# Supplementary material for: Brain Short-Chain Fatty Acids Induce ACSS2 to Ameliorate Depressive-Like Behavior via PPARγ–TPH2 Axis
Source: Research (Wash D C). 2024 Jun 27;7:0400. doi: 10.34133/research.0400 (PMC11210491; doi:10.34133/research.0400)
Supplement: Supplementary 1 — Figs. S1 to S6 Tables S1 to S3 Control VS Mannose CRS-Control VS CRS-Mannose RNA sequencing for mannose-treated MG1655 [file research.0400.f1.zip]

Archive with 16 entries (16 files):
- Control VS Mannose.pdf
- Control VS Mannose.xls
- CRS-Control VS CRS-Mannose.pdf
- CRS-Control VS CRS-Mannose.xls
- FS1.pdf
- FS2.pdf
- FS3.pdf
- FS4.pdf
- FS5.pdf
- FS6.pdf
- renamed_4b8e0.pdf
- renamed_eeeef.pdf
- RNA sequencing for mannose-treated MG1655.xlsx
- Table S1-TPH2 putative binding site in different species.docx
- Table S2-Alignment and PPARG binding site prediction.xlsx
- Table S3-Primers.xlsx
