# Supplementary material for: Brain Short-Chain Fatty Acids Induce ACSS2 to Ameliorate Depressive-Like Behavior via PPARγ–TPH2 Axis
Source: Research (Wash D C). 2024 Jun 27;7:0400. doi: 10.34133/research.0400 (PMC11210491; doi:10.34133/research.0400)
Supplement: Supplementary 1 — Figs. S1 to S6 Tables S1 to S3 Control VS Mannose CRS-Control VS CRS-Mannose RNA sequencing for mannose-treated MG1655 [file research.0400.f1.zip › Control VS Mannose.xls]

gene id	gene name	description	GO_id	GO_term	KO_ID	KO_Description	kegg_id	kegg_term	locus	A1_count	A2_count	A3_count	C1_count	C2_count	C3_count	A1_FPKM	A2_FPKM	A3_FPKM	C1_FPKM	C2_FPKM	C3_FPKM	A	C	Pvalue	Qvalue	updown
ENSMUSG00000115018	AL732309.1	-	-	-	-	-	-	-	2:25244819-25246863	24	28	30	262	198	185	0.745855237	0.729370978	0.642259349	5.30427322	5.39573403	7.128557865	0.705828521	5.942855039	7.80E-28	1.34E-23	DOWN
ENSMUSG00000055320	Tead1	TEA domain family member 1 [Source:MGI Symbol;Acc:MGI:101876]	GO:0008152|GO:0050896|GO:0009987|GO:0005623|GO:0023052|GO:0043229|GO:0097159|GO:0007154|GO:0050794|GO:0043227|GO:0003700|GO:0006807|GO:0051716|GO:0005622|GO:0044237|GO:0071704|GO:0007165|GO:0009893|GO:0019222|GO:0009058|GO:0043231|GO:1901360|GO:0000981|GO:0003676|GO:0051171|GO:0006725|GO:0031323|GO:0044249|GO:0006139|GO:0046483|GO:0031325|GO:0035556|GO:0005634|GO:0010557|GO:0000982|GO:0016070|GO:…	metabolic process|response to stimulus|cellular process|cell|signaling|intracellular organelle|organic cyclic compound binding|cell communication|regulation of cellular process|membrane-bounded organelle|transcription factor activity, sequence-specific DNA binding|nitrogen compound metabolic process|cellular response to stimulus|intracellular|cellular metabolic process|organic substance metabolic…	K09448	transcriptional enhancer factor[-]	mmu04390|mmu04392	Hippo signaling pathway - Mus musculus (mouse)|Hippo signaling pathway - multiple species - Mus musculus (mouse)	7:112679318-112906807	166	106	143	1160	865	520	0.387347105	0.207324783	0.229868757	1.763325045	1.769911994	1.504465625	0.274846881	1.679234221	2.96E-22	2.53E-18	DOWN
ENSMUSG00000025498	Irf7	interferon regulatory factor 7 [Source:MGI Symbol;Acc:MGI:1859212]	GO:0008152|GO:0002376|GO:0050896|GO:0009987|GO:0005623|GO:0023052|GO:0009605|GO:0043229|GO:0097159|GO:0023056|GO:0007154|GO:0050794|GO:0023051|GO:0002253|GO:0006950|GO:0043227|GO:0051707|GO:0003700|GO:0006807|GO:0005515|GO:0006955|GO:0051716|GO:0002684|GO:0002682|GO:0005622|GO:0044237|GO:0071704|GO:0007165|GO:0009607|GO:0009893|GO:0019222|GO:0009058|GO:0060760|GO:0002250|GO:0005737|GO:0001819|GO:…	metabolic process|immune system process|response to stimulus|cellular process|cell|signaling|response to external stimulus|intracellular organelle|organic cyclic compound binding|positive regulation of signaling|cell communication|regulation of cellular process|regulation of signaling|activation of immune response|response to stress|membrane-bounded organelle|response to other organism|transcript…	K09447	interferon regulatory factor 7[-]	mmu05203|mmu05167|mmu05168|mmu04621|mmu05164|mmu05161|mmu05162|mmu05160|mmu04620|mmu04622|mmu04623	Viral carcinogenesis - Mus musculus (mouse)|Kaposi's sarcoma-associated herpesvirus infection - Mus musculus (mouse)|Herpes simplex infection - Mus musculus (mouse)|NOD-like receptor signaling pathway - Mus musculus (mouse)|Influenza A - Mus musculus (mouse)|Hepatitis B - Mus musculus (mouse)|Measles - Mus musculus (mouse)|Hepatitis C - Mus musculus (mouse)|Toll-like receptor signaling pathway - …	7:141262706-141266481	32	20	32	123	216	133	0.1987178	0.104105693	0.136895971	0.497596982	1.176213795	1.024062995	0.146573154	0.899291257	9.79E-12	5.59E-08	DOWN
ENSMUSG00000093938	Evi2b	ecotropic viral integration site 2b [Source:MGI Symbol;Acc:MGI:1890682]	GO:0032502|GO:0002376|GO:0009987|GO:0016020|GO:0050794|GO:0050793|GO:0002520|GO:0048523|GO:0002684|GO:0002682|GO:0048856|GO:0031224|GO:0008219|GO:0007275|GO:0045787|GO:0010941|GO:0010564|GO:0048513|GO:1903706|GO:0048468|GO:0051301|GO:0048534|GO:0010948|GO:0048731|GO:0051726|GO:0045786|GO:0007049|GO:0045597|GO:0016021|GO:0060548|GO:0051302|GO:0007050|GO:0045595|GO:0061515|GO:0012501|GO:0017145|GO:…	developmental process|immune system process|cellular process|membrane|regulation of cellular process|regulation of developmental process|immune system development|negative regulation of cellular process|positive regulation of immune system process|regulation of immune system process|anatomical structure development|intrinsic component of membrane|cell death|multicellular organism development|posi…	-	-	-	-	11:79515056-79523762	20	29	18	2	0	0	0.68410762	0.831448815	0.424149448	0.044560208	0	0	0.646568628	0.014853403	4.87E-11	2.08E-07	UP
ENSMUSG00000025158	Rfng	RFNG O-fucosylpeptide 3-beta-N-acetylglucosaminyltransferase [Source:MGI Symbol;Acc:MGI:894275]	GO:0032502|GO:0008152|GO:0050896|GO:0003824|GO:0009987|GO:0005576|GO:0016020|GO:0005623|GO:0023052|GO:0043229|GO:0023056|GO:0007154|GO:0050794|GO:0012505|GO:0005615|GO:0023051|GO:0043227|GO:0006807|GO:0051716|GO:0031090|GO:0048856|GO:0005622|GO:0044237|GO:0071704|GO:0016740|GO:0007165|GO:0031224|GO:0065009|GO:0043167|GO:0009058|GO:0016757|GO:0007389|GO:0031301|GO:0007275|GO:0005737|GO:0070085|GO:…	developmental process|metabolic process|response to stimulus|catalytic activity|cellular process|extracellular region|membrane|cell|signaling|intracellular organelle|positive regulation of signaling|cell communication|regulation of cellular process|endomembrane system|extracellular space|regulation of signaling|membrane-bounded organelle|nitrogen compound metabolic process|cellular response to st…	K05948	fringe[2.4.1.222]	mmu05165|mmu04330|mmu00514	Human papillomavirus infection - Mus musculus (mouse)|Notch signaling pathway - Mus musculus (mouse)|Other types of O-glycan biosynthesis - Mus musculus (mouse)	11:120780746-120784207	360	500	516	1260	973	913	5.263195167	6.127303618	5.196936607	12.00048063	12.47389212	16.5502053	5.529145131	13.67485935	1.29E-10	4.43E-07	DOWN
ENSMUSG00000003847	Nfat5	nuclear factor of activated T cells 5 [Source:MGI Symbol;Acc:MGI:1859333]	GO:0008152|GO:0050896|GO:0009987|GO:0005623|GO:0023052|GO:0043229|GO:0097159|GO:0007154|GO:0050794|GO:0023051|GO:0006950|GO:0043227|GO:0003700|GO:0006807|GO:0051716|GO:0005622|GO:0044237|GO:0071704|GO:0007165|GO:0009893|GO:0019222|GO:0009058|GO:0005737|GO:0043231|GO:1901360|GO:0000981|GO:0003676|GO:0051171|GO:0006725|GO:0031323|GO:0044249|GO:0006970|GO:0009966|GO:0006139|GO:0046483|GO:0031325|GO:…	metabolic process|response to stimulus|cellular process|cell|signaling|intracellular organelle|organic cyclic compound binding|cell communication|regulation of cellular process|regulation of signaling|response to stress|membrane-bounded organelle|transcription factor activity, sequence-specific DNA binding|nitrogen compound metabolic process|cellular response to stimulus|intracellular|cellular me…	-	-	-	-	8:107293470-107379517	1002	981	1284	3836	2377	1453	1.599761603	1.312832946	1.412225671	3.989769152	3.327817236	2.876333982	1.44160674	3.397973457	4.60E-09	1.31E-05	DOWN
ENSMUSG00000108596	Itgam	integrin alpha M [Source:MGI Symbol;Acc:MGI:96607]	GO:0008152|GO:0050896|GO:0005198|GO:0032991|GO:0009987|GO:0016020|GO:0005623|GO:0023052|GO:0043229|GO:0007155|GO:0007154|GO:0050794|GO:0003735|GO:0043235|GO:0006807|GO:0098636|GO:0071944|GO:0043234|GO:0051716|GO:0005886|GO:1990904|GO:0005622|GO:0044237|GO:0071704|GO:0007165|GO:0031224|GO:0009058|GO:0030529|GO:0098797|GO:0005737|GO:0044249|GO:0008305|GO:0007166|GO:0016021|GO:0031226|GO:0019538|GO:…	metabolic process|response to stimulus|structural molecule activity|macromolecular complex|cellular process|membrane|cell|signaling|intracellular organelle|cell adhesion|cell communication|regulation of cellular process|structural constituent of ribosome|receptor complex|nitrogen compound metabolic process|protein complex involved in cell adhesion|cell periphery|protein complex|cellular response …	-	-	-	-	7:128062683-128128160	0	0	0	292	0	120	0	0	0	2.28963888	0	1.790888967	0	1.360175949	1.43E-08	3.49E-05	DOWN
ENSMUSG00000028037	Ifi44	interferon-induced protein 44 [Source:MGI Symbol;Acc:MGI:2443016]	GO:0005623|GO:0005622|GO:0005737	cell|intracellular|cytoplasm	-	-	-	-	3:151730922-151749960	14	17	22	61	100	49	0.11836344	0.120475311	0.128132503	0.335972534	0.741371583	0.513653727	0.122323752	0.530332615	6.70E-08	0.000143407	DOWN
ENSMUSG00000046718	Bst2	bone marrow stromal cell antigen 2 [Source:MGI Symbol;Acc:MGI:1916800]	GO:0008152|GO:0040011|GO:0051179|GO:0098772|GO:0002376|GO:0050896|GO:0009987|GO:0016020|GO:0005623|GO:0040007|GO:0023052|GO:0009605|GO:0043229|GO:0009986|GO:0007154|GO:0050794|GO:0012505|GO:0006950|GO:0048523|GO:0045926|GO:0043227|GO:0051707|GO:0040008|GO:0045177|GO:0006807|GO:0016043|GO:0002683|GO:0006955|GO:0071944|GO:0048870|GO:0051716|GO:0040013|GO:0005886|GO:0002682|GO:0005622|GO:0016049|GO:…	metabolic process|locomotion|localization|molecular function regulator|immune system process|response to stimulus|cellular process|membrane|cell|growth|signaling|response to external stimulus|intracellular organelle|cell surface|cell communication|regulation of cellular process|endomembrane system|response to stress|negative regulation of cellular process|negative regulation of growth|membrane-bo…	-	-	-	-	8:71534255-71537456	28	35	42	89	165	115	1.57754961	1.652920282	1.630154874	3.266637611	8.151824242	8.033616774	1.620208255	6.484026209	8.53E-08	0.000162243	DOWN
ENSMUSG00000027556	Car1	carbonic anhydrase 1 [Source:MGI Symbol;Acc:MGI:88268]	GO:0008152|GO:0003824|GO:0009987|GO:0005576|GO:0005623|GO:0016787|GO:0005615|GO:0043227|GO:0016829|GO:0005622|GO:0044237|GO:0043167|GO:0005737|GO:1903561|GO:0006730|GO:0016788|GO:0070062|GO:0031982|GO:0043169|GO:0052689|GO:0016836|GO:0046872|GO:0046914|GO:0004089|GO:0004064|GO:0008270	metabolic process|catalytic activity|cellular process|extracellular region|cell|hydrolase activity|extracellular space|membrane-bounded organelle|lyase activity|intracellular|cellular metabolic process|ion binding|cytoplasm|extracellular vesicle|one-carbon metabolic process|hydrolase activity, acting on ester bonds|extracellular exosome|vesicle|cation binding|carboxylic ester hydrolase activity|h…	K01672	carbonic anhydrase[4.2.1.1]	mmu00910	Nitrogen metabolism - Mus musculus (mouse)	3:14766216-14808368	16	49	53	10	0	4	0.554757206	1.424031401	1.26590328	0.225861823	0	0.171956606	1.081563962	0.132606143	1.72E-07	0.000295136	UP
ENSMUSG00000038301	Snx10	sorting nexin 10 [Source:MGI Symbol;Acc:MGI:1919232]	GO:0032502|GO:0051179|GO:0002376|GO:0050896|GO:0009987|GO:0016020|GO:0005623|GO:0043229|GO:0012505|GO:0002520|GO:0043227|GO:0016043|GO:0005515|GO:0051716|GO:0031090|GO:0033036|GO:0048856|GO:0005622|GO:0019898|GO:0043167|GO:0051641|GO:0008289|GO:0030030|GO:0005768|GO:0010256|GO:0010008|GO:0007275|GO:0006810|GO:0097708|GO:0005737|GO:0005543|GO:0048513|GO:0043231|GO:0022607|GO:0045184|GO:0048534|GO:…	developmental process|localization|immune system process|response to stimulus|cellular process|membrane|cell|intracellular organelle|endomembrane system|immune system development|membrane-bounded organelle|cellular component organization|protein binding|cellular response to stimulus|organelle membrane|macromolecule localization|anatomical structure development|intracellular|extrinsic component of…	-	-	-	-	6:51523901-51590679	901	1045	1205	2375	1907	1445	4.674387472	4.544322793	4.306639699	8.026851296	8.675477352	9.29509154	4.508449988	8.665806729	2.37E-07	0.000369223	-
ENSMUSG00000028268	Gbp3	guanylate binding protein 3 [Source:MGI Symbol;Acc:MGI:1926263]	GO:0002376|GO:0050896|GO:0003824|GO:0009987|GO:0005576|GO:0016020|GO:0005623|GO:0020005|GO:0009605|GO:0043229|GO:0097159|GO:0016787|GO:0044406|GO:0012505|GO:0044216|GO:0006950|GO:0097367|GO:0043227|GO:0051707|GO:0036094|GO:0006955|GO:0051716|GO:0031090|GO:0005622|GO:0009607|GO:0043167|GO:0097708|GO:0009617|GO:0005737|GO:0000166|GO:0043231|GO:0016817|GO:0005794|GO:0045087|GO:0001562|GO:0001882|GO:…	immune system process|response to stimulus|catalytic activity|cellular process|extracellular region|membrane|cell|symbiont-containing vacuole membrane|response to external stimulus|intracellular organelle|organic cyclic compound binding|hydrolase activity|adhesion of symbiont to host|endomembrane system|other organism cell|response to stress|carbohydrate derivative binding|membrane-bounded organe…	K20899	guanylate-binding protein 1/3/4/7[-]	mmu04621	NOD-like receptor signaling pathway - Mus musculus (mouse)	3:142560026-142573209	96	104	130	257	374	203	1.006117388	0.91361499	0.938579559	1.754653064	3.437088235	2.637902672	0.952770645	2.609881324	2.98E-07	0.000425433	DOWN
ENSMUSG00000034459	Ifit1	interferon-induced protein with tetratricopeptide repeats 1 [Source:MGI Symbol;Acc:MGI:99450]	GO:0002376|GO:0050896|GO:0009987|GO:0005623|GO:0009605|GO:0097159|GO:0006950|GO:0051707|GO:0005515|GO:0006955|GO:0051716|GO:0005622|GO:0009607|GO:0005737|GO:0003676|GO:0045087|GO:0006952|GO:0098542|GO:0010033|GO:0009615|GO:0043207|GO:0051607|GO:0071310|GO:0034097|GO:0003723|GO:0071345|GO:0035455|GO:0035456|GO:0035458|GO:0035457	immune system process|response to stimulus|cellular process|cell|response to external stimulus|organic cyclic compound binding|response to stress|response to other organism|protein binding|immune response|cellular response to stimulus|intracellular|response to biotic stimulus|cytoplasm|nucleic acid binding|innate immune response|defense response|defense response to other organism|response to orga…	K14217	interferon-induced protein with tetratricopeptide repeats 1[-]	mmu05168|mmu05160	Herpes simplex infection - Mus musculus (mouse)|Hepatitis C - Mus musculus (mouse)	19:34640871-34650009	37	50	57	114	259	127	0.885333566	1.0028305	0.939588366	1.77703284	5.434392224	3.767887461	0.942584144	3.659770842	3.24E-07	0.000427111	DOWN
ENSMUSG00000025515	Muc2	mucin 2 [Source:MGI Symbol;Acc:MGI:1339364]	GO:0005576|GO:0070701	extracellular region|mucus layer	-	-	-	-	7:141690340-141754693	18	93	51	12	8	2	0.144875884	0.627426276	0.2827796	0.062922743	0.056465443	0.019964707	0.35169392	0.046450964	6.22E-07	0.000760033	UP
ENSMUSG00000029561	Oasl2	2'-5' oligoadenylate synthetase-like 2 [Source:MGI Symbol;Acc:MGI:1344390]	GO:0008152|GO:0002376|GO:0050896|GO:0003824|GO:0009987|GO:0009605|GO:0097159|GO:0006950|GO:0097367|GO:0051707|GO:0006807|GO:0036094|GO:0006955|GO:0044237|GO:0071704|GO:0016740|GO:0009607|GO:0043167|GO:0009058|GO:0006793|GO:0000166|GO:1901360|GO:0003676|GO:0045087|GO:0006725|GO:0044249|GO:0006952|GO:0019637|GO:0098542|GO:0009615|GO:0043207|GO:0051607|GO:0016772|GO:0006139|GO:0046483|GO:0043169|GO:…	metabolic process|immune system process|response to stimulus|catalytic activity|cellular process|response to external stimulus|organic cyclic compound binding|response to stress|carbohydrate derivative binding|response to other organism|nitrogen compound metabolic process|small molecule binding|immune response|cellular metabolic process|organic substance metabolic process|transferase activity|res…	K14608	2'-5'-oligoadenylate synthase-like protein[-]	mmu05165	Human papillomavirus infection - Mus musculus (mouse)	5:114896936-114912234	96	98	113	228	381	189	0.569025913	0.486900933	0.46141439	0.880395304	1.980286301	1.389022318	0.505780412	1.416567974	1.70E-06	0.001944904	DOWN
ENSMUSG00000027630	Tbl1xr1	transducin (beta)-like 1X-linked receptor 1 [Source:MGI Symbol;Acc:MGI:2441730]	GO:0032502|GO:0008152|GO:0000988|GO:0050896|GO:0099080|GO:0032991|GO:0009987|GO:0005623|GO:0040007|GO:0023052|GO:0009605|GO:0043229|GO:0097159|GO:0007154|GO:0050794|GO:0048589|GO:0048523|GO:0043227|GO:0006807|GO:0016043|GO:0005515|GO:0009056|GO:0051716|GO:0017053|GO:0048856|GO:0005622|GO:0044237|GO:0009892|GO:0071704|GO:1902494|GO:0007165|GO:0009893|GO:0019222|GO:0000989|GO:0009058|GO:0009888|GO:…	developmental process|metabolic process|transcription factor activity, protein binding|response to stimulus|supramolecular complex|macromolecular complex|cellular process|cell|growth|signaling|response to external stimulus|intracellular organelle|organic cyclic compound binding|cell communication|regulation of cellular process|developmental growth|negative regulation of cellular process|membrane-…	K04508	transducin (beta)-like 1[-]	mmu04310	Wnt signaling pathway - Mus musculus (mouse)	3:22076652-22216594	1294	2752	3436	853	1256	748	3.7934222	6.762358736	6.939073027	1.629023495	3.22871225	2.718844221	5.831617988	2.525526655	2.49E-06	0.002243861	UP
ENSMUSG00000035929	H2-Q4	histocompatibility 2, Q region locus 4 [Source:MGI Symbol;Acc:MGI:95933]	GO:0002376|GO:0032991|GO:0005576|GO:0016020|GO:0005623|GO:0043229|GO:0097159|GO:0009986|GO:0044877|GO:0012505|GO:0005615|GO:0043227|GO:0005515|GO:0071944|GO:0043234|GO:0033218|GO:0019882|GO:0005886|GO:0005622|GO:0003823|GO:0031224|GO:0032403|GO:0098797|GO:0005102|GO:0005737|GO:0042605|GO:0043231|GO:0003676|GO:0005794|GO:1903561|GO:0042277|GO:0048002|GO:0070062|GO:0031982|GO:0016021|GO:0046977|GO:…	immune system process|macromolecular complex|extracellular region|membrane|cell|intracellular organelle|organic cyclic compound binding|cell surface|macromolecular complex binding|endomembrane system|extracellular space|membrane-bounded organelle|protein binding|cell periphery|protein complex|amide binding|antigen processing and presentation|plasma membrane|intracellular|antigen binding|intrinsic…	K06751	major histocompatibility complex, class I[-]	mmu05165|mmu05166|mmu04144|mmu05203|mmu05167|mmu05169|mmu05168|mmu04218|mmu04145|mmu04514|mmu04612|mmu05416|mmu05320|mmu04940|mmu05332|mmu05330	Human papillomavirus infection - Mus musculus (mouse)|HTLV-I infection - Mus musculus (mouse)|Endocytosis - Mus musculus (mouse)|Viral carcinogenesis - Mus musculus (mouse)|Kaposi's sarcoma-associated herpesvirus infection - Mus musculus (mouse)|Epstein-Barr virus infection - Mus musculus (mouse)|Herpes simplex infection - Mus musculus (mouse)|Cellular senescence - Mus musculus (mouse)|Phagosome …	17:35379617-35385290	61	86	97	194	180	147	0.992503817	1.172882779	1.087247415	2.056302554	2.568146494	2.965563591	1.084211337	2.530004213	2.46E-06	0.002243861	DOWN
ENSMUSG00000070327	Rnf213	ring finger protein 213 [Source:MGI Symbol;Acc:MGI:1289196]	GO:0032502|GO:0008152|GO:0050896|GO:0003824|GO:0009987|GO:0016020|GO:0005623|GO:0023052|GO:0043229|GO:0048646|GO:0007154|GO:0016787|GO:0050794|GO:0023051|GO:0048523|GO:0043227|GO:0006807|GO:0016043|GO:0009056|GO:0023057|GO:0051716|GO:0009653|GO:0048856|GO:0005622|GO:0044237|GO:0071704|GO:0016740|GO:0007165|GO:0043167|GO:0007275|GO:0005737|GO:0043231|GO:0016817|GO:0022607|GO:0048731|GO:0048514|GO:…	developmental process|metabolic process|response to stimulus|catalytic activity|cellular process|membrane|cell|signaling|intracellular organelle|anatomical structure formation involved in morphogenesis|cell communication|hydrolase activity|regulation of cellular process|regulation of signaling|negative regulation of cellular process|membrane-bounded organelle|nitrogen compound metabolic process|c…	-	-	-	-	11:119393100-119487418	350	327	437	734	1261	614	1.110457462	0.869630089	0.955137772	1.517089459	3.508255965	2.415391115	0.978408441	2.480245513	2.31E-06	0.002243861	DOWN
ENSMUSG00000074896	Ifit3	interferon-induced protein with tetratricopeptide repeats 3 [Source:MGI Symbol;Acc:MGI:1101055]	GO:0002376|GO:0050896|GO:0009987|GO:0005623|GO:0009605|GO:0043229|GO:0050794|GO:0006950|GO:0048523|GO:0043227|GO:0051707|GO:0005515|GO:0006955|GO:0051716|GO:0005622|GO:0009607|GO:0008283|GO:0008219|GO:0042802|GO:0010941|GO:0005737|GO:0043231|GO:0042127|GO:0045087|GO:0008285|GO:0006952|GO:0098542|GO:0010033|GO:0009615|GO:0043207|GO:0051607|GO:0060548|GO:0012501|GO:0005829|GO:0043069|GO:0014070|GO:…	immune system process|response to stimulus|cellular process|cell|response to external stimulus|intracellular organelle|regulation of cellular process|response to stress|negative regulation of cellular process|membrane-bounded organelle|response to other organism|protein binding|immune response|cellular response to stimulus|intracellular|response to biotic stimulus|cell proliferation|cell death|id…	-	-	-	-	19:34583531-34588731	158	173	234	429	949	297	5.754373488	5.281277087	5.870956166	10.17841355	30.30745614	13.4116915	5.63553558	17.96585373	2.18E-06	0.002243861	DOWN
ENSMUSG00000049350	Zg16	zymogen granule protein 16 [Source:MGI Symbol;Acc:MGI:1916286]	GO:0051179|GO:0005576|GO:0016020|GO:0005623|GO:0043229|GO:0012505|GO:0031012|GO:0043227|GO:0031090|GO:0033036|GO:0005622|GO:0030246|GO:0031983|GO:0005578|GO:0006810|GO:0097708|GO:0005737|GO:0043231|GO:0005794|GO:0012506|GO:0045184|GO:0008104|GO:0030141|GO:0030667|GO:0031982|GO:0042588|GO:0030659|GO:0071702|GO:0015031|GO:0060205|GO:0005796|GO:0031410|GO:0042589|GO:0099503|GO:0015833|GO:0042886	localization|extracellular region|membrane|cell|intracellular organelle|endomembrane system|extracellular matrix|membrane-bounded organelle|organelle membrane|macromolecule localization|intracellular|carbohydrate binding|vesicle lumen|proteinaceous extracellular matrix|transport|intracellular vesicle|cytoplasm|intracellular membrane-bounded organelle|Golgi apparatus|vesicle membrane|establishment…	-	-	-	-	7:127050156-127087328	8	9	18	3	0	0	0.308684882	0.291083326	0.478487963	0.07540334	0	0	0.359418724	0.025134447	3.43E-06	0.002939142	UP
ENSMUSG00000073409	H2-Q6	histocompatibility 2, Q region locus 6 [Source:MGI Symbol;Acc:MGI:95935]	GO:0002376|GO:0032991|GO:0005576|GO:0016020|GO:0005623|GO:0043229|GO:0097159|GO:0009986|GO:0044877|GO:0012505|GO:0005615|GO:0043227|GO:0005515|GO:0071944|GO:0043234|GO:0033218|GO:0019882|GO:0005886|GO:0005622|GO:0003823|GO:0031224|GO:0032403|GO:0098797|GO:0005102|GO:0005737|GO:0042605|GO:0043231|GO:0003676|GO:0005794|GO:1903561|GO:0042277|GO:0048002|GO:0070062|GO:0031982|GO:0016021|GO:0046977|GO:…	immune system process|macromolecular complex|extracellular region|membrane|cell|intracellular organelle|organic cyclic compound binding|cell surface|macromolecular complex binding|endomembrane system|extracellular space|membrane-bounded organelle|protein binding|cell periphery|protein complex|amide binding|antigen processing and presentation|plasma membrane|intracellular|antigen binding|intrinsic…	K06751|K06751	major histocompatibility complex, class I[-]|major histocompatibility complex, class I[-]	mmu05165|mmu05165|mmu05166|mmu05166|mmu04144|mmu04144|mmu05203|mmu05203|mmu05167|mmu05167|mmu05169|mmu05169|mmu05168|mmu05168|mmu04218|mmu04218|mmu04145|mmu04145|mmu04514|mmu04514|mmu04612|mmu04612|mmu05416|mmu05416|mmu05320|mmu05320|mmu04940|mmu04940|mmu05332|mmu05332|mmu05330|mmu05330	Human papillomavirus infection - Mus musculus (mouse)|Human papillomavirus infection - Mus musculus (mouse)|HTLV-I infection - Mus musculus (mouse)|HTLV-I infection - Mus musculus (mouse)|Endocytosis - Mus musculus (mouse)|Endocytosis - Mus musculus (mouse)|Viral carcinogenesis - Mus musculus (mouse)|Viral carcinogenesis - Mus musculus (mouse)|Kaposi's sarcoma-associated herpesvirus infection - M…	17:35424850-35430055	2	14	10	40	33	27	0.056654179	0.332356582	0.195107547	0.737994329	0.819551552	0.948127291	0.194706102	0.835224391	3.71E-06	0.003021474	DOWN
ENSMUSG00000047694	Yipf6	Yip1 domain family, member 6 [Source:MGI Symbol;Acc:MGI:1925179]	GO:0032502|GO:0009987|GO:0016020|GO:0005623|GO:0043229|GO:0012505|GO:0043227|GO:0005515|GO:0031090|GO:0048856|GO:0005622|GO:0031224|GO:0009888|GO:0042802|GO:0007275|GO:0097708|GO:0005737|GO:0043231|GO:0005794|GO:0048468|GO:0048731|GO:0030133|GO:0035295|GO:0031982|GO:0016021|GO:0048565|GO:0005783|GO:0005801|GO:0002064|GO:0031410|GO:0060575|GO:0030154|GO:0055123|GO:0060429|GO:0030134|GO:0000139|GO:…	developmental process|cellular process|membrane|cell|intracellular organelle|endomembrane system|membrane-bounded organelle|protein binding|organelle membrane|anatomical structure development|intracellular|intrinsic component of membrane|tissue development|identical protein binding|multicellular organism development|intracellular vesicle|cytoplasm|intracellular membrane-bounded organelle|Golgi ap…	-	-	-	-	X:98936316-98949017	262	278	360	1370	362	690	1.935698858	1.721606378	1.83227377	6.593845896	2.34524638	6.320799619	1.829859669	5.086630632	4.79E-06	0.003611804	DOWN
ENSMUSG00000061232	H2-K1	histocompatibility 2, K1, K region [Source:MGI Symbol;Acc:MGI:95904]	GO:0032502|GO:0001906|GO:0002376|GO:0050896|GO:0032991|GO:0009987|GO:0005576|GO:0016020|GO:0005623|GO:0009605|GO:0043229|GO:0097159|GO:0009986|GO:0050794|GO:0044877|GO:0012505|GO:0005615|GO:0001909|GO:0050793|GO:0006950|GO:0048523|GO:0043227|GO:0051707|GO:0016043|GO:0005515|GO:0006955|GO:0071944|GO:0043234|GO:0031090|GO:0002684|GO:0033218|GO:0019882|GO:0005886|GO:0002682|GO:0048856|GO:0005622|GO:…	developmental process|cell killing|immune system process|response to stimulus|macromolecular complex|cellular process|extracellular region|membrane|cell|response to external stimulus|intracellular organelle|organic cyclic compound binding|cell surface|regulation of cellular process|macromolecular complex binding|endomembrane system|extracellular space|leukocyte mediated cytotoxicity|regulation of…	K06751	major histocompatibility complex, class I[-]	mmu05165|mmu05166|mmu04144|mmu05203|mmu05167|mmu05169|mmu05168|mmu04218|mmu04145|mmu04514|mmu04650|mmu04612|mmu05416|mmu05320|mmu04940|mmu05332|mmu05330	Human papillomavirus infection - Mus musculus (mouse)|HTLV-I infection - Mus musculus (mouse)|Endocytosis - Mus musculus (mouse)|Viral carcinogenesis - Mus musculus (mouse)|Kaposi's sarcoma-associated herpesvirus infection - Mus musculus (mouse)|Epstein-Barr virus infection - Mus musculus (mouse)|Herpes simplex infection - Mus musculus (mouse)|Cellular senescence - Mus musculus (mouse)|Phagosome …	17:33996017-34000333	321	358	424	818	606	577	2.805739439	2.62287563	2.553047132	4.657758716	4.644694995	6.253218779	2.660554067	5.185224163	4.85E-06	0.003611804	-
ENSMUSG00000078921	Tgtp2	T cell specific GTPase 2 [Source:MGI Symbol;Acc:MGI:3710083]	GO:0002376|GO:0050896|GO:0003824|GO:0009987|GO:0016020|GO:0005623|GO:0009605|GO:0043229|GO:0097159|GO:0016787|GO:0012505|GO:0006950|GO:0097367|GO:0043227|GO:0051707|GO:0036094|GO:0006955|GO:0051716|GO:0005622|GO:0009607|GO:0042175|GO:0005789|GO:0043167|GO:0005737|GO:0000166|GO:0043231|GO:0016817|GO:0005794|GO:0045087|GO:0001882|GO:0006952|GO:0010033|GO:0009615|GO:0043207|GO:0005783|GO:0001883|GO:…	immune system process|response to stimulus|catalytic activity|cellular process|membrane|cell|response to external stimulus|intracellular organelle|organic cyclic compound binding|hydrolase activity|endomembrane system|response to stress|carbohydrate derivative binding|membrane-bounded organelle|response to other organism|small molecule binding|immune response|cellular response to stimulus|intrace…	-	-	-	-	11:49057194-49064206	23	30	37	99	141	45	0.459656595	0.502547216	0.509403783	1.288921996	2.470993608	1.115075034	0.490535865	1.624996879	5.20E-06	0.003708554	DOWN
ENSMUSG00000068284	Usf3	upstream transcription factor family member 3 [Source:MGI Symbol;Acc:MGI:2685454]	GO:0032502|GO:0008152|GO:0003824|GO:0009987|GO:0016020|GO:0005623|GO:0043229|GO:0016787|GO:0050794|GO:0012505|GO:0050793|GO:0048523|GO:0043227|GO:0006807|GO:0005515|GO:0031090|GO:0048856|GO:0005622|GO:0044237|GO:0071704|GO:0009888|GO:0016798|GO:0007275|GO:0005737|GO:0048513|GO:0045596|GO:0043231|GO:0046983|GO:0010719|GO:0005794|GO:0048731|GO:1901135|GO:0019538|GO:0005783|GO:0045595|GO:0009100|GO:…	developmental process|metabolic process|catalytic activity|cellular process|membrane|cell|intracellular organelle|hydrolase activity|regulation of cellular process|endomembrane system|regulation of developmental process|negative regulation of cellular process|membrane-bounded organelle|nitrogen compound metabolic process|protein binding|organelle membrane|anatomical structure development|intracel…	-	-	-	-	16:44173246-44227465	318	893	914	2508	1730	888	0.789878586	1.859251607	1.563980878	4.058288947	3.768101544	2.73484327	1.404370357	3.520411254	5.91E-06	0.004043738	DOWN
ENSMUSG00000030107	Usp18	ubiquitin specific peptidase 18 [Source:MGI Symbol;Acc:MGI:1344364]	GO:0008152|GO:0050896|GO:0003824|GO:0009987|GO:0005623|GO:0009605|GO:0043229|GO:0016787|GO:0006950|GO:0043227|GO:0006807|GO:0005515|GO:0009056|GO:0005622|GO:0044237|GO:0071704|GO:0005737|GO:0043231|GO:0101005|GO:0006952|GO:0010033|GO:0008233|GO:0019538|GO:0006954|GO:0006508|GO:0005634|GO:0005829|GO:1901565|GO:0014070|GO:0044267|GO:0036211|GO:0030163|GO:0036459|GO:0050727|GO:0044265|GO:0035634|GO:…	metabolic process|response to stimulus|catalytic activity|cellular process|cell|response to external stimulus|intracellular organelle|hydrolase activity|response to stress|membrane-bounded organelle|nitrogen compound metabolic process|protein binding|catabolic process|intracellular|cellular metabolic process|organic substance metabolic process|cytoplasm|intracellular membrane-bounded organelle|ub…	-	-	-	-	6:121245906-121270917	13	21	15	38	78	72	0.239678558	0.324538993	0.190522774	0.456416132	1.261050498	1.645934508	0.251580108	1.121133713	7.47E-06	0.00491693	DOWN
ENSMUSG00000074151	Nlrc5	NLR family, CARD domain containing 5 [Source:MGI Symbol;Acc:MGI:3612191]	GO:0008152|GO:0002376|GO:0050896|GO:0009987|GO:0005623|GO:0023052|GO:0009605|GO:0043229|GO:0097159|GO:0023056|GO:0007154|GO:0050794|GO:0023051|GO:0006950|GO:0097367|GO:0048523|GO:0043227|GO:0051707|GO:0006807|GO:0036094|GO:0002683|GO:0006955|GO:0023057|GO:0043433|GO:0051716|GO:0002684|GO:0002682|GO:0005622|GO:0044237|GO:0071704|GO:0007165|GO:0009607|GO:0009893|GO:0019222|GO:0065009|GO:0043167|GO:…	metabolic process|immune system process|response to stimulus|cellular process|cell|signaling|response to external stimulus|intracellular organelle|organic cyclic compound binding|positive regulation of signaling|cell communication|regulation of cellular process|regulation of signaling|response to stress|carbohydrate derivative binding|negative regulation of cellular process|membrane-bounded organ…	-	-	-	-	8:94434356-94527272	15	23	41	73	82	50	0.072445016	0.093109082	0.136412343	0.229675745	0.347270991	0.29941476	0.10065548	0.292120498	9.99E-06	0.006334877	DOWN
ENSMUSG00000048731	Ggnbp1	gametogenetin binding protein 1 [Source:MGI Symbol;Acc:MGI:3055306]	GO:0032502|GO:0009987|GO:0022414|GO:0016020|GO:0005623|GO:0000003|GO:0043229|GO:0048609|GO:0012505|GO:0043227|GO:0016043|GO:0005515|GO:0071944|GO:0019953|GO:0005886|GO:0048856|GO:0005622|GO:0007275|GO:0005737|GO:0043231|GO:0005794|GO:0006996|GO:0007276|GO:0005758|GO:0005740|GO:0007005|GO:0005739|GO:0048232|GO:0030154|GO:0000266|GO:0007283	developmental process|cellular process|reproductive process|membrane|cell|reproduction|intracellular organelle|multicellular organismal reproductive process|endomembrane system|membrane-bounded organelle|cellular component organization|protein binding|cell periphery|sexual reproduction|plasma membrane|anatomical structure development|intracellular|multicellular organism development|cytoplasm|intr…	-	-	-	-	17:26973217-27036378	52	61	64	71	373	321	0.398546782	0.391886304	0.337914463	0.354499549	2.506847393	3.050480031	0.37611585	1.970608991	1.21E-05	0.007372853	DOWN
ENSMUSG00000078922	Tgtp1	T cell specific GTPase 1 [Source:MGI Symbol;Acc:MGI:98734]	GO:0002376|GO:0050896|GO:0003824|GO:0009987|GO:0016020|GO:0005623|GO:0009605|GO:0043229|GO:0097159|GO:0016787|GO:0012505|GO:0006950|GO:0097367|GO:0043227|GO:0051707|GO:0036094|GO:0006955|GO:0051716|GO:0005622|GO:0009607|GO:0042175|GO:0005789|GO:0043167|GO:0005737|GO:0000166|GO:0043231|GO:0016817|GO:0005794|GO:0045087|GO:0001882|GO:0006952|GO:0010033|GO:0009615|GO:0043207|GO:0005783|GO:0001883|GO:…	immune system process|response to stimulus|catalytic activity|cellular process|membrane|cell|response to external stimulus|intracellular organelle|organic cyclic compound binding|hydrolase activity|endomembrane system|response to stress|carbohydrate derivative binding|membrane-bounded organelle|response to other organism|small molecule binding|immune response|cellular response to stimulus|intrace…	-	-	-	-	11:48985327-48994172	34	52	88	124	234	109	0.566992899	0.726857598	1.010950341	1.347101534	3.421811388	2.253760677	0.768266946	2.3408912	1.43E-05	0.008184156	DOWN
ENSMUSG00000101645	Gm28635	predicted gene 28635 [Source:MGI Symbol;Acc:MGI:5579341]	GO:0032502|GO:0008152|GO:0050896|GO:0032991|GO:0009987|GO:0005576|GO:0016020|GO:0005623|GO:0030054|GO:0023052|GO:0043229|GO:0007155|GO:0007154|GO:0030496|GO:0050794|GO:0005615|GO:0023051|GO:0048523|GO:0043227|GO:0006807|GO:0005515|GO:0071944|GO:0023057|GO:0031252|GO:0043234|GO:0051716|GO:0009653|GO:0042995|GO:0005886|GO:0048856|GO:0005622|GO:0044237|GO:0071704|GO:0007165|GO:0009893|GO:0019222|GO:…	developmental process|metabolic process|response to stimulus|macromolecular complex|cellular process|extracellular region|membrane|cell|cell junction|signaling|intracellular organelle|cell adhesion|cell communication|midbody|regulation of cellular process|extracellular space|regulation of signaling|negative regulation of cellular process|membrane-bounded organelle|nitrogen compound metabolic proc…	-	-	-	-	2:84601439-84678041	0	0	0	472	0	0	0	0	0	4.127921466	0	0	0	1.375973822	1.40E-05	0.008184156	DOWN
ENSMUSG00000099913	Gm28551	predicted gene 28551 [Source:MGI Symbol;Acc:MGI:5579257]	GO:0008152|GO:0003824|GO:0009987|GO:0006807|GO:0005515|GO:0044237|GO:0071704|GO:0016874|GO:0009058|GO:0042802|GO:0046983|GO:0006082|GO:0044249|GO:0006520|GO:0042803|GO:0016884|GO:0008652|GO:0004066|GO:0006528|GO:0019752|GO:0043604|GO:0032787|GO:0006541|GO:0006529	metabolic process|catalytic activity|cellular process|nitrogen compound metabolic process|protein binding|cellular metabolic process|organic substance metabolic process|ligase activity|biosynthetic process|identical protein binding|protein dimerization activity|organic acid metabolic process|cellular biosynthetic process|cellular amino acid metabolic process|protein homodimerization activity|carb…	-	-	-	-	1:53325507-53352667	6	0	2	92	75	3	0.121366639	0	0.027871736	1.212271332	1.330257047	0.075244714	0.049746125	0.872591031	1.52E-05	0.008376184	DOWN
ENSMUSG00000005268	Prlr	prolactin receptor [Source:MGI Symbol;Acc:MGI:97763]	GO:0032502|GO:0004871|GO:0008152|GO:0051179|GO:0050896|GO:0009987|GO:0022414|GO:0016020|GO:0005623|GO:0040007|GO:0000003|GO:0023052|GO:0007155|GO:0009986|GO:0007154|GO:0050794|GO:0048589|GO:0050793|GO:0006807|GO:0016043|GO:0005515|GO:0038023|GO:0042562|GO:0030155|GO:0051716|GO:0033218|GO:0048856|GO:0005622|GO:0044237|GO:0071704|GO:0007165|GO:0004872|GO:0009893|GO:0031224|GO:0019222|GO:0065009|GO:…	developmental process|signal transducer activity|metabolic process|localization|response to stimulus|cellular process|reproductive process|membrane|cell|growth|reproduction|signaling|cell adhesion|cell surface|cell communication|regulation of cellular process|developmental growth|regulation of developmental process|nitrogen compound metabolic process|cellular component organization|protein bindin…	K05081	prolactin receptor[-]	mmu04151|mmu04080|mmu04060|mmu04630|mmu04917	PI3K-Akt signaling pathway - Mus musculus (mouse)|Neuroactive ligand-receptor interaction - Mus musculus (mouse)|Cytokine-cytokine receptor interaction - Mus musculus (mouse)|Jak-STAT signaling pathway - Mus musculus (mouse)|Prolactin signaling pathway - Mus musculus (mouse)	15:10177238-10349180	514	215	719	238	66	132	1.441517461	0.505414604	1.389112275	0.434826494	0.162309343	0.459003712	1.11201478	0.352046516	1.63E-05	0.008435349	UP
ENSMUSG00000049957	Ccdc137	coiled-coil domain containing 137 [Source:MGI Symbol;Acc:MGI:1914541]	GO:0005623|GO:0043229|GO:0097159|GO:0043227|GO:0005622|GO:0043231|GO:0003676|GO:0005634|GO:0005694|GO:0031981|GO:0005730|GO:0003723|GO:0001650	cell|intracellular organelle|organic cyclic compound binding|membrane-bounded organelle|intracellular|intracellular membrane-bounded organelle|nucleic acid binding|nucleus|chromosome|nuclear lumen|nucleolus|RNA binding|fibrillar center	-	-	-	-	11:120458115-120464358	147	149	246	329	406	349	1.584780283	1.346452563	1.827000713	2.3106299	3.838142878	4.665132421	1.586077853	3.604635067	1.58E-05	0.008435349	DOWN
ENSMUSG00000079363	Gbp4	guanylate binding protein 4 [Source:MGI Symbol;Acc:MGI:97072]	GO:0008152|GO:0051179|GO:0002376|GO:0050896|GO:0003824|GO:0009987|GO:0005576|GO:0016020|GO:0009605|GO:0097159|GO:0016787|GO:0050794|GO:0005615|GO:0006950|GO:0097367|GO:0048523|GO:0043227|GO:0051707|GO:0006807|GO:0036094|GO:0005515|GO:0006955|GO:0051716|GO:0033036|GO:0002682|GO:0044237|GO:0009892|GO:0071704|GO:0009607|GO:0051051|GO:1903828|GO:0019222|GO:0043167|GO:0051641|GO:0009058|GO:0031324|GO:…	metabolic process|localization|immune system process|response to stimulus|catalytic activity|cellular process|extracellular region|membrane|response to external stimulus|organic cyclic compound binding|hydrolase activity|regulation of cellular process|extracellular space|response to stress|carbohydrate derivative binding|negative regulation of cellular process|membrane-bounded organelle|response …	-	-	-	-	5:105115767-105139586	27	50	98	174	234	85	0.192777213	0.299238041	0.482030455	0.809336966	1.465062712	0.752488843	0.324681903	1.00896284	1.70E-05	0.00854172	DOWN
ENSMUSG00000037390	Muc3	mucin 3, intestinal [Source:MGI Symbol;Acc:MGI:1203527]	GO:0016020|GO:0005623|GO:0045177|GO:0071944|GO:0042995|GO:0005886|GO:0031224|GO:0016324|GO:0016021|GO:0005902	membrane|cell|apical part of cell|cell periphery|cell projection|plasma membrane|intrinsic component of membrane|apical plasma membrane|integral component of membrane|microvillus	-	-	-	-	5:137134922-137149322	2	15	16	0	1	0	0.051512147	0.323774886	0.283831719	0	0.022578799	0	0.21970625	0.007526266	2.02E-05	0.009878917	UP
ENSMUSG00000037921	Ddx60	DEAD (Asp-Glu-Ala-Asp) box polypeptide 60 [Source:MGI Symbol;Acc:MGI:2384570]	GO:0002376|GO:0050896|GO:0009987|GO:0005623|GO:0023052|GO:0009605|GO:0043229|GO:0097159|GO:0023056|GO:0007154|GO:0050794|GO:0023051|GO:0002253|GO:0006950|GO:0097367|GO:0051707|GO:0036094|GO:0005515|GO:0006955|GO:0051716|GO:0002684|GO:0002682|GO:0005622|GO:0007165|GO:0009607|GO:0043167|GO:1900245|GO:0002699|GO:0050688|GO:0005737|GO:0000166|GO:0001819|GO:0009967|GO:0003676|GO:0002764|GO:0045087|GO:…	immune system process|response to stimulus|cellular process|cell|signaling|response to external stimulus|intracellular organelle|organic cyclic compound binding|positive regulation of signaling|cell communication|regulation of cellular process|regulation of signaling|activation of immune response|response to stress|carbohydrate derivative binding|response to other organism|small molecule binding|…	-	-	-	-	8:61928087-62038244	13	10	14	39	39	30	0.078488694	0.050606354	0.058229497	0.153397572	0.206481145	0.224588308	0.062441515	0.194822342	2.93E-05	0.013935688	DOWN
ENSMUSG00000035692	Isg15	ISG15 ubiquitin-like modifier [Source:MGI Symbol;Acc:MGI:1855694]	GO:0032502|GO:0008152|GO:0002376|GO:0050896|GO:0009987|GO:0005576|GO:0005623|GO:0031386|GO:0009605|GO:0050794|GO:0050793|GO:0006950|GO:0002520|GO:0048523|GO:0051707|GO:0006807|GO:0005515|GO:0002262|GO:0006955|GO:0009056|GO:0002684|GO:0002682|GO:0048856|GO:0005622|GO:0032844|GO:0044237|GO:0009892|GO:0071704|GO:0009607|GO:0019222|GO:0009888|GO:0031324|GO:0007275|GO:0009617|GO:0005737|GO:0034101|GO:…	developmental process|metabolic process|immune system process|response to stimulus|cellular process|extracellular region|cell|protein tag|response to external stimulus|regulation of cellular process|regulation of developmental process|response to stress|immune system development|negative regulation of cellular process|response to other organism|nitrogen compound metabolic process|protein binding|…	K12159	ubiquitin cross-reactive protein[-]	mmu05165|mmu04622	Human papillomavirus infection - Mus musculus (mouse)|RIG-I-like receptor signaling pathway - Mus musculus (mouse)	4:156199424-156200818	12	12	18	30	59	51	1.008738098	0.845597449	1.042420205	1.642929303	4.349160541	5.315841785	0.965585251	3.769310543	3.96E-05	0.018295117	DOWN
ENSMUSG00000102976	Zc3h11a	zinc finger CCCH type containing 11A [Source:MGI Symbol;Acc:MGI:1917829]	GO:0008152|GO:0051179|GO:0032991|GO:0005623|GO:0043229|GO:0097159|GO:0043227|GO:0043234|GO:0033036|GO:0005622|GO:0071704|GO:0043167|GO:0051641|GO:0006810|GO:0006403|GO:0046907|GO:0043231|GO:0003676|GO:0045184|GO:0071166|GO:0000346|GO:0008104|GO:0051649|GO:0043169|GO:0034613|GO:0005634|GO:0050658|GO:0006406|GO:0071702|GO:0051169|GO:0015031|GO:0071426|GO:0006886|GO:0010467|GO:0003723|GO:0046872|GO:…	metabolic process|localization|macromolecular complex|cell|intracellular organelle|organic cyclic compound binding|membrane-bounded organelle|protein complex|macromolecule localization|intracellular|organic substance metabolic process|ion binding|cellular localization|transport|RNA localization|intracellular transport|intracellular membrane-bounded organelle|nucleic acid binding|establishment of …	-	-	-	-	1:133619862-133661380	747	720	1231	684	499	264	4.553436481	3.678777134	5.169255164	2.716166791	2.667237272	1.995296973	4.46715626	2.459567012	4.54E-05	0.020448915	-
ENSMUSG00000026874	Hc	hemolytic complement [Source:MGI Symbol;Acc:MGI:96031]	GO:0032502|GO:0008152|GO:0040011|GO:0051179|GO:0098772|GO:0002376|GO:0050896|GO:0032991|GO:0009987|GO:0005576|GO:0016020|GO:0005623|GO:0009605|GO:0048646|GO:0050794|GO:0005615|GO:0050900|GO:1904951|GO:0050793|GO:0002253|GO:0006950|GO:0048523|GO:0043227|GO:0006807|GO:0002683|GO:0006955|GO:0071944|GO:0043234|GO:0048870|GO:0051716|GO:0009653|GO:0002684|GO:0040013|GO:0033036|GO:0005886|GO:0002682|GO:…	developmental process|metabolic process|locomotion|localization|molecular function regulator|immune system process|response to stimulus|macromolecular complex|cellular process|extracellular region|membrane|cell|response to external stimulus|anatomical structure formation involved in morphogenesis|regulation of cellular process|extracellular space|leukocyte migration|positive regulation of establi…	K03994	complement component 5[-]	mmu05168|mmu05322|mmu04610|mmu05133|mmu05150|mmu05020	Herpes simplex infection - Mus musculus (mouse)|Systemic lupus erythematosus - Mus musculus (mouse)|Complement and coagulation cascades - Mus musculus (mouse)|Pertussis - Mus musculus (mouse)|Staphylococcus aureus infection - Mus musculus (mouse)|Prion diseases - Mus musculus (mouse)	2:34983331-35061438	0	0	0	9	4	5	0	0	0	0.053790716	0.032178129	0.05687513	0	0.047614658	5.24E-05	0.022672831	DOWN
ENSMUSG00000035572	Dcaf10	DDB1 and CUL4 associated factor 10 [Source:MGI Symbol;Acc:MGI:2140179]	GO:0008152|GO:0032991|GO:0009987|GO:0005623|GO:0006807|GO:0005622|GO:0044237|GO:0071704|GO:1902494|GO:1990234|GO:0000151|GO:0019538|GO:0044267|GO:0036211|GO:0031461|GO:0080008|GO:0006464|GO:0032446|GO:0016567	metabolic process|macromolecular complex|cellular process|cell|nitrogen compound metabolic process|intracellular|cellular metabolic process|organic substance metabolic process|catalytic complex|transferase complex|ubiquitin ligase complex|protein metabolic process|cellular protein metabolic process|protein modification process|cullin-RING ubiquitin ligase complex|Cul4-RING E3 ubiquitin ligase com…	-	-	-	-	4:45342101-45379759	132	167	333	483	413	284	0.723000586	0.766717144	1.256497136	1.72343547	1.983618339	1.928720894	0.915404956	1.878591568	5.56E-05	0.022672831	DOWN
ENSMUSG00000041064	Pif1	PIF1 5'-to-3' DNA helicase [Source:MGI Symbol;Acc:MGI:2143057]	GO:0008152|GO:0098772|GO:0050896|GO:0003824|GO:0009987|GO:0005623|GO:0043229|GO:0097159|GO:0016787|GO:0050794|GO:0006950|GO:0097367|GO:0048523|GO:0043227|GO:0006807|GO:0016043|GO:0036094|GO:0005515|GO:0051716|GO:0005622|GO:0032844|GO:0044237|GO:0009892|GO:0071704|GO:0019222|GO:0030234|GO:0065009|GO:0043167|GO:0009058|GO:0031324|GO:0009890|GO:0005737|GO:0032205|GO:0000166|GO:0042592|GO:0043231|GO:…	metabolic process|molecular function regulator|response to stimulus|catalytic activity|cellular process|cell|intracellular organelle|organic cyclic compound binding|hydrolase activity|regulation of cellular process|response to stress|carbohydrate derivative binding|negative regulation of cellular process|membrane-bounded organelle|nitrogen compound metabolic process|cellular component organizatio…	-	-	-	-	9:65587160-65595967	4	10	5	0	0	0	0.020202019	0.042333504	0.017397335	0	0	0	0.026644286	0	5.36E-05	0.022672831	UP
ENSMUSG00000047517	Dmbt1	deleted in malignant brain tumors 1 [Source:MGI Symbol;Acc:MGI:106210]	GO:0051179|GO:0005576|GO:0016020|GO:0004872|GO:0031224|GO:0038024|GO:0006810|GO:0016021|GO:0005044|GO:0016192|GO:0006897|GO:0006898	localization|extracellular region|membrane|receptor activity|intrinsic component of membrane|cargo receptor activity|transport|integral component of membrane|scavenger receptor activity|vesicle-mediated transport|endocytosis|receptor-mediated endocytosis	K13912	deleted in malignant brain tumors 1 protein[-]	mmu04970	Salivary secretion - Mus musculus (mouse)	7:131032053-131121630	40	137	80	24	4	24	0.282994981	0.8124367	0.389901303	0.110612887	0.024813303	0.210528637	0.495110995	0.115318276	5.56E-05	0.022672831	UP
ENSMUSG00000017950	Hnf4a	hepatic nuclear factor 4, alpha [Source:MGI Symbol;Acc:MGI:109128]	GO:0032502|GO:0004871|GO:0008152|GO:0051179|GO:0050896|GO:0009987|GO:0022414|GO:0005623|GO:0040007|GO:0000003|GO:0023052|GO:0043229|GO:0097159|GO:0007154|GO:0050794|GO:0023051|GO:0050793|GO:0006950|GO:0048523|GO:0045926|GO:0043227|GO:0040008|GO:0003700|GO:0006807|GO:0016043|GO:0036094|GO:0005515|GO:0038023|GO:0004879|GO:0051716|GO:0009653|GO:0033036|GO:0048856|GO:0005622|GO:0016049|GO:0032844|GO:…	developmental process|signal transducer activity|metabolic process|localization|response to stimulus|cellular process|reproductive process|cell|growth|reproduction|signaling|intracellular organelle|organic cyclic compound binding|cell communication|regulation of cellular process|regulation of signaling|regulation of developmental process|response to stress|negative regulation of cellular process|…	K07292	hepatocyte nuclear factor 4-alpha[-]	mmu04152|mmu04950	AMPK signaling pathway - Mus musculus (mouse)|Maturity onset diabetes of the young - Mus musculus (mouse)	2:163506808-163572910	3	9	7	0	0	0	0.023112999	0.058124908	0.037158543	0	0	0	0.039465483	0	6.74E-05	0.025772968	UP
ENSMUSG00000024571	Gm16286	predicted gene 16286 [Source:MGI Symbol;Acc:MGI:3833940]	GO:0008152|GO:0003824|GO:0032991|GO:0009987|GO:0005623|GO:0043229|GO:0006807|GO:1990904|GO:0005622|GO:0044237|GO:0071704|GO:1902494|GO:0016740|GO:0030529|GO:1990234|GO:0005737|GO:0016746|GO:0019538|GO:0005829|GO:0016747|GO:0044267|GO:0036211|GO:0005840|GO:0016410|GO:0022626|GO:0006464|GO:0016407|GO:0031415|GO:0031365|GO:0008080|GO:0018193|GO:0006474|GO:0006473|GO:0018200|GO:0004596|GO:0018002|GO:…	metabolic process|catalytic activity|macromolecular complex|cellular process|cell|intracellular organelle|nitrogen compound metabolic process|ribonucleoprotein complex|intracellular|cellular metabolic process|organic substance metabolic process|catalytic complex|transferase activity|intracellular ribonucleoprotein complex|transferase complex|cytoplasm|transferase activity, transferring acyl group…	-	-	-	-	18:80206765-80212741	173	271	355	1216	1031	188	1.496486417	1.964935392	2.115463223	6.85237565	7.82036885	2.016364984	1.858961677	5.563036494	6.75E-05	0.025772968	DOWN
ENSMUSG00000039672	Kcne2	potassium voltage-gated channel, Isk-related subfamily, gene 2 [Source:MGI Symbol;Acc:MGI:1891123]	GO:0032502|GO:0008152|GO:0051179|GO:0098772|GO:0050896|GO:0005215|GO:0032991|GO:0009987|GO:0016020|GO:0005623|GO:0023052|GO:0043229|GO:0009986|GO:0007154|GO:0050794|GO:0012505|GO:0023051|GO:1902495|GO:0048523|GO:0016247|GO:0043227|GO:0006807|GO:0005515|GO:0009056|GO:0071944|GO:0051716|GO:0005886|GO:0048856|GO:0005622|GO:0044237|GO:0071704|GO:0007165|GO:0004872|GO:0009893|GO:0051050|GO:0051051|GO:…	developmental process|metabolic process|localization|molecular function regulator|response to stimulus|transporter activity|macromolecular complex|cellular process|membrane|cell|signaling|intracellular organelle|cell surface|cell communication|regulation of cellular process|endomembrane system|regulation of signaling|transmembrane transporter complex|negative regulation of cellular process|channe…	K04896	potassium voltage-gated channel Isk-related subfamily E member 2[-]	mmu04971	Gastric acid secretion - Mus musculus (mouse)	16:92292389-92298129	191	68	537	76	78	42	6.869624045	2.050027714	13.30531453	1.780720326	2.460011922	1.873008436	7.408322097	2.037913561	7.06E-05	0.025772968	UP
ENSMUSG00000052776	Oas1a	2'-5' oligoadenylate synthetase 1A [Source:MGI Symbol;Acc:MGI:2180860]	GO:0008152|GO:0002376|GO:0050896|GO:0003824|GO:0009987|GO:0005623|GO:0009605|GO:0043229|GO:0097159|GO:0012505|GO:0006950|GO:0097367|GO:0043227|GO:0051707|GO:0006807|GO:0036094|GO:0005515|GO:0006955|GO:0005622|GO:0044237|GO:0071704|GO:0016740|GO:0009607|GO:0043167|GO:0009058|GO:0006793|GO:0005737|GO:0000166|GO:0043231|GO:1901360|GO:0003676|GO:0045087|GO:0006725|GO:0044249|GO:0006952|GO:0019637|GO:…	metabolic process|immune system process|response to stimulus|catalytic activity|cellular process|cell|response to external stimulus|intracellular organelle|organic cyclic compound binding|endomembrane system|response to stress|carbohydrate derivative binding|membrane-bounded organelle|response to other organism|nitrogen compound metabolic process|small molecule binding|protein binding|immune resp…	K14216	2'-5'-oligoadenylate synthetase[2.7.7.84]	mmu05168|mmu04621|mmu05164|mmu05162|mmu05160	Herpes simplex infection - Mus musculus (mouse)|NOD-like receptor signaling pathway - Mus musculus (mouse)|Influenza A - Mus musculus (mouse)|Measles - Mus musculus (mouse)|Hepatitis C - Mus musculus (mouse)	5:120896256-120907521	4	10	14	22	37	44	0.134855173	0.282590178	0.325158455	0.483205675	1.093884129	1.839342727	0.247534602	1.138810844	7.53E-05	0.025772968	DOWN
ENSMUSG00000062488	Ifit3b	interferon-induced protein with tetratricopeptide repeats 3B [Source:MGI Symbol;Acc:MGI:3698419]	GO:0002376|GO:0050896|GO:0009987|GO:0005623|GO:0009605|GO:0043229|GO:0006950|GO:0043227|GO:0051707|GO:0005515|GO:0051716|GO:0005622|GO:0009607|GO:0042802|GO:0005737|GO:0043231|GO:0006952|GO:0098542|GO:0010033|GO:0009615|GO:0043207|GO:0051607|GO:0005829|GO:0005739|GO:0071310|GO:0034097|GO:0071345|GO:0035455|GO:0035457	immune system process|response to stimulus|cellular process|cell|response to external stimulus|intracellular organelle|response to stress|membrane-bounded organelle|response to other organism|protein binding|cellular response to stimulus|intracellular|response to biotic stimulus|identical protein binding|cytoplasm|intracellular membrane-bounded organelle|defense response|defense response to other…	-	-	-	-	19:34607970-34613401	69	74	87	135	279	139	2.192592933	1.971030575	1.904483534	2.794602551	7.774145291	5.476549235	2.022702348	5.348432359	7.22E-05	0.025772968	DOWN
ENSMUSG00000075602	Ly6a	lymphocyte antigen 6 complex, locus A [Source:MGI Symbol;Acc:MGI:107527]	GO:0016020|GO:0005623|GO:0009986|GO:0005515|GO:0071944|GO:0005886|GO:0005622|GO:0031224|GO:0031225|GO:0009897	membrane|cell|cell surface|protein binding|cell periphery|plasma membrane|intracellular|intrinsic component of membrane|anchored component of membrane|external side of plasma membrane	-	-	-	-	15:74994877-74998031	127	144	134	226	311	412	2.33812509	2.222189055	1.69950534	2.710534529	5.020753126	9.404786033	2.086606495	5.712024563	7.25E-05	0.025772968	DOWN
ENSMUSG00000078664	Sprr2a1	small proline-rich protein 2A1 [Source:MGI Symbol;Acc:MGI:1330350]	GO:0032502|GO:0008152|GO:0050896|GO:0005198|GO:0009987|GO:0016020|GO:0005623|GO:0043229|GO:0050794|GO:0050793|GO:0043227|GO:0006807|GO:0016043|GO:0071944|GO:0005200|GO:0009653|GO:0005886|GO:0048856|GO:0005622|GO:0044237|GO:0071704|GO:0009888|GO:0007275|GO:0031424|GO:0005737|GO:0008360|GO:0048513|GO:0043231|GO:0001533|GO:0006996|GO:0048731|GO:0010033|GO:0051128|GO:0019538|GO:0005634|GO:0022604|GO:…	developmental process|metabolic process|response to stimulus|structural molecule activity|cellular process|membrane|cell|intracellular organelle|regulation of cellular process|regulation of developmental process|membrane-bounded organelle|nitrogen compound metabolic process|cellular component organization|cell periphery|structural constituent of cytoskeleton|anatomical structure morphogenesis|pla…	-	-	-	-	3:92215799-92221911	6	14	11	4	0	0	0.126984342	0.248354369	0.160368303	0.055153553	0	0	0.178569005	0.018384518	7.44E-05	0.025772968	UP
ENSMUSG00000079362	Gm43302	predicted gene 43302 [Source:MGI Symbol;Acc:MGI:5663439]	GO:0002376|GO:0050896|GO:0003824|GO:0009987|GO:0009605|GO:0097159|GO:0016787|GO:0006950|GO:0097367|GO:0051707|GO:0036094|GO:0006955|GO:0051716|GO:0009607|GO:0043167|GO:0009617|GO:0000166|GO:0016817|GO:0045087|GO:0001882|GO:0006952|GO:0098542|GO:0010033|GO:0043207|GO:0001883|GO:0017076|GO:0032549|GO:0034341|GO:0071310|GO:0042742|GO:0032555|GO:0034097|GO:0016818|GO:0071345|GO:0071346|GO:0016462|GO:…	immune system process|response to stimulus|catalytic activity|cellular process|response to external stimulus|organic cyclic compound binding|hydrolase activity|response to stress|carbohydrate derivative binding|response to other organism|small molecule binding|immune response|cellular response to stimulus|response to biotic stimulus|ion binding|response to bacterium|nucleotide binding|hydrolase a…	-	-	-	-	5:105214907-105293695	26	13	43	58	165	67	0.383388849	0.160682116	0.436793359	0.557149939	2.133470474	1.224956432	0.326954775	1.305192282	7.37E-05	0.025772968	DOWN
ENSMUSG00000013653	1810065E05Rik	RIKEN cDNA 1810065E05 gene [Source:MGI Symbol;Acc:MGI:1917114]	-	-	-	-	-	-	11:58421111-58426024	4	6	7	0	0	0	0.274516199	0.345150639	0.330975876	0	0	0	0.316880905	0	7.93E-05	0.026604696	UP
ENSMUSG00000069874	Irgm2	immunity-related GTPase family M member 2 [Source:MGI Symbol;Acc:MGI:1926262]	GO:0008152|GO:0098772|GO:0002376|GO:0050896|GO:0003824|GO:0009987|GO:0005576|GO:0016020|GO:0005623|GO:0023052|GO:0009605|GO:0043229|GO:0097159|GO:0023056|GO:0007154|GO:0016787|GO:0050794|GO:0012505|GO:0023051|GO:0044216|GO:0002253|GO:0006950|GO:0097367|GO:0043227|GO:0051707|GO:0006807|GO:0016043|GO:0036094|GO:0005515|GO:0006955|GO:0009056|GO:0051716|GO:0031090|GO:0002684|GO:0002682|GO:0005622|GO:…	metabolic process|molecular function regulator|immune system process|response to stimulus|catalytic activity|cellular process|extracellular region|membrane|cell|signaling|response to external stimulus|intracellular organelle|organic cyclic compound binding|positive regulation of signaling|cell communication|hydrolase activity|regulation of cellular process|endomembrane system|regulation of signal…	-	-	-	-	11:58199618-58222782	59	93	120	189	238	124	0.358577975	0.473764739	0.50241227	0.748292552	1.268377269	0.934406637	0.444918328	0.983692153	8.38E-05	0.027580808	DOWN
ENSMUSG00000022824	Muc13	mucin 13, epithelial transmembrane [Source:MGI Symbol;Acc:MGI:103190]	GO:0005576|GO:0016020|GO:0005623|GO:0005615|GO:0043227|GO:0045177|GO:0005515|GO:0071944|GO:0005886|GO:0005622|GO:0031224|GO:0048871|GO:0042802|GO:0005737|GO:0042592|GO:0046983|GO:1903561|GO:0007586|GO:0070062|GO:0016324|GO:0031982|GO:0016021|GO:0042803|GO:0030277|GO:0005829|GO:0001894|GO:0010669	extracellular region|membrane|cell|extracellular space|membrane-bounded organelle|apical part of cell|protein binding|cell periphery|plasma membrane|intracellular|intrinsic component of membrane|multicellular organismal homeostasis|identical protein binding|cytoplasm|homeostatic process|protein dimerization activity|extracellular vesicle|digestion|extracellular exosome|apical plasma membrane|vesi…	-	-	-	-	16:33794037-33819934	6	33	25	4	2	4	0.089979702	0.414808301	0.258260902	0.039081199	0.026297534	0.074373869	0.254349635	0.046584201	8.72E-05	0.028165054	UP
ENSMUSG00000024066	Xdh	xanthine dehydrogenase [Source:MGI Symbol;Acc:MGI:98973]	GO:0032502|GO:0008152|GO:0051179|GO:0050896|GO:0003824|GO:0009987|GO:0005576|GO:0005623|GO:0009055|GO:0023052|GO:0043229|GO:0097159|GO:0023056|GO:0007154|GO:0050794|GO:0012505|GO:0005615|GO:0023051|GO:0016491|GO:0050793|GO:0006950|GO:0048523|GO:0043227|GO:0006807|GO:0036094|GO:0005515|GO:0009056|GO:0023057|GO:0051716|GO:0009653|GO:0048856|GO:0005622|GO:0044237|GO:0048037|GO:0009892|GO:0071704|GO:…	developmental process|metabolic process|localization|response to stimulus|catalytic activity|cellular process|extracellular region|cell|electron carrier activity|signaling|intracellular organelle|organic cyclic compound binding|positive regulation of signaling|cell communication|regulation of cellular process|endomembrane system|extracellular space|regulation of signaling|oxidoreductase activity|…	K00106	xanthine dehydrogenase/oxidase[1.17.3.2]	mmu01100|mmu00230|mmu04146|mmu00983|mmu00232	Metabolic pathways - Mus musculus (mouse)|Purine metabolism - Mus musculus (mouse)|Peroxisome - Mus musculus (mouse)|Drug metabolism - other enzymes - Mus musculus (mouse)|Caffeine metabolism - Mus musculus (mouse)	17:73883908-73950182	114	120	152	284	298	156	1.579471511	1.393613683	1.450787466	2.563348906	3.620485346	2.679891404	1.47462422	2.954575219	9.59E-05	0.030400029	DOWN
ENSMUSG00000017830	Dhx58	DEXH (Asp-Glu-X-His) box polypeptide 58 [Source:MGI Symbol;Acc:MGI:1931560]	GO:0002376|GO:0050896|GO:0003824|GO:0009987|GO:0005623|GO:0023052|GO:0009605|GO:0097159|GO:0023056|GO:0007154|GO:0016787|GO:0050794|GO:0023051|GO:0002253|GO:0006950|GO:0097367|GO:0048523|GO:0051707|GO:0036094|GO:0002683|GO:0006955|GO:0023057|GO:0051716|GO:0002684|GO:0002682|GO:0005622|GO:0007165|GO:0009607|GO:0043167|GO:1900245|GO:0002699|GO:0050688|GO:0005737|GO:0000166|GO:0001819|GO:0009967|GO:…	immune system process|response to stimulus|catalytic activity|cellular process|cell|signaling|response to external stimulus|organic cyclic compound binding|positive regulation of signaling|cell communication|hydrolase activity|regulation of cellular process|regulation of signaling|activation of immune response|response to stress|carbohydrate derivative binding|negative regulation of cellular proc…	K12649	ATP-dependent RNA helicase DHX58[3.6.3.14]	mmu04622	RIG-I-like receptor signaling pathway - Mus musculus (mouse)	11:100694884-100704271	8	19	28	38	64	55	0.116206629	0.231348437	0.280203659	0.35960375	0.815232704	0.990622365	0.209252908	0.721819607	9.98E-05	0.030512567	DOWN
ENSMUSG00000054728	Phactr1	phosphatase and actin regulator 1 [Source:MGI Symbol;Acc:MGI:2659021]	GO:0045202|GO:0040011|GO:0051179|GO:0098772|GO:0009987|GO:0005623|GO:0030054|GO:0043229|GO:0043227|GO:0016043|GO:0005515|GO:0048870|GO:0005622|GO:0030234|GO:0065009|GO:0030029|GO:0019208|GO:0005737|GO:0043231|GO:0004857|GO:0022607|GO:0006996|GO:0008092|GO:0006928|GO:0019899|GO:0097435|GO:0044092|GO:0050790|GO:0005634|GO:0005829|GO:0003779|GO:0007010|GO:0043086|GO:0007015|GO:0019212|GO:0019902|GO:…	synapse|locomotion|localization|molecular function regulator|cellular process|cell|cell junction|intracellular organelle|membrane-bounded organelle|cellular component organization|protein binding|cell motility|intracellular|enzyme regulator activity|regulation of molecular function|actin filament-based process|phosphatase regulator activity|cytoplasm|intracellular membrane-bounded organelle|enzym…	-	-	-	-	13:42680623-43138526	2877	2638	3439	8368	3567	4376	11.58400857	8.903210756	9.538995301	21.94938512	12.59403183	21.84652361	10.00873821	18.79664685	9.98E-05	0.030512567	-
ENSMUSG00000040483	Xaf1	XIAP associated factor 1 [Source:MGI Symbol;Acc:MGI:3772572]	GO:0050896|GO:0009987|GO:0005623|GO:0043229|GO:0043227|GO:0005622|GO:0043167|GO:0008219|GO:0005737|GO:0043231|GO:0010033|GO:0043169|GO:0005634|GO:0012501|GO:0005739|GO:0034097|GO:0046872|GO:0035456|GO:0006915	response to stimulus|cellular process|cell|intracellular organelle|membrane-bounded organelle|intracellular|ion binding|cell death|cytoplasm|intracellular membrane-bounded organelle|response to organic substance|cation binding|nucleus|programmed cell death|mitochondrion|response to cytokine|metal ion binding|response to interferon-beta|apoptotic process	-	-	-	-	11:72301629-72313733	41	56	55	101	160	84	0.451585434	0.517015596	0.417326465	0.72470794	1.545334494	1.147162153	0.461975832	1.139068196	0.000112232	0.033697294	DOWN
ENSMUSG00000017679	Ttpal	tocopherol (alpha) transfer protein-like [Source:MGI Symbol;Acc:MGI:1923330]	GO:0051179|GO:0016020|GO:0006810	localization|membrane|transport	-	-	-	-	2:163602314-163619013	144	271	342	373	581	630	0.756396707	1.193187893	1.237552632	1.276370632	2.676118255	4.103106477	1.062379077	2.685198454	0.000114943	0.03391597	DOWN
ENSMUSG00000013643	Lypd8	LY6/PLAUR domain containing 8 [Source:MGI Symbol;Acc:MGI:1917413]	GO:0050896|GO:0005576|GO:0016020|GO:0005623|GO:0009605|GO:0005615|GO:0006950|GO:0051707|GO:0071944|GO:0005886|GO:0009607|GO:0031224|GO:0009617|GO:0031225|GO:0006952|GO:0098542|GO:0043207|GO:0042742|GO:0050829	response to stimulus|extracellular region|membrane|cell|response to external stimulus|extracellular space|response to stress|response to other organism|cell periphery|plasma membrane|response to biotic stimulus|intrinsic component of membrane|response to bacterium|anchored component of membrane|defense response|defense response to other organism|response to external biotic stimulus|defense respon…	-	-	-	-	11:58379043-58390728	11	52	26	7	0	6	0.4006315	1.58742367	0.652331241	0.166083336	0	0.27096721	0.880128804	0.145683516	0.000124938	0.03569041	UP
ENSMUSG00000028255	Clca1	chloride channel accessory 1 [Source:MGI Symbol;Acc:MGI:1346342]	GO:0008152|GO:0051179|GO:0050896|GO:0005215|GO:0003824|GO:0009987|GO:0005576|GO:0016020|GO:0005623|GO:0043229|GO:0016787|GO:0012505|GO:0005615|GO:0006950|GO:0043227|GO:0006807|GO:0071944|GO:0051716|GO:0031090|GO:0042995|GO:0005886|GO:0005622|GO:0071704|GO:0031224|GO:0043167|GO:0022857|GO:0006810|GO:0097708|GO:0001666|GO:0005737|GO:0012506|GO:0030141|GO:0030667|GO:0031982|GO:0016021|GO:0031226|GO:…	metabolic process|localization|response to stimulus|transporter activity|catalytic activity|cellular process|extracellular region|membrane|cell|intracellular organelle|hydrolase activity|endomembrane system|extracellular space|response to stress|membrane-bounded organelle|nitrogen compound metabolic process|cell periphery|cellular response to stimulus|organelle membrane|cell projection|plasma mem…	K05027	calcium-activated chloride channel regulator 1[-]	mmu04972|mmu04924	Pancreatic secretion - Mus musculus (mouse)|Renin secretion - Mus musculus (mouse)	3:145003817-145032776	17	47	56	10	0	11	0.263634454	0.610959751	0.598276814	0.101026042	0	0.211520695	0.490957007	0.104182246	0.000125127	0.03569041	UP
ENSMUSG00000025505	Tmem80	transmembrane protein 80 [Source:MGI Symbol;Acc:MGI:1918698]	GO:0016020|GO:0005623|GO:0005929|GO:0042995|GO:0031224|GO:0035869|GO:0016021	membrane|cell|cilium|cell projection|intrinsic component of membrane|ciliary transition zone|integral component of membrane	-	-	-	-	7:141327739-141337156	89	92	123	177	203	234	0.721269558	0.624954046	0.68670064	0.934467946	1.442603732	2.351318018	0.677641414	1.576129899	0.000137397	0.038547704	DOWN
ENSMUSG00000036819	Jmjd4	jumonji domain containing 4 [Source:MGI Symbol;Acc:MGI:2144404]	-	-	-	-	-	-	11:59450045-59458567	257	256	291	1028	301	478	1.339987988	1.118820568	1.045231075	3.491747076	1.376186702	3.090164891	1.16801321	2.652699556	0.000145638	0.040200793	DOWN
ENSMUSG00000032384	Csnk1g1	casein kinase 1, gamma 1 [Source:MGI Symbol;Acc:MGI:2660884]	GO:0032502|GO:0008152|GO:0051179|GO:0050896|GO:0003824|GO:0009987|GO:0005623|GO:0023052|GO:0043229|GO:0097159|GO:0007154|GO:0050794|GO:0050793|GO:0097367|GO:0043227|GO:0006807|GO:0016043|GO:0036094|GO:0051716|GO:0009653|GO:0048856|GO:0005622|GO:0044237|GO:0071704|GO:0016740|GO:0007165|GO:0043167|GO:0006793|GO:0006810|GO:0005737|GO:0008360|GO:0000166|GO:0043231|GO:0007267|GO:0016772|GO:0007166|GO:…	developmental process|metabolic process|localization|response to stimulus|catalytic activity|cellular process|cell|signaling|intracellular organelle|organic cyclic compound binding|cell communication|regulation of cellular process|regulation of developmental process|carbohydrate derivative binding|membrane-bounded organelle|nitrogen compound metabolic process|cellular component organization|small…	K08958	casein kinase 1, gamma[2.7.11.1]	mmu04340	Hedgehog signaling pathway - Mus musculus (mouse)	9:65908924-66045015	813	822	416	490	279	154	1.955218976	1.657025475	0.689205985	0.767683221	0.588370945	0.459210881	1.433816812	0.605088349	0.000149979	0.040742005	UP
ENSMUSG00000040856	Dlk1	delta-like 1 homolog (Drosophila) [Source:MGI Symbol;Acc:MGI:94900]	GO:0032502|GO:0050896|GO:0009987|GO:0005576|GO:0016020|GO:0023052|GO:0007154|GO:0050794|GO:0005615|GO:0023051|GO:0048523|GO:0023057|GO:0051716|GO:0007165|GO:0031224|GO:0043167|GO:0009966|GO:0007166|GO:0016021|GO:0043169|GO:0009968|GO:0010646|GO:0007219|GO:0008593|GO:0045746|GO:0030154|GO:0046872|GO:0005509	developmental process|response to stimulus|cellular process|extracellular region|membrane|signaling|cell communication|regulation of cellular process|extracellular space|regulation of signaling|negative regulation of cellular process|negative regulation of signaling|cellular response to stimulus|signal transduction|intrinsic component of membrane|ion binding|regulation of signal transduction|cell…	-	-	-	-	12:109452823-109463336	200	53	192	23	45	43	0.757078782	0.16816816	0.500685199	0.056718037	0.14936967	0.201821638	0.475310714	0.135969782	0.000169322	0.045277683	UP
ENSMUSG00000030759	Far1	fatty acyl CoA reductase 1 [Source:MGI Symbol;Acc:MGI:1914670]	GO:0008152|GO:0003824|GO:0009987|GO:0016020|GO:0005623|GO:0043229|GO:0016491|GO:0043227|GO:0031090|GO:0005622|GO:0044237|GO:0071704|GO:0031224|GO:0009058|GO:0006793|GO:0031301|GO:0055114|GO:0031231|GO:0005737|GO:0043231|GO:0006790|GO:0044255|GO:0016903|GO:0006629|GO:0044249|GO:0019637|GO:0016021|GO:0051186|GO:0016620|GO:0035336|GO:0005779|GO:0008654|GO:0006637|GO:0006662|GO:0046486|GO:0006796|GO:…	metabolic process|catalytic activity|cellular process|membrane|cell|intracellular organelle|oxidoreductase activity|membrane-bounded organelle|organelle membrane|intracellular|cellular metabolic process|organic substance metabolic process|intrinsic component of membrane|biosynthetic process|phosphorus metabolic process|integral component of organelle membrane|oxidation-reduction process|intrinsic…	K13356	alcohol-forming fatty acyl-CoA reductase[1.2.1.84]	mmu04146	Peroxisome - Mus musculus (mouse)	7:113513834-113571511	902	889	1032	2543	1341	1054	4.743075668	3.918396377	3.738388785	8.711270703	6.183366313	6.871950689	4.133286944	7.255529235	0.000206852	0.054462604	-
ENSMUSG00000078853	Igtp	interferon gamma induced GTPase [Source:MGI Symbol;Acc:MGI:107729]	GO:0050896|GO:0003824|GO:0009987|GO:0016020|GO:0005623|GO:0043229|GO:0097159|GO:0016787|GO:0012505|GO:0006950|GO:0097367|GO:0043227|GO:0036094|GO:0051716|GO:0005622|GO:0042175|GO:0005789|GO:0043167|GO:0005737|GO:0000166|GO:0043231|GO:0016817|GO:0001882|GO:0006952|GO:0010033|GO:0005783|GO:0001883|GO:0017076|GO:0005829|GO:0032549|GO:0071310|GO:0032555|GO:0034097|GO:0016818|GO:0071345|GO:0016462|GO:…	response to stimulus|catalytic activity|cellular process|membrane|cell|intracellular organelle|organic cyclic compound binding|hydrolase activity|endomembrane system|response to stress|carbohydrate derivative binding|membrane-bounded organelle|small molecule binding|cellular response to stimulus|intracellular|nuclear outer membrane-endoplasmic reticulum membrane network|endoplasmic reticulum memb…	K14140	interferon gamma induced GTPase[-]	mmu05145	Toxoplasmosis - Mus musculus (mouse)	11:58199556-58207591	43	59	95	110	167	133	0.533641853	0.613744334	0.812188129	0.88931324	1.817361198	2.046526204	0.653191439	1.584400214	0.000218959	0.056776732	-
ENSMUSG00000045868	Gvin1	GTPase, very large interferon inducible 1 [Source:MGI Symbol;Acc:MGI:1921808]	GO:0097159|GO:0097367|GO:0036094|GO:0043167|GO:0000166|GO:0001882|GO:0001883|GO:0017076|GO:0032549|GO:0032555|GO:0019001|GO:0005525|GO:0032561	organic cyclic compound binding|carbohydrate derivative binding|small molecule binding|ion binding|nucleotide binding|nucleoside binding|purine nucleoside binding|purine nucleotide binding|ribonucleoside binding|purine ribonucleotide binding|guanyl nucleotide binding|GTP binding|guanyl ribonucleotide binding	-	-	-	-	7:106156556-106215326	92	137	159	318	403	124	0.643151891	0.802785049	0.765724578	1.448214907	2.470429969	1.074809174	0.737220506	1.664484683	0.000231366	0.059098526	-
ENSMUSG00000026650	Meig1	meiosis expressed gene 1 [Source:MGI Symbol;Acc:MGI:1202878]	GO:0032502|GO:0009987|GO:0022414|GO:0005623|GO:0000003|GO:0043229|GO:0048609|GO:0043227|GO:0005515|GO:0019953|GO:0005622|GO:0043231|GO:0051321|GO:0007049|GO:0007276|GO:0005634|GO:0048232|GO:0030154|GO:0007283	developmental process|cellular process|reproductive process|cell|reproduction|intracellular organelle|multicellular organismal reproductive process|membrane-bounded organelle|protein binding|sexual reproduction|intracellular|intracellular membrane-bounded organelle|meiotic cell cycle|cell cycle|gamete generation|nucleus|male gamete generation|cell differentiation|spermatogenesis	-	-	-	-	2:3409043-3422648	36	58	60	22	24	18	1.015932487	1.371987782	1.166467306	0.404459457	0.593915663	0.629852201	1.184795858	0.54274244	0.000247845	0.059741147	-
ENSMUSG00000028294	Cfap206	cilia and flagella associated protein 206 [Source:MGI Symbol;Acc:MGI:1916579]	GO:0099080|GO:0032991|GO:0009987|GO:0005623|GO:0043229|GO:0007017|GO:0016043|GO:0005929|GO:0043234|GO:0042995|GO:0005622|GO:0030030|GO:0005930|GO:0031514|GO:0005737|GO:0000226|GO:0099512|GO:0022607|GO:0001534|GO:0097014|GO:0006996|GO:0006928|GO:0007018|GO:0070925|GO:0035082|GO:0001578|GO:0003341|GO:0005879|GO:0097545|GO:0007010|GO:0030031|GO:0005856|GO:0044782|GO:0015630|GO:0097649|GO:0060271|GO:…	supramolecular complex|macromolecular complex|cellular process|cell|intracellular organelle|microtubule-based process|cellular component organization|cilium|protein complex|cell projection|intracellular|cell projection organization|axoneme|motile cilium|cytoplasm|microtubule cytoskeleton organization|supramolecular fiber|cellular component assembly|radial spoke|ciliary plasm|organelle organizatio…	-	-	-	-	4:34688559-34730206	54	44	59	29	14	21	0.996481387	0.680577327	0.750022084	0.348623147	0.226538323	0.480476149	0.809026933	0.351879207	0.000239649	0.059741147	-
ENSMUSG00000032596	Uba7	ubiquitin-like modifier activating enzyme 7 [Source:MGI Symbol;Acc:MGI:1349462]	GO:0008152|GO:0050896|GO:0003824|GO:0009987|GO:0005623|GO:0006950|GO:0006807|GO:0009056|GO:0051716|GO:0005622|GO:0044237|GO:0071704|GO:0016740|GO:0016874|GO:0005737|GO:0019787|GO:0033554|GO:0019538|GO:0006508|GO:0006974|GO:0004842|GO:1901565|GO:0044267|GO:0008641|GO:0036211|GO:0030163|GO:0044265|GO:0051603|GO:0019782|GO:0006464|GO:0004839|GO:0044257|GO:0032020|GO:0019941|GO:0006511|GO:0032446|GO:…	metabolic process|response to stimulus|catalytic activity|cellular process|cell|response to stress|nitrogen compound metabolic process|catabolic process|cellular response to stimulus|intracellular|cellular metabolic process|organic substance metabolic process|transferase activity|ligase activity|cytoplasm|ubiquitin-like protein transferase activity|cellular response to stress|protein metabolic pr…	K10698	ubiquitin-activating enzyme E1-like[6.2.1.45]	mmu05012|mmu04120	Parkinson's disease - Mus musculus (mouse)|Ubiquitin mediated proteolysis - Mus musculus (mouse)	9:107975505-107984060	21	57	50	81	108	111	0.108146661	0.246045558	0.177381334	0.271737702	0.487698403	0.708753202	0.177191184	0.489396436	0.000246762	0.059741147	-
ENSMUSG00000049382	Krt8	keratin 8 [Source:MGI Symbol;Acc:MGI:96705]	GO:0032502|GO:0050896|GO:0005198|GO:0099080|GO:0032991|GO:0009987|GO:0022414|GO:0005576|GO:0016020|GO:0005623|GO:0030054|GO:0000003|GO:0023052|GO:0009605|GO:0043229|GO:0048646|GO:0007154|GO:0050794|GO:0044877|GO:0005615|GO:0006950|GO:0043227|GO:0051707|GO:0016043|GO:0005515|GO:0071944|GO:0043234|GO:0051716|GO:0009653|GO:0005886|GO:0048856|GO:0005622|GO:0007165|GO:0009607|GO:0005911|GO:0003006|GO:…	developmental process|response to stimulus|structural molecule activity|supramolecular complex|macromolecular complex|cellular process|reproductive process|extracellular region|membrane|cell|cell junction|reproduction|signaling|response to external stimulus|intracellular organelle|anatomical structure formation involved in morphogenesis|cell communication|regulation of cellular process|macromolec…	-	-	-	-	15:101996711-102004342	29	47	67	25	16	16	1.021075872	1.387098649	1.625110471	0.57342493	0.493987222	0.698496306	1.344428331	0.588636153	0.000247367	0.059741147	-
ENSMUSG00000020581	Agr2	anterior gradient 2 [Source:MGI Symbol;Acc:MGI:1344405]	GO:0032502|GO:0008152|GO:0051179|GO:0050896|GO:0009987|GO:0005576|GO:0005623|GO:0040007|GO:0023052|GO:0043229|GO:0007155|GO:0023056|GO:0007154|GO:0045927|GO:0050794|GO:0012505|GO:0005615|GO:0023051|GO:0048589|GO:0050793|GO:0006950|GO:0097367|GO:0048523|GO:0043227|GO:0040008|GO:0016043|GO:0005515|GO:0030155|GO:0051716|GO:0009653|GO:0033036|GO:0048856|GO:0005622|GO:1903829|GO:0045785|GO:0071704|GO:…	developmental process|metabolic process|localization|response to stimulus|cellular process|extracellular region|cell|growth|signaling|intracellular organelle|cell adhesion|positive regulation of signaling|cell communication|positive regulation of growth|regulation of cellular process|endomembrane system|extracellular space|regulation of signaling|developmental growth|regulation of developmental p…	-	-	-	-	12:35992907-36004087	5	5	5	0	0	0	0.232797062	0.19512179	0.160374115	0	0	0	0.196097656	0	0.000251458	0.059770071	-
ENSMUSG00000026417	Pigr	polymeric immunoglobulin receptor [Source:MGI Symbol;Acc:MGI:103080]	GO:0004871|GO:0051179|GO:0002376|GO:0050896|GO:0032991|GO:0009987|GO:0005576|GO:0016020|GO:0005623|GO:0023052|GO:0007154|GO:0050794|GO:0005615|GO:0043227|GO:0043235|GO:0051606|GO:0006955|GO:0071944|GO:0038023|GO:0051716|GO:0033036|GO:0005886|GO:0002682|GO:0007165|GO:0004872|GO:0031224|GO:0051641|GO:0048871|GO:0006810|GO:0042592|GO:0002764|GO:0009593|GO:0050776|GO:1903561|GO:0051668|GO:0008104|GO:…	signal transducer activity|localization|immune system process|response to stimulus|macromolecular complex|cellular process|extracellular region|membrane|cell|signaling|cell communication|regulation of cellular process|extracellular space|membrane-bounded organelle|receptor complex|detection of stimulus|immune response|cell periphery|signaling receptor activity|cellular response to stimulus|macrom…	K13073	polymeric immunoglobulin receptor[-]	mmu04672	Intestinal immune network for IgA production - Mus musculus (mouse)	1:130826684-130852249	13	52	35	10	0	8	0.184207802	0.617626378	0.341656864	0.092308745	0	0.140555834	0.381163681	0.077621526	0.000259408	0.060815072	-
ENSMUSG00000023452	Pisd	phosphatidylserine decarboxylase [Source:MGI Symbol;Acc:MGI:2445114]	GO:0008152|GO:0003824|GO:0009987|GO:0016020|GO:0005623|GO:0043229|GO:0043227|GO:0006807|GO:0031090|GO:0016829|GO:0005622|GO:0044237|GO:0071704|GO:0031224|GO:0009058|GO:0006793|GO:0031301|GO:0005737|GO:0031966|GO:0043231|GO:0044255|GO:0006629|GO:0016830|GO:0044249|GO:0019637|GO:0019866|GO:0016021|GO:0019538|GO:0006508|GO:0005740|GO:0005634|GO:0008654|GO:0005739|GO:0005743|GO:0046486|GO:0051604|GO:…	metabolic process|catalytic activity|cellular process|membrane|cell|intracellular organelle|membrane-bounded organelle|nitrogen compound metabolic process|organelle membrane|lyase activity|intracellular|cellular metabolic process|organic substance metabolic process|intrinsic component of membrane|biosynthetic process|phosphorus metabolic process|integral component of organelle membrane|cytoplasm|…	K01613	phosphatidylserine decarboxylase[4.1.1.65]	mmu01100|mmu00564	Metabolic pathways - Mus musculus (mouse)|Glycerophospholipid metabolism - Mus musculus (mouse)	5:32736301-32785646	721	881	1133	873	420	301	3.175668641	3.252584374	3.437805894	2.504931054	1.62215332	1.64381441	3.288686303	1.923632928	0.000263574	0.060956808	-
ENSMUSG00000078606	Gm4070	predicted gene 4070 [Source:MGI Symbol;Acc:MGI:3782245]	GO:0005623|GO:0043229|GO:0097159|GO:0097367|GO:0043227|GO:0036094|GO:0005622|GO:0043167|GO:0005737|GO:0000166|GO:0043231|GO:0001882|GO:0001883|GO:0005634|GO:0017076|GO:0005829|GO:0032549|GO:0032555|GO:0019001|GO:0005525|GO:0032561	cell|intracellular organelle|organic cyclic compound binding|carbohydrate derivative binding|membrane-bounded organelle|small molecule binding|intracellular|ion binding|cytoplasm|nucleotide binding|intracellular membrane-bounded organelle|nucleoside binding|purine nucleoside binding|nucleus|purine nucleotide binding|cytosol|ribonucleoside binding|purine ribonucleotide binding|guanyl nucleotide bi…	-	-	-	-	7:105895139-105953967	121	158	187	388	437	143	0.777310804	0.850783866	0.827564252	1.623757763	2.461682166	1.139016974	0.818552974	1.741485634	0.000282672	0.064501988	-
ENSMUSG00000032690	Oas2	2'-5' oligoadenylate synthetase 2 [Source:MGI Symbol;Acc:MGI:2180852]	GO:0008152|GO:0002376|GO:0050896|GO:0003824|GO:0009987|GO:0016020|GO:0005623|GO:0009605|GO:0043229|GO:0097159|GO:0012505|GO:0006950|GO:0097367|GO:0043227|GO:0051707|GO:0006807|GO:0036094|GO:0006955|GO:0009056|GO:0005622|GO:0044237|GO:0071704|GO:0016740|GO:0009607|GO:0043167|GO:0009058|GO:0006793|GO:0005737|GO:0070085|GO:0000166|GO:0043231|GO:1901360|GO:0003676|GO:0045087|GO:0006725|GO:0044249|GO:…	metabolic process|immune system process|response to stimulus|catalytic activity|cellular process|membrane|cell|response to external stimulus|intracellular organelle|organic cyclic compound binding|endomembrane system|response to stress|carbohydrate derivative binding|membrane-bounded organelle|response to other organism|nitrogen compound metabolic process|small molecule binding|immune response|ca…	K14216	2'-5'-oligoadenylate synthetase[2.7.7.84]	mmu05168|mmu04621|mmu05164|mmu05162|mmu05160	Herpes simplex infection - Mus musculus (mouse)|NOD-like receptor signaling pathway - Mus musculus (mouse)|Influenza A - Mus musculus (mouse)|Measles - Mus musculus (mouse)|Hepatitis C - Mus musculus (mouse)	5:120730333-120749853	8	7	21	33	42	24	0.061955155	0.045439647	0.112040866	0.16649328	0.285229583	0.230462923	0.073145223	0.227395262	0.000288755	0.065023126	-
ENSMUSG00000046314	Stxbp6	syntaxin binding protein 6 (amisyn) [Source:MGI Symbol;Acc:MGI:2384963]	GO:0051179|GO:0009987|GO:0016020|GO:0030054|GO:0007155|GO:0050794|GO:0016043|GO:0005515|GO:0031224|GO:0005911|GO:0005913|GO:0006810|GO:0060627|GO:0098609|GO:0043254|GO:0022607|GO:0006996|GO:0016021|GO:0061024|GO:0005912|GO:0051128|GO:0050839|GO:0031338|GO:0048284|GO:0033043|GO:0061025|GO:0045296|GO:0035542|GO:0098632|GO:0016192|GO:0006461|GO:0016050|GO:0043623|GO:0098641|GO:0006906|GO:0035493	localization|cellular process|membrane|cell junction|cell adhesion|regulation of cellular process|cellular component organization|protein binding|intrinsic component of membrane|cell-cell junction|cell-cell adherens junction|transport|regulation of vesicle-mediated transport|cell-cell adhesion|regulation of protein complex assembly|cellular component assembly|organelle organization|integral compo…	-	-	-	-	12:44852484-45074709	1594	714	837	3762	2837	1409	10.99809938	4.129336762	3.978381176	16.90946166	17.16450854	12.05385987	6.368605773	15.37594335	0.000343819	0.075437487	-
ENSMUSG00000104713	Gbp6	guanylate binding protein 6 [Source:MGI Symbol;Acc:MGI:2140937]	GO:0002376|GO:0050896|GO:0003824|GO:0009987|GO:0005576|GO:0016020|GO:0005623|GO:0020005|GO:0009605|GO:0043229|GO:0097159|GO:0016787|GO:0044406|GO:0005615|GO:0044216|GO:0006950|GO:0097367|GO:0043227|GO:0051707|GO:0036094|GO:0006955|GO:0051716|GO:0005622|GO:0009607|GO:0043167|GO:0097708|GO:0009617|GO:0005737|GO:0000166|GO:0016817|GO:0045087|GO:0001562|GO:1903561|GO:0001882|GO:0006952|GO:0098542|GO:…	immune system process|response to stimulus|catalytic activity|cellular process|extracellular region|membrane|cell|symbiont-containing vacuole membrane|response to external stimulus|intracellular organelle|organic cyclic compound binding|hydrolase activity|adhesion of symbiont to host|extracellular space|other organism cell|response to stress|carbohydrate derivative binding|membrane-bounded organe…	-	-	-	-	5:105270702-105293698	29	39	55	82	128	59	0.207619911	0.234039323	0.271259852	0.382443596	0.803569467	0.523732039	0.237639695	0.569915034	0.000343131	0.075437487	-
ENSMUSG00000078920	Ifi47	interferon gamma inducible protein 47 [Source:MGI Symbol;Acc:MGI:99448]	GO:0050896|GO:0003824|GO:0009987|GO:0016020|GO:0005623|GO:0043229|GO:0097159|GO:0016787|GO:0012505|GO:0006950|GO:0097367|GO:0043227|GO:0036094|GO:0051716|GO:0005622|GO:0042175|GO:0005789|GO:0043167|GO:0005737|GO:0000166|GO:0043231|GO:0016817|GO:0001882|GO:0006952|GO:0010033|GO:0005783|GO:0001883|GO:0017076|GO:0032549|GO:0071310|GO:0032555|GO:0034097|GO:0016818|GO:0071345|GO:0016462|GO:0019001|GO:…	response to stimulus|catalytic activity|cellular process|membrane|cell|intracellular organelle|organic cyclic compound binding|hydrolase activity|endomembrane system|response to stress|carbohydrate derivative binding|membrane-bounded organelle|small molecule binding|cellular response to stimulus|intracellular|nuclear outer membrane-endoplasmic reticulum membrane network|endoplasmic reticulum memb…	K17072	interferon gamma inducible protein 47[-]	mmu04668	TNF signaling pathway - Mus musculus (mouse)	11:49076587-49096974	8	11	9	25	24	38	0.077253305	0.089044738	0.059871299	0.157275794	0.203236297	0.455008274	0.075389781	0.271840122	0.000369051	0.079948624	-
ENSMUSG00000061048	Cdh3	cadherin 3 [Source:MGI Symbol;Acc:MGI:88356]	GO:0032502|GO:0008152|GO:0051179|GO:0050896|GO:0009987|GO:0016020|GO:0005623|GO:0030054|GO:0023052|GO:0007155|GO:0023056|GO:0007154|GO:0050794|GO:0023051|GO:0050793|GO:0006950|GO:0071944|GO:0051716|GO:0043473|GO:0005886|GO:0048856|GO:0005622|GO:0044237|GO:0071704|GO:0007165|GO:0009893|GO:0051050|GO:0031224|GO:0019222|GO:0005911|GO:0008283|GO:0065009|GO:0043167|GO:0051641|GO:0009058|GO:0009888|GO:…	developmental process|metabolic process|localization|response to stimulus|cellular process|membrane|cell|cell junction|signaling|cell adhesion|positive regulation of signaling|cell communication|regulation of cellular process|regulation of signaling|regulation of developmental process|response to stress|cell periphery|cellular response to stimulus|pigmentation|plasma membrane|anatomical structure…	K06796	cadherin 3, type 1, P-cadherin[-]	mmu04514	Cell adhesion molecules (CAMs) - Mus musculus (mouse)	8:106510891-106557297	35	9	73	2	9	6	0.50738502	0.109355437	0.729024494	0.018885234	0.114410495	0.107855334	0.448588317	0.080383688	0.000377282	0.080709994	-
ENSMUSG00000012350	Ehf	ets homologous factor [Source:MGI Symbol;Acc:MGI:1270840]	GO:0032502|GO:0008152|GO:0009987|GO:0005623|GO:0043229|GO:0097159|GO:0050794|GO:0012505|GO:0043227|GO:0003700|GO:0006807|GO:0048856|GO:0005622|GO:0044237|GO:0071704|GO:0009893|GO:0019222|GO:0008283|GO:0009058|GO:0009888|GO:0005737|GO:0043231|GO:1901360|GO:0000981|GO:0003676|GO:0005794|GO:0051171|GO:0050673|GO:0006725|GO:0031323|GO:0044249|GO:0006139|GO:0046483|GO:0031325|GO:0005634|GO:0010557|GO:…	developmental process|metabolic process|cellular process|cell|intracellular organelle|organic cyclic compound binding|regulation of cellular process|endomembrane system|membrane-bounded organelle|transcription factor activity, sequence-specific DNA binding|nitrogen compound metabolic process|anatomical structure development|intracellular|cellular metabolic process|organic substance metabolic proc…	-	-	-	-	2:103263433-103303278	8	6	15	4	1	0	0.052235077	0.032837716	0.067474777	0.017016965	0.005725313	0	0.05084919	0.007580759	0.000393449	0.081126364	-
ENSMUSG00000049577	Zfpm1	zinc finger protein, multitype 1 [Source:MGI Symbol;Acc:MGI:1095400]	GO:0032502|GO:0008152|GO:0000988|GO:0002376|GO:0032991|GO:0009987|GO:0005623|GO:0043229|GO:0048646|GO:0097159|GO:0050794|GO:0050793|GO:0002520|GO:0048523|GO:0043227|GO:0003700|GO:0006807|GO:0016043|GO:0002683|GO:0005515|GO:0002262|GO:0043234|GO:0009653|GO:0017053|GO:0002682|GO:0048856|GO:0005622|GO:0032844|GO:0044237|GO:0009892|GO:0071704|GO:0009893|GO:0019222|GO:0065009|GO:0000989|GO:0043167|GO:…	developmental process|metabolic process|transcription factor activity, protein binding|immune system process|macromolecular complex|cellular process|cell|intracellular organelle|anatomical structure formation involved in morphogenesis|organic cyclic compound binding|regulation of cellular process|regulation of developmental process|immune system development|negative regulation of cellular process…	-	-	-	-	8:122282141-122337251	778	789	987	745	522	308	10.12994074	8.611073614	8.853106841	6.319241982	5.959924072	4.97236781	9.198040397	5.750511288	0.000391013	0.081126364	-
ENSMUSG00000105504	Gbp5	guanylate binding protein 5 [Source:MGI Symbol;Acc:MGI:2429943]	GO:0051179|GO:0002376|GO:0050896|GO:0003824|GO:0009987|GO:0016020|GO:0005623|GO:0009605|GO:0043229|GO:0097159|GO:0016787|GO:0050794|GO:0012505|GO:0006950|GO:0097367|GO:0043227|GO:0016043|GO:0036094|GO:0005515|GO:0006955|GO:0051716|GO:0031090|GO:0002684|GO:0033036|GO:0002682|GO:0005622|GO:0044089|GO:0043167|GO:0051130|GO:0042802|GO:0006810|GO:0097708|GO:0031334|GO:0005737|GO:0002532|GO:0000166|GO:…	localization|immune system process|response to stimulus|catalytic activity|cellular process|membrane|cell|response to external stimulus|intracellular organelle|organic cyclic compound binding|hydrolase activity|regulation of cellular process|endomembrane system|response to stress|carbohydrate derivative binding|membrane-bounded organelle|cellular component organization|small molecule binding|prot…	K20898	guanylate-binding protein 5[-]	mmu04621	NOD-like receptor signaling pathway - Mus musculus (mouse)	3:142493978-142522344	44	62	74	124	138	78	0.279830473	0.330510305	0.324207751	0.513740013	0.769591805	0.615067951	0.311516177	0.632799923	0.000390271	0.081126364	-
ENSMUSG00000052676	Zmat1	zinc finger, matrin type 1 [Source:MGI Symbol;Acc:MGI:2442284]	GO:0097159|GO:0043167|GO:0003676|GO:0043169|GO:0046872|GO:0046914|GO:0008270	organic cyclic compound binding|ion binding|nucleic acid binding|cation binding|metal ion binding|transition metal ion binding|zinc ion binding	-	-	-	-	X:134971372-135009209	299	374	431	267	195	185	1.624130558	1.702843878	1.612793962	0.944808657	0.928812194	1.24597443	1.646589466	1.039865094	0.000405614	0.082639003	-
ENSMUSG00000021416	Eci3	enoyl-Coenzyme A delta isomerase 3 [Source:MGI Symbol;Acc:MGI:1916373]	GO:0008152|GO:0003824|GO:0009987|GO:0005623|GO:0043229|GO:0043227|GO:0016853|GO:0009056|GO:0005622|GO:0044237|GO:0048037|GO:0071704|GO:0043167|GO:0055114|GO:0005737|GO:0043231|GO:0006082|GO:0044255|GO:0050662|GO:0006629|GO:0000062|GO:0034440|GO:0016042|GO:0006631|GO:0016863|GO:0044242|GO:0030258|GO:0046395|GO:0019395|GO:0009062|GO:0019752|GO:0004165|GO:0005777|GO:0032787|GO:0006635	metabolic process|catalytic activity|cellular process|cell|intracellular organelle|membrane-bounded organelle|isomerase activity|catabolic process|intracellular|cellular metabolic process|cofactor binding|organic substance metabolic process|ion binding|oxidation-reduction process|cytoplasm|intracellular membrane-bounded organelle|organic acid metabolic process|cellular lipid metabolic process|coe…	-	-	mmu04146|mmu00071	Peroxisome - Mus musculus (mouse)|Fatty acid degradation - Mus musculus (mouse)	13:34946614-34963810	3	2	12	0	0	0	0.120275086	0.067215456	0.331479071	0	0	0	0.172989871	0	0.000467801	0.093092363	-
ENSMUSG00000059820	AU019823	expressed sequence AU019823 [Source:MGI Symbol;Acc:MGI:2143205]	-	-	-	-	-	-	9:50605240-50617464	211	252	381	207	171	73	1.385442468	1.386943993	1.723383234	0.885437771	0.984564996	0.59430869	1.498589898	0.821437152	0.000463161	0.093092363	-
ENSMUSG00000005892	Trh	thyrotropin releasing hormone [Source:MGI Symbol;Acc:MGI:98823]	GO:0008152|GO:0051179|GO:0050896|GO:0009987|GO:0005576|GO:0016020|GO:0005623|GO:0007610|GO:0023052|GO:0043229|GO:0023056|GO:0007154|GO:0050794|GO:0012505|GO:0023051|GO:1904951|GO:0006950|GO:0048523|GO:0043227|GO:0006807|GO:0005515|GO:0071944|GO:0050795|GO:0051716|GO:0033036|GO:0005886|GO:0005622|GO:0044237|GO:0071704|GO:0007165|GO:0051050|GO:0051051|GO:0007631|GO:0065009|GO:0007626|GO:0051047|GO:…	metabolic process|localization|response to stimulus|cellular process|extracellular region|membrane|cell|behavior|signaling|intracellular organelle|positive regulation of signaling|cell communication|regulation of cellular process|endomembrane system|regulation of signaling|positive regulation of establishment of protein localization|response to stress|negative regulation of cellular process|membr…	-	-	-	-	6:92242061-92244650	80	51	4	8	6	4	3.673573613	1.962995705	0.126550569	0.239314924	0.241580094	0.227743106	1.921039962	0.236212708	0.000497352	0.096800569	-
ENSMUSG00000068246	Apol9b	apolipoprotein L 9b [Source:MGI Symbol;Acc:MGI:1919148]	GO:0008152|GO:0051179|GO:0005576|GO:0006807|GO:0033036|GO:0071704|GO:0008289|GO:0006810|GO:0010876|GO:0019538|GO:0006869|GO:0071702|GO:0042157	metabolic process|localization|extracellular region|nitrogen compound metabolic process|macromolecule localization|organic substance metabolic process|lipid binding|transport|lipid localization|protein metabolic process|lipid transport|organic substance transport|lipoprotein metabolic process	-	-	-	-	15:77729121-77736381	3	0	3	9	17	8	0.123389004	0	0.085008203	0.241170413	0.613185379	0.408021305	0.069465736	0.420792366	0.000497747	0.096800569	-
ENSMUSG00000033852	Gm28042	predicted gene, 28042 [Source:MGI Symbol;Acc:MGI:5547778]	GO:0008152|GO:0003824|GO:0009987|GO:0005623|GO:0016787|GO:0009056|GO:0005622|GO:0044237|GO:0071704|GO:0043167|GO:0006793|GO:0005737|GO:0044255|GO:0006629|GO:0016788|GO:0019637|GO:0043169|GO:0016298|GO:0046434|GO:0016042|GO:0052689|GO:0006796|GO:0044242|GO:0006644|GO:0046872|GO:0004623|GO:0009395|GO:0004620	metabolic process|catalytic activity|cellular process|cell|hydrolase activity|catabolic process|intracellular|cellular metabolic process|organic substance metabolic process|ion binding|phosphorus metabolic process|cytoplasm|cellular lipid metabolic process|lipid metabolic process|hydrolase activity, acting on ester bonds|organophosphate metabolic process|cation binding|lipase activity|organophosp…	-	-	-	-	2:120027493-120043033	0	10	18	107	27	17	0	0.088691723	0.131213732	0.737593041	0.250528055	0.223037529	0.073301818	0.403719542	0.00051767	0.099543937	-
ENSMUSG00000046879	Irgm1	immunity-related GTPase family M member 1 [Source:MGI Symbol;Acc:MGI:107567]	GO:0008152|GO:0002376|GO:0050896|GO:0003824|GO:0009987|GO:0016020|GO:0005623|GO:0023052|GO:0043229|GO:0097159|GO:0023056|GO:0007154|GO:0016787|GO:0050794|GO:0012505|GO:0023051|GO:0006950|GO:0097367|GO:0043227|GO:0016043|GO:0036094|GO:0006955|GO:0009056|GO:0071944|GO:0051716|GO:0031090|GO:0002684|GO:0042995|GO:0005886|GO:0002682|GO:0005622|GO:0044237|GO:0007165|GO:0009893|GO:0019222|GO:0042175|GO:…	metabolic process|immune system process|response to stimulus|catalytic activity|cellular process|membrane|cell|signaling|intracellular organelle|organic cyclic compound binding|positive regulation of signaling|cell communication|hydrolase activity|regulation of cellular process|endomembrane system|regulation of signaling|response to stress|carbohydrate derivative binding|membrane-bounded organell…	K14139	immunity-related GTPase family M protein [EC:3.6.5.-][-]	mmu05145	Toxoplasmosis - Mus musculus (mouse)	11:48861968-48871683	109	179	188	258	349	228	0.84757957	1.166706313	1.007079142	1.306939021	2.379705842	2.198237871	1.007121675	1.961627578	0.000607823	0.11558092	-
ENSMUSG00000021553	Slc28a3	solute carrier family 28 (sodium-coupled nucleoside transporter), member 3 [Source:MGI Symbol;Acc:MGI:2137361]	GO:0051179|GO:0005215|GO:0016020|GO:0005623|GO:0071944|GO:0005886|GO:0031224|GO:0022857|GO:0006810|GO:0005337|GO:0016021|GO:0031226|GO:0055085|GO:0015211|GO:0071702|GO:0005887|GO:0005415|GO:0015291|GO:0015075|GO:0015855|GO:0015293|GO:0015390|GO:0008324|GO:0072531|GO:0015858|GO:0006863|GO:0005345|GO:1901642|GO:0005350|GO:0015389|GO:0022890|GO:1904823|GO:0015860|GO:0015864|GO:0015077|GO:0046873|GO:…	localization|transporter activity|membrane|cell|cell periphery|plasma membrane|intrinsic component of membrane|transmembrane transporter activity|transport|nucleoside transmembrane transporter activity|integral component of membrane|intrinsic component of plasma membrane|transmembrane transport|purine nucleoside transmembrane transporter activity|organic substance transport|integral component of …	-	-	-	-	13:58545399-58610877	10	8	26	5	4	0	0.074357784	0.049859131	0.133183341	0.024221663	0.02607908	0	0.085800085	0.016766914	0.000616825	0.116003841	-
ENSMUSG00000060477	Irak2	interleukin-1 receptor-associated kinase 2 [Source:MGI Symbol;Acc:MGI:2429603]	GO:0008152|GO:0002376|GO:0050896|GO:0003824|GO:0009987|GO:0005623|GO:0023052|GO:0009605|GO:0043229|GO:0097159|GO:0007154|GO:0050794|GO:0023051|GO:0002253|GO:0006950|GO:0097367|GO:0043227|GO:0051707|GO:0006807|GO:0036094|GO:0005515|GO:0051091|GO:0006955|GO:0043433|GO:0051716|GO:0002684|GO:0002682|GO:0005622|GO:0044237|GO:0071704|GO:0016740|GO:0007165|GO:0009607|GO:0019222|GO:0065009|GO:0043167|GO:…	metabolic process|immune system process|response to stimulus|catalytic activity|cellular process|cell|signaling|response to external stimulus|intracellular organelle|organic cyclic compound binding|cell communication|regulation of cellular process|regulation of signaling|activation of immune response|response to stress|carbohydrate derivative binding|membrane-bounded organelle|response to other o…	K04731	interleukin-1 receptor-associated kinase 2[2.7.11.1]	mmu05152|mmu04722	Tuberculosis - Mus musculus (mouse)|Neurotrophin signaling pathway - Mus musculus (mouse)	6:113638467-113695026	150	196	195	401	246	258	1.214546788	1.330239639	1.087697985	2.115182821	1.746626607	2.590166219	1.210828137	2.150658549	0.000636594	0.118420294	-
ENSMUSG00000025492	Ifitm3	interferon induced transmembrane protein 3 [Source:MGI Symbol;Acc:MGI:1913391]	GO:0051179|GO:0002376|GO:0050896|GO:0009987|GO:0005576|GO:0016020|GO:0005623|GO:0023052|GO:0009605|GO:0043229|GO:0009986|GO:0007154|GO:0050794|GO:0012505|GO:0005615|GO:0006950|GO:0048523|GO:0043227|GO:0051707|GO:0045177|GO:0006955|GO:0071944|GO:0051716|GO:0031090|GO:0005886|GO:0005622|GO:0007165|GO:0009607|GO:0031224|GO:0008283|GO:0005768|GO:0010008|GO:0006810|GO:0097708|GO:0005737|GO:0043231|GO:…	localization|immune system process|response to stimulus|cellular process|extracellular region|membrane|cell|signaling|response to external stimulus|intracellular organelle|cell surface|cell communication|regulation of cellular process|endomembrane system|extracellular space|response to stress|negative regulation of cellular process|membrane-bounded organelle|response to other organism|apical part…	-	-	-	-	7:141009586-141010770	73	105	104	140	183	258	6.842754967	8.249896085	6.715676151	8.549008343	15.04181951	29.98556733	7.269442401	17.8587984	0.00067508	0.121613944	-
ENSMUSG00000033066	Gas7	growth arrest specific 7 [Source:MGI Symbol;Acc:MGI:1202388]	-	-	-	-	-	-	11:67455437-67688990	10521	6446	14341	7789	6307	2500	44.3337237	22.76776015	41.63015726	21.38161588	23.30465622	13.06180421	36.24388037	19.24935877	0.000660977	0.121613944	-
ENSMUSG00000054072	Iigp1	interferon inducible GTPase 1 [Source:MGI Symbol;Acc:MGI:1926259]	GO:0008152|GO:0002376|GO:0050896|GO:0003824|GO:0009987|GO:0005576|GO:0016020|GO:0005623|GO:0023052|GO:0020005|GO:0009605|GO:0043229|GO:0097159|GO:0007154|GO:0016787|GO:0050794|GO:0012505|GO:0044216|GO:0006950|GO:0097367|GO:0043227|GO:0051707|GO:0036094|GO:0005515|GO:0006955|GO:0009056|GO:0051716|GO:0031090|GO:0005622|GO:0044237|GO:0007165|GO:0009607|GO:0019222|GO:0042175|GO:0005789|GO:0043167|GO:…	metabolic process|immune system process|response to stimulus|catalytic activity|cellular process|extracellular region|membrane|cell|signaling|symbiont-containing vacuole membrane|response to external stimulus|intracellular organelle|organic cyclic compound binding|cell communication|hydrolase activity|regulation of cellular process|endomembrane system|other organism cell|response to stress|carboh…	-	-	-	-	18:60376029-60392627	41	50	82	128	175	63	0.834875986	0.853418073	1.15029042	1.69799105	3.124800543	1.590633055	0.946194826	2.137808216	0.000668973	0.121613944	-
ENSMUSG00000037872	Ackr1	atypical chemokine receptor 1 (Duffy blood group) [Source:MGI Symbol;Acc:MGI:1097689]	GO:0050896|GO:0009987|GO:0016020|GO:0023052|GO:0007154|GO:0050794|GO:0006950|GO:0005515|GO:0051716|GO:0007165|GO:0031224|GO:0006952|GO:0010033|GO:0007166|GO:0016021|GO:0019955|GO:0006954|GO:0019221|GO:0019956|GO:0071310|GO:0034097|GO:0071345|GO:0070098|GO:0019957	response to stimulus|cellular process|membrane|signaling|cell communication|regulation of cellular process|response to stress|protein binding|cellular response to stimulus|signal transduction|intrinsic component of membrane|defense response|response to organic substance|cell surface receptor signaling pathway|integral component of membrane|cytokine binding|inflammatory response|cytokine-mediated …	K06574	Duffy blood group glycoprotein[-]	mmu05144	Malaria - Mus musculus (mouse)	1:173331886-173333750	17	44	63	83	79	112	0.442413592	0.959831415	1.129493057	1.407186011	1.802852392	3.614046204	0.843912688	2.274694869	0.000719945	0.128345265	-
ENSMUSG00000024338	Psmb8	proteasome (prosome, macropain) subunit, beta type 8 (large multifunctional peptidase 7) [Source:MGI Symbol;Acc:MGI:1346527]	GO:0032502|GO:0008152|GO:0002376|GO:0003824|GO:0032991|GO:0009987|GO:0005576|GO:0005623|GO:0043229|GO:0016787|GO:0005615|GO:0043227|GO:0006807|GO:0009056|GO:0043234|GO:0019882|GO:0005622|GO:0044237|GO:0071704|GO:1902494|GO:0019222|GO:0065009|GO:0019774|GO:0005737|GO:0043231|GO:0005839|GO:0051171|GO:1903561|GO:0000502|GO:0070062|GO:0031982|GO:0050790|GO:0008233|GO:0019538|GO:0006508|GO:0005634|GO:…	developmental process|metabolic process|immune system process|catalytic activity|macromolecular complex|cellular process|extracellular region|cell|intracellular organelle|hydrolase activity|extracellular space|membrane-bounded organelle|nitrogen compound metabolic process|catabolic process|protein complex|antigen processing and presentation|intracellular|cellular metabolic process|organic substan…	K02740	20S proteasome subunit beta 8[3.4.25.1]	mmu03050	Proteasome - Mus musculus (mouse)	17:34197721-34201454	24	39	53	86	67	62	0.396380967	0.539908283	0.603014738	0.925295618	0.970326535	1.269643502	0.513101329	1.055088552	0.000740623	0.129358068	-
ENSMUSG00000035033	Tbr1	T-box brain gene 1 [Source:MGI Symbol;Acc:MGI:107404]	GO:0032502|GO:0008152|GO:0040011|GO:0051179|GO:0050896|GO:0009987|GO:0005623|GO:0007610|GO:0009605|GO:0043229|GO:0048646|GO:0097159|GO:0050794|GO:0050793|GO:0043227|GO:0003700|GO:0006807|GO:0016043|GO:0005515|GO:0009653|GO:0048856|GO:0005622|GO:0044237|GO:0071704|GO:0009893|GO:0019222|GO:0040012|GO:0007631|GO:0009058|GO:0030030|GO:0007389|GO:0007275|GO:0051270|GO:0006935|GO:0048645|GO:0048513|GO:…	developmental process|metabolic process|locomotion|localization|response to stimulus|cellular process|cell|behavior|response to external stimulus|intracellular organelle|anatomical structure formation involved in morphogenesis|organic cyclic compound binding|regulation of cellular process|regulation of developmental process|membrane-bounded organelle|transcription factor activity, sequence-specif…	-	-	-	-	2:61802930-61814114	1119	1389	1945	933	746	873	10.36220955	10.78144758	12.40775418	5.628407298	6.057644253	10.02357247	11.18380377	7.236541339	0.000740744	0.129358068	-
ENSMUSG00000061461	Smim20	small integral membrane protein 20 [Source:MGI Symbol;Acc:MGI:1913528]	GO:0009987|GO:0016020|GO:0005623|GO:0043229|GO:0043227|GO:0016043|GO:0031090|GO:0005622|GO:0031224|GO:0005737|GO:0031966|GO:0043231|GO:0022607|GO:0006996|GO:0019866|GO:0016021|GO:0005740|GO:0007005|GO:0097034|GO:0005739|GO:0005743|GO:0006461|GO:0043623|GO:0033617|GO:0033108|GO:0017004|GO:0008535	cellular process|membrane|cell|intracellular organelle|membrane-bounded organelle|cellular component organization|organelle membrane|intracellular|intrinsic component of membrane|cytoplasm|mitochondrial membrane|intracellular membrane-bounded organelle|cellular component assembly|organelle organization|organelle inner membrane|integral component of membrane|mitochondrial envelope|mitochondrion or…	-	-	-	-	5:53267083-53278540	123	128	112	241	206	211	1.701568526	1.484251622	1.067365427	2.171918257	2.498939318	3.619206512	1.417728525	2.763354696	0.000751012	0.129826521	-
ENSMUSG00000041380	Htr2c	5-hydroxytryptamine (serotonin) receptor 2C [Source:MGI Symbol;Acc:MGI:96281]	GO:0032502|GO:0004871|GO:0008152|GO:0051179|GO:0050896|GO:0009987|GO:0016020|GO:0005623|GO:0007610|GO:0023052|GO:0009605|GO:0097159|GO:0023056|GO:0009986|GO:0007154|GO:0050794|GO:0023051|GO:0050793|GO:0006950|GO:0048523|GO:0006807|GO:0071944|GO:0038023|GO:0051716|GO:0005886|GO:0005622|GO:0032844|GO:0044237|GO:0071704|GO:0007165|GO:0004872|GO:0008144|GO:0009893|GO:0031224|GO:0019222|GO:0007631|GO:…	developmental process|signal transducer activity|metabolic process|localization|response to stimulus|cellular process|membrane|cell|behavior|signaling|response to external stimulus|organic cyclic compound binding|positive regulation of signaling|cell surface|cell communication|regulation of cellular process|regulation of signaling|regulation of developmental process|response to stress|negative re…	K04157	5-hydroxytryptamine receptor 2[-]	mmu04080|mmu04020|mmu04726|mmu04750|mmu04540	Neuroactive ligand-receptor interaction - Mus musculus (mouse)|Calcium signaling pathway - Mus musculus (mouse)|Serotonergic synapse - Mus musculus (mouse)|Inflammatory mediator regulation of TRP channels - Mus musculus (mouse)|Gap junction - Mus musculus (mouse)	X:146962513-147197277	1035	1131	1452	1025	824	404	4.520159038	4.140271739	4.368490256	2.916211917	3.155611158	2.187666882	4.342973678	2.753163319	0.0007649	0.130905024	-
ENSMUSG00000042606	Hirip3	HIRA interacting protein 3 [Source:MGI Symbol;Acc:MGI:2142364]	GO:0005623|GO:0043229|GO:0043227|GO:0005622|GO:0043231|GO:0005634|GO:0031981|GO:0005730	cell|intracellular organelle|membrane-bounded organelle|intracellular|intracellular membrane-bounded organelle|nucleus|nuclear lumen|nucleolus	-	-	-	-	7:126861972-126865377	313	416	552	360	253	167	2.878735963	3.207039825	3.49742732	2.156962988	2.040425986	1.904410084	3.194401036	2.033933019	0.000774561	0.13124584	-
ENSMUSG00000049515	Espnl	espin-like [Source:MGI Symbol;Acc:MGI:2685402]	GO:0099080|GO:0032991|GO:0009987|GO:0005623|GO:0043229|GO:0044877|GO:0032420|GO:0016043|GO:0005515|GO:0043234|GO:0042995|GO:0005622|GO:0032426|GO:0032403|GO:0032421|GO:0030029|GO:0005737|GO:0099512|GO:0043005|GO:0022607|GO:0006996|GO:0008092|GO:0097435|GO:0031941|GO:0050877|GO:0051015|GO:0003779|GO:0007010|GO:0007015|GO:0007600|GO:0051017|GO:0005856|GO:0030036|GO:0005884|GO:0015629|GO:0050954|GO:…	supramolecular complex|macromolecular complex|cellular process|cell|intracellular organelle|macromolecular complex binding|stereocilium|cellular component organization|protein binding|protein complex|cell projection|intracellular|stereocilium tip|protein complex binding|stereocilium bundle|actin filament-based process|cytoplasm|supramolecular fiber|neuron projection|cellular component assembly|or…	-	-	-	-	1:91322075-91348306	4	5	4	0	0	0	0.034528932	0.036177838	0.023790544	0	0	0	0.031499105	0	0.000786619	0.131982358	-
ENSMUSG00000068323	Slc4a5	solute carrier family 4, sodium bicarbonate cotransporter, member 5 [Source:MGI Symbol;Acc:MGI:2443220]	GO:0032502|GO:0008152|GO:0051179|GO:0005215|GO:0009987|GO:0016020|GO:0005623|GO:0016043|GO:0071944|GO:0005886|GO:0048856|GO:0071704|GO:0031224|GO:0019222|GO:0051641|GO:0022857|GO:0009888|GO:0007275|GO:0006810|GO:0003014|GO:0048513|GO:0042592|GO:0003013|GO:0048468|GO:0060041|GO:0006996|GO:0048731|GO:0019725|GO:0008217|GO:0051640|GO:0016021|GO:0031226|GO:0007423|GO:0050878|GO:0055085|GO:0033326|GO:…	developmental process|metabolic process|localization|transporter activity|cellular process|membrane|cell|cellular component organization|cell periphery|plasma membrane|anatomical structure development|organic substance metabolic process|intrinsic component of membrane|regulation of metabolic process|cellular localization|transmembrane transporter activity|tissue development|multicellular organism…	K13857	solute carrier family 4 (sodium bicarbonate cotransporter), member 5[-]	mmu04976	Bile secretion - Mus musculus (mouse)	6:83219828-83304945	204	87	389	91	112	54	1.689004387	0.603771285	2.218717386	0.490823358	0.81313695	0.55435061	1.50383102	0.619436972	0.000801548	0.132330093	-
ENSMUSG00000114635	CT010498.2	-	-	-	-	-	-	-	13:60842621-60896894	2	3	10	0	0	0	0.076631693	0.096325947	0.263906772	0	0	0	0.14562147	0	0.000804156	0.132330093	-
ENSMUSG00000042182	Bend6	BEN domain containing 6 [Source:MGI Symbol;Acc:MGI:2444572]	GO:0032502|GO:0008152|GO:0000988|GO:0050896|GO:0009987|GO:0005623|GO:0023052|GO:0043229|GO:0007154|GO:0050794|GO:0023051|GO:0050793|GO:0048523|GO:0043227|GO:0006807|GO:0023057|GO:0051716|GO:0048856|GO:0005622|GO:0044237|GO:0009892|GO:0071704|GO:0007165|GO:0003682|GO:0019222|GO:0000989|GO:0009058|GO:0031324|GO:0009890|GO:0001076|GO:0007275|GO:0043231|GO:1901360|GO:0051171|GO:0048468|GO:0006725|GO:…	developmental process|metabolic process|transcription factor activity, protein binding|response to stimulus|cellular process|cell|signaling|intracellular organelle|cell communication|regulation of cellular process|regulation of signaling|regulation of developmental process|negative regulation of cellular process|membrane-bounded organelle|nitrogen compound metabolic process|negative regulation of…	-	-	-	-	1:33852052-33907816	1483	1987	2542	2089	747	637	21.07537871	23.66927893	24.8863578	19.33990476	9.308885729	11.22430693	23.21033848	13.29103247	0.000871041	0.14197139	-
ENSMUSG00000029394	Cdk2ap1	CDK2 (cyclin-dependent kinase 2)-associated protein 1 [Source:MGI Symbol;Acc:MGI:1202069]	GO:0032502|GO:0008152|GO:0009987|GO:0005623|GO:0043229|GO:0050794|GO:0043227|GO:0006807|GO:0005515|GO:0009653|GO:0048856|GO:0005622|GO:0044237|GO:0071704|GO:0009893|GO:0019222|GO:0006793|GO:0060323|GO:0007275|GO:0005737|GO:0043231|GO:0060322|GO:0051171|GO:0031323|GO:0019899|GO:0060324|GO:0007049|GO:0031325|GO:0010171|GO:0019538|GO:0060325|GO:0005634|GO:0032270|GO:0005829|GO:0051246|GO:0044267|GO:…	developmental process|metabolic process|cellular process|cell|intracellular organelle|regulation of cellular process|membrane-bounded organelle|nitrogen compound metabolic process|protein binding|anatomical structure morphogenesis|anatomical structure development|intracellular|cellular metabolic process|organic substance metabolic process|positive regulation of metabolic process|regulation of met…	-	-	-	-	5:124345417-124363082	45	73	78	129	102	124	0.782679778	1.064241985	0.934579652	1.461638342	1.555648369	2.674080516	0.927167138	1.897122409	0.000905493	0.144828101	-
ENSMUSG00000092511	Gm20547	predicted gene 20547 [Source:MGI Symbol;Acc:MGI:5142012]	GO:0008152|GO:0002376|GO:0050896|GO:0003824|GO:0005576|GO:0016787|GO:0002253|GO:0006807|GO:0006955|GO:0002684|GO:0002682|GO:0071704|GO:0050776|GO:0006959|GO:0050778|GO:0006956|GO:0017171|GO:0008233|GO:0019538|GO:0006508|GO:0008236|GO:0004252|GO:0004175	metabolic process|immune system process|response to stimulus|catalytic activity|extracellular region|hydrolase activity|activation of immune response|nitrogen compound metabolic process|immune response|positive regulation of immune system process|regulation of immune system process|organic substance metabolic process|regulation of immune response|humoral immune response|positive regulation of imm…	-	-	-	-	17:34856412-34882042	7	8	9	23	20	19	0.10960827	0.104987925	0.097071451	0.234599441	0.274599698	0.368860489	0.103889215	0.292686543	0.000900778	0.144828101	-
ENSMUSG00000090093	Gm14399	predicted gene 14399 [Source:MGI Symbol;Acc:MGI:3650082]	GO:0008152|GO:0009987|GO:0005623|GO:0097159|GO:0050794|GO:0003700|GO:0006807|GO:0005622|GO:0044237|GO:0071704|GO:0019222|GO:0043167|GO:0009058|GO:1901360|GO:0003676|GO:0051171|GO:0006725|GO:0031323|GO:0044249|GO:0006139|GO:0046483|GO:0043169|GO:0016070|GO:0034645|GO:0010468|GO:0051252|GO:0010467|GO:0046872|GO:2001141|GO:0006355|GO:0006351|GO:0032774|GO:1903506	metabolic process|cellular process|cell|organic cyclic compound binding|regulation of cellular process|transcription factor activity, sequence-specific DNA binding|nitrogen compound metabolic process|intracellular|cellular metabolic process|organic substance metabolic process|regulation of metabolic process|ion binding|biosynthetic process|organic cyclic compound metabolic process|nucleic acid bi…	-	-	-	-	2:175129493-175142012	306	396	415	307	239	107	5.123084166	5.557225376	4.786404814	3.348345776	3.508731711	2.221160907	5.155571452	3.026079465	0.000923305	0.146309722	-
ENSMUSG00000015970	Chdh	choline dehydrogenase [Source:MGI Symbol;Acc:MGI:1860776]	GO:0008152|GO:0003824|GO:0009987|GO:0016020|GO:0005623|GO:0043229|GO:0097159|GO:0016491|GO:0043227|GO:0006807|GO:0036094|GO:0031090|GO:0005622|GO:0044237|GO:0048037|GO:0071704|GO:0043167|GO:0009058|GO:0055114|GO:0005737|GO:0031966|GO:0000166|GO:0043231|GO:0050662|GO:0044249|GO:0016614|GO:0019695|GO:0006575|GO:0019866|GO:0050660|GO:0019285|GO:0005740|GO:0005739|GO:0005743|GO:0006577|GO:0008812	metabolic process|catalytic activity|cellular process|membrane|cell|intracellular organelle|organic cyclic compound binding|oxidoreductase activity|membrane-bounded organelle|nitrogen compound metabolic process|small molecule binding|organelle membrane|intracellular|cellular metabolic process|cofactor binding|organic substance metabolic process|ion binding|biosynthetic process|oxidation-reduction…	K00108	choline dehydrogenase[1.1.99.1]	mmu01100|mmu00260	Metabolic pathways - Mus musculus (mouse)|Glycine, serine and threonine metabolism - Mus musculus (mouse)	14:30009023-30040527	166	128	252	86	107	75	1.309556323	0.846406647	1.369518936	0.441973379	0.740188867	0.733609128	1.175160636	0.638590458	0.000937127	0.147137531	-
ENSMUSG00000000275	Trim25	tripartite motif-containing 25 [Source:MGI Symbol;Acc:MGI:102749]	GO:0008152|GO:0040011|GO:0002376|GO:0050896|GO:0003824|GO:0009987|GO:0005623|GO:0023052|GO:0009605|GO:0043229|GO:0097159|GO:0023056|GO:0007154|GO:0050794|GO:0023051|GO:0006950|GO:0043227|GO:0051707|GO:0006807|GO:0005515|GO:0051091|GO:0006955|GO:0009056|GO:0051716|GO:0040013|GO:0005622|GO:0044237|GO:0071704|GO:0043627|GO:0016740|GO:0007165|GO:0009607|GO:0019222|GO:0040012|GO:0065009|GO:0016874|GO:…	metabolic process|locomotion|immune system process|response to stimulus|catalytic activity|cellular process|cell|signaling|response to external stimulus|intracellular organelle|organic cyclic compound binding|positive regulation of signaling|cell communication|regulation of cellular process|regulation of signaling|response to stress|membrane-bounded organelle|response to other organism|nitrogen c…	K10652	tripartite motif-containing protein 25[2.3.2.27]	mmu05164|mmu04064|mmu04622	Influenza A - Mus musculus (mouse)|NF-kappa B signaling pathway - Mus musculus (mouse)|RIG-I-like receptor signaling pathway - Mus musculus (mouse)	11:88999376-89020293	132	114	174	238	252	222	1.442148152	1.043982084	1.309598442	1.693932125	2.414237422	3.007296979	1.265242893	2.371822175	0.000976652	0.151949339	-
ENSMUSG00000050064	Zfp697	zinc finger protein 697 [Source:MGI Symbol;Acc:MGI:2139736]	GO:0097159|GO:0003676	organic cyclic compound binding|nucleic acid binding	-	-	-	-	3:98382461-98753812	593	663	820	537	411	365	2.944522933	2.75947612	2.8049507	1.737063169	1.78955189	2.247186613	2.836316584	1.924600557	0.001001569	0.154422165	-
ENSMUSG00000027580	Helz2	helicase with zinc finger 2, transcriptional coactivator [Source:MGI Symbol;Acc:MGI:2385169]	GO:0008152|GO:0000988|GO:0003824|GO:0009987|GO:0016020|GO:0005623|GO:0043229|GO:0097159|GO:0016787|GO:0050794|GO:0097367|GO:0043227|GO:0006807|GO:0036094|GO:0005622|GO:0044237|GO:0071704|GO:0009893|GO:0019222|GO:0000989|GO:0043167|GO:0009058|GO:0000166|GO:0043231|GO:1901360|GO:0003676|GO:0016817|GO:0051171|GO:0006725|GO:0031323|GO:0044249|GO:0006139|GO:0046483|GO:0043169|GO:0031325|GO:0003712|GO:…	metabolic process|transcription factor activity, protein binding|catalytic activity|cellular process|membrane|cell|intracellular organelle|organic cyclic compound binding|hydrolase activity|regulation of cellular process|carbohydrate derivative binding|membrane-bounded organelle|nitrogen compound metabolic process|small molecule binding|intracellular|cellular metabolic process|organic substance m…	-	-	-	-	2:181227615-181242027	106	123	174	235	266	167	0.333595712	0.324468194	0.377237503	0.48179526	0.734070371	0.651652653	0.34510047	0.622506095	0.001025839	0.155058248	-
ENSMUSG00000033880	Lgals3bp	lectin, galactoside-binding, soluble, 3 binding protein [Source:MGI Symbol;Acc:MGI:99554]	GO:0051179|GO:0005576|GO:0016020|GO:0007155|GO:0005615|GO:0031012|GO:0043227|GO:0005515|GO:0072562|GO:0004872|GO:0005578|GO:0038024|GO:0006810|GO:1903561|GO:0070062|GO:0031982|GO:0005044|GO:0016192|GO:0006897|GO:0006898	localization|extracellular region|membrane|cell adhesion|extracellular space|extracellular matrix|membrane-bounded organelle|protein binding|blood microparticle|receptor activity|proteinaceous extracellular matrix|cargo receptor activity|transport|extracellular vesicle|extracellular exosome|vesicle|scavenger receptor activity|vesicle-mediated transport|endocytosis|receptor-mediated endocytosis	-	-	-	-	11:118392751-118402092	354	218	304	495	916	410	5.203000789	2.685708853	3.078048238	4.739551191	11.80561809	7.471711393	3.65558596	8.005626892	0.001032876	0.155058248	-
ENSMUSG00000103144	Pcdhga1	protocadherin gamma subfamily A, 1 [Source:MGI Symbol;Acc:MGI:1935212]	GO:0016020|GO:0005623|GO:0007155|GO:0005515|GO:0071944|GO:0005886|GO:0031224|GO:0043167|GO:0098609|GO:0016021|GO:0043169|GO:0098742|GO:0046872|GO:0005509|GO:0007156	membrane|cell|cell adhesion|protein binding|cell periphery|plasma membrane|intrinsic component of membrane|ion binding|cell-cell adhesion|integral component of membrane|cation binding|cell-cell adhesion via plasma-membrane adhesion molecules|metal ion binding|calcium ion binding|homophilic cell adhesion via plasma membrane adhesion molecules	-	-	-	-	18:37661793-37841873	198	180	238	207	167	3230	1.585026534	1.207804377	1.312497904	1.079500212	1.172276949	32.05965664	1.368442938	11.4371446	0.001025555	0.155058248	-
ENSMUSG00000103567	Pcdhga5	protocadherin gamma subfamily A, 5 [Source:MGI Symbol;Acc:MGI:1935217]	GO:0016020|GO:0005623|GO:0007155|GO:0071944|GO:0005886|GO:0031224|GO:0043167|GO:0098609|GO:0016021|GO:0043169|GO:0098742|GO:0046872|GO:0005509|GO:0007156	membrane|cell|cell adhesion|cell periphery|plasma membrane|intrinsic component of membrane|ion binding|cell-cell adhesion|integral component of membrane|cation binding|cell-cell adhesion via plasma-membrane adhesion molecules|metal ion binding|calcium ion binding|homophilic cell adhesion via plasma membrane adhesion molecules	-	-	-	-	18:37694380-37841873	2225	282	308	344	253	141	30.31849364	3.220911461	2.891214959	3.053642912	3.023015343	2.38221561	12.14354002	2.819624622	0.001051904	0.156541546	-
ENSMUSG00000079017	Ifi27l2a	interferon, alpha-inducible protein 27 like 2A [Source:MGI Symbol;Acc:MGI:1924183]	GO:0032502|GO:0050896|GO:0016020|GO:0009605|GO:0051707|GO:0009607|GO:0031224|GO:0007568|GO:0009615|GO:0043207|GO:0016021	developmental process|response to stimulus|membrane|response to external stimulus|response to other organism|response to biotic stimulus|intrinsic component of membrane|aging|response to virus|response to external biotic stimulus|integral component of membrane	-	-	-	-	12:103442167-103443680	9	8	7	21	18	37	1.235356351	0.920401704	0.661951751	1.877853703	2.166513792	6.297074927	0.939236602	3.447147474	0.001162796	0.171552487	-
ENSMUSG00000067212	H2-T23	histocompatibility 2, T region locus 23 [Source:MGI Symbol;Acc:MGI:95957]	GO:0032502|GO:0051179|GO:0001906|GO:0002376|GO:0050896|GO:0032991|GO:0009987|GO:0005576|GO:0016020|GO:0005623|GO:0009605|GO:0043229|GO:0007155|GO:0009986|GO:0050794|GO:0044877|GO:0012505|GO:0005615|GO:1904951|GO:0001909|GO:0042267|GO:0006950|GO:0043227|GO:0051707|GO:0002683|GO:0005515|GO:0006955|GO:0071944|GO:0043234|GO:0030155|GO:0031090|GO:0002684|GO:0033036|GO:0033218|GO:0019882|GO:0005886|GO:…	developmental process|localization|cell killing|immune system process|response to stimulus|macromolecular complex|cellular process|extracellular region|membrane|cell|response to external stimulus|intracellular organelle|cell adhesion|cell surface|regulation of cellular process|macromolecular complex binding|endomembrane system|extracellular space|positive regulation of establishment of protein lo…	K06751	major histocompatibility complex, class I[-]	mmu05165|mmu05166|mmu04144|mmu05203|mmu05167|mmu05169|mmu05168|mmu04218|mmu04145|mmu04514|mmu04650|mmu04612|mmu05416|mmu05320|mmu04940|mmu05332|mmu05330	Human papillomavirus infection - Mus musculus (mouse)|HTLV-I infection - Mus musculus (mouse)|Endocytosis - Mus musculus (mouse)|Viral carcinogenesis - Mus musculus (mouse)|Kaposi's sarcoma-associated herpesvirus infection - Mus musculus (mouse)|Epstein-Barr virus infection - Mus musculus (mouse)|Herpes simplex infection - Mus musculus (mouse)|Cellular senescence - Mus musculus (mouse)|Phagosome …	17:36029773-36032855	76	79	126	134	201	181	0.74872483	0.652364346	0.855130072	0.859992043	1.736389632	2.210929217	0.752073082	1.602436964	0.00121909	0.178320617	-
ENSMUSG00000062785	Kcnc3	potassium voltage gated channel, Shaw-related subfamily, member 3 [Source:MGI Symbol;Acc:MGI:96669]	GO:0051179|GO:0005215|GO:0032991|GO:0009987|GO:0016020|GO:0005623|GO:1902495|GO:0016043|GO:0071944|GO:0005886|GO:0031224|GO:0022857|GO:0071804|GO:0006810|GO:0008076|GO:0034702|GO:0022607|GO:0016021|GO:0031226|GO:0055085|GO:0071805|GO:0034703|GO:0005887|GO:0043269|GO:0015267|GO:0006811|GO:0006461|GO:0015075|GO:0034705|GO:0008324|GO:0034765|GO:0034220|GO:0006812|GO:0005216|GO:0051259|GO:0022890|GO:…	localization|transporter activity|macromolecular complex|cellular process|membrane|cell|transmembrane transporter complex|cellular component organization|cell periphery|plasma membrane|intrinsic component of membrane|transmembrane transporter activity|cellular potassium ion transport|transport|voltage-gated potassium channel complex|ion channel complex|cellular component assembly|integral compone…	-	-	-	-	7:44590664-44604754	884	968	1173	4475	1029	1206	6.675483905	6.127149277	6.102108241	22.01430894	6.813783388	11.29180863	6.301580474	13.37330032	0.001241025	0.179990719	-
ENSMUSG00000034422	Parp14	poly (ADP-ribose) polymerase family, member 14 [Source:MGI Symbol;Acc:MGI:1919489]	GO:0008152|GO:0002376|GO:0050896|GO:0003824|GO:0009987|GO:0016020|GO:0005623|GO:0023052|GO:0043229|GO:0097159|GO:0023056|GO:0007154|GO:0050794|GO:0023051|GO:0006950|GO:0048523|GO:0043227|GO:0006807|GO:0036094|GO:0002683|GO:0005515|GO:0006955|GO:0023057|GO:0051716|GO:0002682|GO:0005622|GO:0044237|GO:0048037|GO:0009892|GO:0071704|GO:0016740|GO:0007165|GO:0009893|GO:0019222|GO:0043167|GO:0009058|GO:…	metabolic process|immune system process|response to stimulus|catalytic activity|cellular process|membrane|cell|signaling|intracellular organelle|organic cyclic compound binding|positive regulation of signaling|cell communication|regulation of cellular process|regulation of signaling|response to stress|negative regulation of cellular process|membrane-bounded organelle|nitrogen compound metabolic p…	-	-	-	-	16:35832874-35871544	81	118	160	222	341	123	0.451600304	0.551449203	0.614528507	0.806314542	1.667118582	0.850277449	0.539192671	1.107903524	0.001371564	0.197251692	-
ENSMUSG00000026175	Vil1	villin 1 [Source:MGI Symbol;Acc:MGI:98930]	GO:0032502|GO:0008152|GO:0040011|GO:0051179|GO:0098772|GO:0050896|GO:0009987|GO:0005576|GO:0016020|GO:0005623|GO:0040007|GO:0023052|GO:0009605|GO:0043229|GO:0007154|GO:0045927|GO:0050794|GO:0044877|GO:0005615|GO:0048589|GO:0040017|GO:0050793|GO:0006950|GO:0097367|GO:0048523|GO:0043227|GO:0051707|GO:0040008|GO:0006807|GO:0016043|GO:0005515|GO:0071944|GO:0031252|GO:0048870|GO:0051716|GO:0009653|GO:…	developmental process|metabolic process|locomotion|localization|molecular function regulator|response to stimulus|cellular process|extracellular region|membrane|cell|growth|signaling|response to external stimulus|intracellular organelle|cell communication|positive regulation of growth|regulation of cellular process|macromolecular complex binding|extracellular space|developmental growth|positive r…	-	-	-	-	1:74409376-74435559	11	29	14	5	6	4	0.170679191	0.377156225	0.149639572	0.050542616	0.081627649	0.07695226	0.232491663	0.069707508	0.001442032	0.205272904	-
ENSMUSG00000073418	C4b	complement component 4B (Chido blood group) [Source:MGI Symbol;Acc:MGI:88228]	GO:0008152|GO:0045202|GO:0098772|GO:0002376|GO:0050896|GO:0009987|GO:0005576|GO:0005623|GO:0030054|GO:0050794|GO:0005615|GO:0044297|GO:0044216|GO:0002253|GO:0006950|GO:0048523|GO:0043227|GO:0006807|GO:0005515|GO:0006955|GO:0002684|GO:0042995|GO:0072562|GO:0002682|GO:0030246|GO:0044237|GO:0009892|GO:0071704|GO:0019222|GO:0030234|GO:0065009|GO:0031324|GO:0001846|GO:0043025|GO:0002250|GO:0043005|GO:…	metabolic process|synapse|molecular function regulator|immune system process|response to stimulus|cellular process|extracellular region|cell|cell junction|regulation of cellular process|extracellular space|cell body|other organism cell|activation of immune response|response to stress|negative regulation of cellular process|membrane-bounded organelle|nitrogen compound metabolic process|protein bin…	K03989	complement component 4[-]	mmu05322|mmu04610|mmu05133|mmu05150	Systemic lupus erythematosus - Mus musculus (mouse)|Complement and coagulation cascades - Mus musculus (mouse)|Pertussis - Mus musculus (mouse)|Staphylococcus aureus infection - Mus musculus (mouse)	17:34728380-34743882	584	625	1123	1271	1104	1106	5.894073214	5.28731714	7.807889458	8.356596864	9.770441263	13.84023344	6.329759937	10.65575719	0.001451328	0.205272904	-
ENSMUSG00000054752	Fsd1l	fibronectin type III and SPRY domain containing 1-like [Source:MGI Symbol;Acc:MGI:2442443]	GO:0005623|GO:0005622	cell|intracellular	-	-	-	-	4:53631471-53707009	280	771	985	446	358	105	1.656102518	3.822407552	4.013446732	1.718487835	1.856757201	0.770021915	3.163985601	1.448422317	0.001506108	0.211274867	-
ENSMUSG00000027104	Atf2	activating transcription factor 2 [Source:MGI Symbol;Acc:MGI:109349]	GO:0032502|GO:0008152|GO:0051179|GO:0050896|GO:0003824|GO:0009987|GO:0016020|GO:0005623|GO:0043229|GO:0048646|GO:0097159|GO:0019867|GO:0050794|GO:0050793|GO:0006950|GO:0048523|GO:0043227|GO:0003700|GO:0006807|GO:0016043|GO:0005515|GO:0000075|GO:0051091|GO:0051716|GO:0031090|GO:0009653|GO:0048856|GO:0005622|GO:0044237|GO:0009892|GO:0071704|GO:0016740|GO:0009893|GO:0003682|GO:0019222|GO:0008283|GO:…	developmental process|metabolic process|localization|response to stimulus|catalytic activity|cellular process|membrane|cell|intracellular organelle|anatomical structure formation involved in morphogenesis|organic cyclic compound binding|outer membrane|regulation of cellular process|regulation of developmental process|response to stress|negative regulation of cellular process|membrane-bounded orga…	K04450	cyclic AMP-dependent transcription factor ATF-2[-]	mmu04151|mmu04010|mmu05166|mmu05203|mmu05169|mmu05034|mmu04022|mmu05164|mmu04261|mmu05161|mmu04728|mmu04926|mmu04668|mmu04922|mmu04925|mmu04915|mmu04211|mmu04911|mmu04918|mmu05031|mmu05030	PI3K-Akt signaling pathway - Mus musculus (mouse)|MAPK signaling pathway - Mus musculus (mouse)|HTLV-I infection - Mus musculus (mouse)|Viral carcinogenesis - Mus musculus (mouse)|Epstein-Barr virus infection - Mus musculus (mouse)|Alcoholism - Mus musculus (mouse)|cGMP-PKG signaling pathway - Mus musculus (mouse)|Influenza A - Mus musculus (mouse)|Adrenergic signaling in cardiomyocytes - Mus mus…	2:73816509-73892639	1504	1431	2307	1603	1140	656	5.473186643	4.365004957	5.783509442	3.800208601	3.637810109	2.959935028	5.207233681	3.46598458	0.001577247	0.217685575	-
ENSMUSG00000029260	Ugt2b34	UDP glucuronosyltransferase 2 family, polypeptide B34 [Source:MGI Symbol;Acc:MGI:2140962]	GO:0008152|GO:0003824|GO:0016020|GO:0005623|GO:0043229|GO:0043227|GO:0005622|GO:0016740|GO:0031224|GO:0016757|GO:0043231|GO:0016021|GO:0016758|GO:0008194|GO:0015020	metabolic process|catalytic activity|membrane|cell|intracellular organelle|membrane-bounded organelle|intracellular|transferase activity|intrinsic component of membrane|transferase activity, transferring glycosyl groups|intracellular membrane-bounded organelle|integral component of membrane|transferase activity, transferring hexosyl groups|UDP-glycosyltransferase activity|glucuronosyltransferase …	K00699	glucuronosyltransferase[2.4.1.17]	mmu01100|mmu05204|mmu00830|mmu00140|mmu00982|mmu00980|mmu00983|mmu00860|mmu00053	Metabolic pathways - Mus musculus (mouse)|Chemical carcinogenesis - Mus musculus (mouse)|Retinol metabolism - Mus musculus (mouse)|Steroid hormone biosynthesis - Mus musculus (mouse)|Drug metabolism - cytochrome P450 - Mus musculus (mouse)|Metabolism of xenobiotics by cytochrome P450 - Mus musculus (mouse)|Drug metabolism - other enzymes - Mus musculus (mouse)|Porphyrin and chlorophyll metabolism…	5:86889767-86906937	3	8	2	0	0	0	0.03051641	0.068216102	0.014018408	0	0	0	0.03758364	0	0.001571099	0.217685575	-
ENSMUSG00000030680	Pagr1a	PAXIP1 associated glutamate rich protein 1A [Source:MGI Symbol;Acc:MGI:1914528]	GO:0032502|GO:0008152|GO:0002376|GO:0050896|GO:0032991|GO:0009987|GO:0005623|GO:0023052|GO:0043229|GO:0023056|GO:0007154|GO:0050794|GO:0023051|GO:0050793|GO:0006950|GO:0002520|GO:0043227|GO:0006807|GO:0016043|GO:0005515|GO:0006955|GO:0051716|GO:0002684|GO:0002682|GO:0048856|GO:0005622|GO:0044237|GO:0071704|GO:1902494|GO:0007165|GO:0009893|GO:0019222|GO:0009058|GO:1990234|GO:0006482|GO:0002699|GO:…	developmental process|metabolic process|immune system process|response to stimulus|macromolecular complex|cellular process|cell|signaling|intracellular organelle|positive regulation of signaling|cell communication|regulation of cellular process|regulation of signaling|regulation of developmental process|response to stress|immune system development|membrane-bounded organelle|nitrogen compound meta…	-	-	-	-	7:127015033-127017352	415	6	15	30	6	9	11.75334016	0.142428472	0.29266132	0.553500246	0.148995922	0.316029627	4.062809985	0.339508599	0.001652146	0.225467438	-
ENSMUSG00000031089	Slc6a14	solute carrier family 6 (neurotransmitter transporter), member 14 [Source:MGI Symbol;Acc:MGI:1890216]	GO:0008152|GO:0051179|GO:0050896|GO:0005215|GO:0009987|GO:0005576|GO:0016020|GO:0005623|GO:0005615|GO:0043227|GO:0006807|GO:0071944|GO:0005326|GO:0042995|GO:0005886|GO:0044237|GO:0071704|GO:0031224|GO:0022857|GO:0006810|GO:0006082|GO:0005903|GO:1903561|GO:0009636|GO:0070062|GO:0031982|GO:0016021|GO:0031226|GO:0005328|GO:0031253|GO:0006520|GO:0055085|GO:0005275|GO:0031526|GO:0006836|GO:0071702|GO:…	metabolic process|localization|response to stimulus|transporter activity|cellular process|extracellular region|membrane|cell|extracellular space|membrane-bounded organelle|nitrogen compound metabolic process|cell periphery|neurotransmitter transporter activity|cell projection|plasma membrane|cellular metabolic process|organic substance metabolic process|intrinsic component of membrane|transmembra…	-	-	-	-	X:21714896-21742355	1	12	12	3	0	0	0.018510771	0.186159485	0.152997766	0.036164619	0	0	0.119222674	0.012054873	0.001673154	0.225467438	-
ENSMUSG00000043020	Wdr63	WD repeat domain 63 [Source:MGI Symbol;Acc:MGI:3045269]	GO:0003824|GO:0032991|GO:0009987|GO:0005623|GO:0043229|GO:0016787|GO:0007017|GO:0005515|GO:0043234|GO:0005622|GO:1902494|GO:0016817|GO:0045503|GO:0030286|GO:0045504|GO:0006928|GO:0005875|GO:0007018|GO:0016818|GO:0005856|GO:0015630|GO:0016462|GO:0017111|GO:0003774|GO:0016887|GO:0008574|GO:0003777|GO:1990939	catalytic activity|macromolecular complex|cellular process|cell|intracellular organelle|hydrolase activity|microtubule-based process|protein binding|protein complex|intracellular|catalytic complex|hydrolase activity, acting on acid anhydrides|dynein light chain binding|dynein complex|dynein heavy chain binding|movement of cell or subcellular component|microtubule associated complex|microtubule-ba…	-	-	-	-	3:146040526-146108130	35	7	57	11	6	7	0.601670524	0.100859546	0.675019394	0.12318127	0.090437341	0.149206208	0.459183155	0.120941606	0.001665105	0.225467438	-
ENSMUSG00000021356	Irf4	interferon regulatory factor 4 [Source:MGI Symbol;Acc:MGI:1096873]	GO:0032502|GO:0008152|GO:0002376|GO:0050896|GO:0003824|GO:0032991|GO:0009987|GO:0016020|GO:0005623|GO:0023052|GO:0009605|GO:0043229|GO:0097159|GO:0032993|GO:0007154|GO:0050794|GO:0032259|GO:0023051|GO:0002253|GO:0006950|GO:0002520|GO:0048523|GO:0043227|GO:0051707|GO:0003700|GO:0006807|GO:0016043|GO:0002683|GO:0005515|GO:0006955|GO:0023057|GO:0051716|GO:0002684|GO:0002682|GO:0048856|GO:0045058|GO:…	developmental process|metabolic process|immune system process|response to stimulus|catalytic activity|macromolecular complex|cellular process|membrane|cell|signaling|response to external stimulus|intracellular organelle|organic cyclic compound binding|protein-DNA complex|cell communication|regulation of cellular process|methylation|regulation of signaling|activation of immune response|response to…	K09445	interferon regulatory factor 4[-]	mmu04659	Th17 cell differentiation - Mus musculus (mouse)	13:30749226-30766976	0	6	9	0	0	0	0	0.060693029	0.07482207	0	0	0	0.0451717	0	0.001877281	0.236488611	-
ENSMUSG00000025461	Cd163l1	CD163 molecule-like 1 [Source:MGI Symbol;Acc:MGI:2443796]	GO:0051179|GO:0016020|GO:0005623|GO:0071944|GO:0005886|GO:0004872|GO:0031224|GO:0038024|GO:0006810|GO:0016021|GO:0005044|GO:0016192|GO:0006897|GO:0006898	localization|membrane|cell|cell periphery|plasma membrane|receptor activity|intrinsic component of membrane|cargo receptor activity|transport|integral component of membrane|scavenger receptor activity|vesicle-mediated transport|endocytosis|receptor-mediated endocytosis	-	-	-	-	7:140218267-140231145	0	2	4	15	6	6	0	0.017269654	0.028391309	0.100669035	0.054197901	0.076647395	0.015220321	0.077171444	0.001803497	0.236488611	-
ENSMUSG00000037086	Prr32	proline rich 32 [Source:MGI Symbol;Acc:MGI:1916050]	-	-	-	-	-	-	X:45090904-45092791	77	36	112	37	36	22	4.408639521	1.727713808	4.41754664	1.38006304	1.807429827	1.561823077	3.517966656	1.583105315	0.001855019	0.236488611	-
ENSMUSG00000037095	Lrg1	leucine-rich alpha-2-glycoprotein 1 [Source:MGI Symbol;Acc:MGI:1924155]	GO:0032502|GO:0050896|GO:0009987|GO:0005576|GO:0005623|GO:0023052|GO:0043229|GO:0048646|GO:0023056|GO:0007154|GO:0050794|GO:0005615|GO:0023051|GO:0050793|GO:0043227|GO:0005515|GO:0051716|GO:0009653|GO:0048856|GO:0005622|GO:0007165|GO:0008283|GO:0071559|GO:0008284|GO:0007275|GO:0005102|GO:0009967|GO:0043231|GO:1904018|GO:0042127|GO:0050673|GO:1903561|GO:0048731|GO:0048514|GO:0001568|GO:0010033|GO:…	developmental process|response to stimulus|cellular process|extracellular region|cell|signaling|intracellular organelle|anatomical structure formation involved in morphogenesis|positive regulation of signaling|cell communication|regulation of cellular process|extracellular space|regulation of signaling|regulation of developmental process|membrane-bounded organelle|protein binding|cellular respons…	-	-	-	-	17:56119680-56121946	9	11	14	30	18	42	0.423367869	0.43375531	0.453681486	0.919359403	0.742484001	2.449745304	0.436934888	1.370529569	0.001792037	0.236488611	-
ENSMUSG00000037321	Tap1	transporter 1, ATP-binding cassette, sub-family B (MDR/TAP) [Source:MGI Symbol;Acc:MGI:98483]	GO:0051179|GO:0002376|GO:0050896|GO:0005215|GO:0003824|GO:0032991|GO:0016020|GO:0005623|GO:0043229|GO:0097159|GO:0016787|GO:0012505|GO:0006950|GO:0097367|GO:0043227|GO:0036094|GO:0005515|GO:0006955|GO:0043234|GO:0031090|GO:0033036|GO:0019882|GO:0005622|GO:0031224|GO:0042175|GO:0005789|GO:0043167|GO:0051641|GO:0022857|GO:0006810|GO:0097708|GO:0002250|GO:0005102|GO:0005737|GO:0000166|GO:0046907|GO:…	localization|immune system process|response to stimulus|transporter activity|catalytic activity|macromolecular complex|membrane|cell|intracellular organelle|organic cyclic compound binding|hydrolase activity|endomembrane system|response to stress|carbohydrate derivative binding|membrane-bounded organelle|small molecule binding|protein binding|immune response|protein complex|organelle membrane|mac…	K05653	ATP-binding cassette, subfamily B (MDR/TAP), member 2[-]	mmu05168|mmu04145|mmu04612|mmu02010|mmu05340	Herpes simplex infection - Mus musculus (mouse)|Phagosome - Mus musculus (mouse)|Antigen processing and presentation - Mus musculus (mouse)|ABC transporters - Mus musculus (mouse)|Primary immunodeficiency - Mus musculus (mouse)	17:34187553-34197225	43	54	55	84	92	111	0.232755296	0.245008389	0.205091023	0.29620515	0.436678226	0.744972597	0.227618236	0.492618658	0.001817866	0.236488611	-
ENSMUSG00000039501	Znfx1	zinc finger, NFX1-type containing 1 [Source:MGI Symbol;Acc:MGI:2138982]	GO:0008152|GO:0009987|GO:0005623|GO:0043229|GO:0097159|GO:0050794|GO:0043227|GO:0003700|GO:0006807|GO:0005622|GO:0044237|GO:0071704|GO:0019222|GO:0043167|GO:0009058|GO:0043231|GO:1901360|GO:0003676|GO:0051171|GO:0006725|GO:0031323|GO:0044249|GO:0006139|GO:0046483|GO:0043169|GO:0005634|GO:0016070|GO:0034645|GO:0010468|GO:0051252|GO:0010467|GO:0003723|GO:0046872|GO:2001141|GO:0046914|GO:0006355|GO:…	metabolic process|cellular process|cell|intracellular organelle|organic cyclic compound binding|regulation of cellular process|membrane-bounded organelle|transcription factor activity, sequence-specific DNA binding|nitrogen compound metabolic process|intracellular|cellular metabolic process|organic substance metabolic process|regulation of metabolic process|ion binding|biosynthetic process|intrac…	-	-	-	-	2:167035793-167063015	576	1094	749	1586	1326	964	2.981471988	4.746555121	2.670800914	5.348022713	6.018589574	6.186873483	3.466276008	5.851161923	0.001830247	0.236488611	-
ENSMUSG00000040253	Gbp7	guanylate binding protein 7 [Source:MGI Symbol;Acc:MGI:2444421]	GO:0002376|GO:0050896|GO:0003824|GO:0009987|GO:0005576|GO:0005623|GO:0020005|GO:0009605|GO:0043229|GO:0097159|GO:0016787|GO:0044406|GO:0044216|GO:0006950|GO:0097367|GO:0043227|GO:0051707|GO:0036094|GO:0006955|GO:0051716|GO:0005622|GO:0009607|GO:0043167|GO:0097708|GO:0009617|GO:0005737|GO:0000166|GO:0016817|GO:0045087|GO:0001562|GO:0001882|GO:0006952|GO:0098542|GO:0010033|GO:0043207|GO:0065010|GO:…	immune system process|response to stimulus|catalytic activity|cellular process|extracellular region|cell|symbiont-containing vacuole membrane|response to external stimulus|intracellular organelle|organic cyclic compound binding|hydrolase activity|adhesion of symbiont to host|other organism cell|response to stress|carbohydrate derivative binding|membrane-bounded organelle|response to other organis…	K20899	guanylate-binding protein 1/3/4/7[-]	mmu04621	NOD-like receptor signaling pathway - Mus musculus (mouse)	3:142530342-142550149	125	131	214	292	375	156	1.214514262	1.066879177	1.432376677	1.848233189	3.194967569	1.879324548	1.237923372	2.307508436	0.001858486	0.236488611	-
ENSMUSG00000054545	Ugt1a6a	UDP glucuronosyltransferase 1 family, polypeptide A6A [Source:MGI Symbol;Acc:MGI:2137698]	GO:0008152|GO:0050896|GO:0003824|GO:0009987|GO:0005576|GO:0016020|GO:0005623|GO:0043229|GO:0012505|GO:0005615|GO:0043227|GO:0005515|GO:0051716|GO:0031090|GO:0005622|GO:0044237|GO:0071704|GO:0016740|GO:0031224|GO:0042175|GO:0005789|GO:0016757|GO:0042802|GO:0009812|GO:0005737|GO:0031966|GO:0043231|GO:0046983|GO:0006082|GO:1903561|GO:0006805|GO:0019899|GO:0019866|GO:0070062|GO:0005975|GO:0009410|GO:…	metabolic process|response to stimulus|catalytic activity|cellular process|extracellular region|membrane|cell|intracellular organelle|endomembrane system|extracellular space|membrane-bounded organelle|protein binding|cellular response to stimulus|organelle membrane|intracellular|cellular metabolic process|organic substance metabolic process|transferase activity|intrinsic component of membrane|nuc…	K00699	glucuronosyltransferase[2.4.1.17]	mmu01100|mmu00830|mmu00140|mmu00982|mmu00980|mmu00983|mmu00860|mmu00040|mmu00053	Metabolic pathways - Mus musculus (mouse)|Retinol metabolism - Mus musculus (mouse)|Steroid hormone biosynthesis - Mus musculus (mouse)|Drug metabolism - cytochrome P450 - Mus musculus (mouse)|Metabolism of xenobiotics by cytochrome P450 - Mus musculus (mouse)|Drug metabolism - other enzymes - Mus musculus (mouse)|Porphyrin and chlorophyll metabolism - Mus musculus (mouse)|Pentose and glucuronate…	1:88134809-88218997	23	13	47	1	12	0	0.24766316	0.117339871	0.348648825	0.007013967	0.113308884	0	0.237883952	0.040107617	0.001879306	0.236488611	-
ENSMUSG00000057666	Gapdh	glyceraldehyde-3-phosphate dehydrogenase [Source:MGI Symbol;Acc:MGI:95640]	GO:0032502|GO:0008152|GO:0051179|GO:0001906|GO:0098772|GO:0002376|GO:0050896|GO:0003824|GO:0032991|GO:0009987|GO:0005576|GO:0016020|GO:0005623|GO:0009605|GO:0043229|GO:0097159|GO:0031640|GO:0050794|GO:0012505|GO:0005615|GO:0031012|GO:1904951|GO:0007017|GO:0016491|GO:0006950|GO:0048523|GO:0043227|GO:0051707|GO:0006807|GO:0016043|GO:0036094|GO:0005515|GO:0006955|GO:0009056|GO:0071944|GO:0043234|GO:…	developmental process|metabolic process|localization|cell killing|molecular function regulator|immune system process|response to stimulus|catalytic activity|macromolecular complex|cellular process|extracellular region|membrane|cell|response to external stimulus|intracellular organelle|organic cyclic compound binding|killing of cells of other organism|regulation of cellular process|endomembrane sy…	K00134|K00134	glyceraldehyde 3-phosphate dehydrogenase[1.2.1.12]|glyceraldehyde 3-phosphate dehydrogenase[1.2.1.12]	mmu01100|mmu01100|mmu05010|mmu05010|mmu01200|mmu01200|mmu04066|mmu04066|mmu01230|mmu01230|mmu00010|mmu00010	Metabolic pathways - Mus musculus (mouse)|Metabolic pathways - Mus musculus (mouse)|Alzheimer's disease - Mus musculus (mouse)|Alzheimer's disease - Mus musculus (mouse)|Carbon metabolism - Mus musculus (mouse)|Carbon metabolism - Mus musculus (mouse)|HIF-1 signaling pathway - Mus musculus (mouse)|HIF-1 signaling pathway - Mus musculus (mouse)|Biosynthesis of amino acids - Mus musculus (mouse)|Bi…	6:125161715-125166467	644	932	1080	825	557	322	4.744740662	5.755666436	5.481532639	3.959700794	3.598522686	2.941497563	5.327313246	3.499907014	0.001772845	0.236488611	-
ENSMUSG00000029814	Igf2bp3	insulin-like growth factor 2 mRNA binding protein 3 [Source:MGI Symbol;Acc:MGI:1890359]	GO:0008152|GO:0051179|GO:0009987|GO:0005623|GO:0043229|GO:0097159|GO:0050794|GO:0043227|GO:0006807|GO:0005515|GO:0033036|GO:0005622|GO:0044237|GO:0071704|GO:0019222|GO:0009058|GO:0006810|GO:0006403|GO:0005737|GO:0043231|GO:0003676|GO:0051171|GO:0031323|GO:0044249|GO:0019538|GO:0005634|GO:0050658|GO:0005829|GO:0051246|GO:0071702|GO:0044267|GO:0006518|GO:0032268|GO:0034645|GO:0010468|GO:0010467|GO:…	metabolic process|localization|cellular process|cell|intracellular organelle|organic cyclic compound binding|regulation of cellular process|membrane-bounded organelle|nitrogen compound metabolic process|protein binding|macromolecule localization|intracellular|cellular metabolic process|organic substance metabolic process|regulation of metabolic process|biosynthetic process|transport|RNA localizat…	-	-	-	-	6:49085223-49214957	0	0	0	2	3	7	0	0	0	0.008988478	0.018149324	0.059886587	0	0.029008129	0.001982783	0.246031148	-
ENSMUSG00000037143	Cfap61	cilia and flagella associated protein 61 [Source:MGI Symbol;Acc:MGI:1926024]	GO:0016020|GO:0031224|GO:0016021	membrane|intrinsic component of membrane|integral component of membrane	-	-	-	-	2:145934784-146215039	38	37	78	37	20	15	0.172082937	0.140446813	0.243334334	0.109154195	0.079421417	0.084224616	0.185288028	0.09093341	0.00198389	0.246031148	-
ENSMUSG00000028106	Rprd2	regulation of nuclear pre-mRNA domain containing 2 [Source:MGI Symbol;Acc:MGI:1922387]	GO:0032991|GO:0005623|GO:0043229|GO:0043227|GO:0005622|GO:1902494|GO:1990234|GO:0030880|GO:0043231|GO:0005634|GO:0031981|GO:0005654|GO:0016591	macromolecular complex|cell|intracellular organelle|membrane-bounded organelle|intracellular|catalytic complex|transferase complex|RNA polymerase complex|intracellular membrane-bounded organelle|nucleus|nuclear lumen|nucleoplasm|DNA-directed RNA polymerase II, holoenzyme	-	-	-	-	3:95760341-95818863	1207	1453	1757	590	797	882	5.81389071	5.866488814	5.830192444	1.851369197	3.36636214	5.267617729	5.836857323	3.495116355	0.002008491	0.247290036	-
ENSMUSG00000022253	Nadk2	NAD kinase 2, mitochondrial [Source:MGI Symbol;Acc:MGI:1915896]	GO:0008152|GO:0003824|GO:0009987|GO:0005623|GO:0043229|GO:0097159|GO:0097367|GO:0043227|GO:0006807|GO:0036094|GO:0005515|GO:0005622|GO:0044237|GO:0071704|GO:0016740|GO:0043167|GO:0009058|GO:0006793|GO:0042802|GO:0005737|GO:0000166|GO:0043231|GO:1901360|GO:0046983|GO:0006725|GO:0044249|GO:0019637|GO:0016772|GO:0006139|GO:0046483|GO:0051186|GO:0017076|GO:0042803|GO:0005739|GO:0006796|GO:0032555|GO:…	metabolic process|catalytic activity|cellular process|cell|intracellular organelle|organic cyclic compound binding|carbohydrate derivative binding|membrane-bounded organelle|nitrogen compound metabolic process|small molecule binding|protein binding|intracellular|cellular metabolic process|organic substance metabolic process|transferase activity|ion binding|biosynthetic process|phosphorus metaboli…	K00858	NAD+ kinase[2.7.1.23]	mmu01100|mmu00760	Metabolic pathways - Mus musculus (mouse)|Nicotinate and nicotinamide metabolism - Mus musculus (mouse)	15:9071260-9110891	736	805	929	560	653	298	4.324214365	3.964407412	3.760072396	2.143377149	3.36422751	2.170858762	4.016231391	2.559487807	0.002079933	0.253318714	-
ENSMUSG00000027514	Zbp1	Z-DNA binding protein 1 [Source:MGI Symbol;Acc:MGI:1927449]	GO:0002376|GO:0050896|GO:0003824|GO:0009987|GO:0005623|GO:0023052|GO:0009605|GO:0043229|GO:0097159|GO:0023056|GO:0007154|GO:0016787|GO:0050794|GO:0023051|GO:0006950|GO:0043227|GO:0051707|GO:0005515|GO:0006955|GO:0051716|GO:0002684|GO:0019239|GO:0002682|GO:0005622|GO:0007165|GO:0009607|GO:0042802|GO:0060760|GO:0005737|GO:0009967|GO:0043231|GO:0003676|GO:0045087|GO:0050776|GO:0050778|GO:0006952|GO:…	immune system process|response to stimulus|catalytic activity|cellular process|cell|signaling|response to external stimulus|intracellular organelle|organic cyclic compound binding|positive regulation of signaling|cell communication|hydrolase activity|regulation of cellular process|regulation of signaling|response to stress|membrane-bounded organelle|response to other organism|protein binding|immu…	K12965	Z-DNA binding protein 1[-]	mmu04217|mmu04623	Necroptosis - Mus musculus (mouse)|Cytosolic DNA-sensing pathway - Mus musculus (mouse)	2:173206612-173218923	1	14	12	16	57	27	0.013155213	0.154347717	0.10873227	0.137091	0.657391643	0.440314081	0.0920784	0.411598908	0.00208706	0.253318714	-
ENSMUSG00000022584	Ly6c2	lymphocyte antigen 6 complex, locus C2 [Source:MGI Symbol;Acc:MGI:3712069]	GO:0016020|GO:0005623|GO:0071944|GO:0005886|GO:0031224|GO:0031225	membrane|cell|cell periphery|plasma membrane|intrinsic component of membrane|anchored component of membrane	-	-	-	-	15:75108158-75111970	4	6	10	21	13	19	0.058289842	0.07328812	0.100394711	0.199368554	0.166125547	0.343316837	0.077324224	0.236270313	0.00218411	0.263162326	-
ENSMUSG00000035208	Slfn8	schlafen 8 [Source:MGI Symbol;Acc:MGI:2672859]	GO:0005623|GO:0097159|GO:0097367|GO:0036094|GO:0005622|GO:0043167|GO:0000166|GO:0017076|GO:0032555|GO:0032559|GO:0005524	cell|organic cyclic compound binding|carbohydrate derivative binding|small molecule binding|intracellular|ion binding|nucleotide binding|purine nucleotide binding|purine ribonucleotide binding|adenyl ribonucleotide binding|ATP binding	-	-	-	-	11:83002158-83020810	21	34	51	67	105	44	0.182502112	0.247672067	0.305323085	0.37931417	0.800152135	0.474109263	0.245165755	0.551191856	0.002214291	0.263162326	-
ENSMUSG00000114046	AC124712.1	-	-	-	-	-	-	-	12:73937653-73968375	17	9	10	0	1	5	2.427806723	1.077335365	0.983868167	0	0.125223539	0.885334888	1.496336752	0.336852809	0.002202451	0.263162326	-
ENSMUSG00000022949	Clic6	chloride intracellular channel 6 [Source:MGI Symbol;Acc:MGI:2146607]	GO:0051179|GO:0005215|GO:0032991|GO:0005576|GO:0016020|GO:0005623|GO:0043229|GO:0005615|GO:1902495|GO:0043227|GO:0071944|GO:0005886|GO:0005622|GO:0031224|GO:0022857|GO:0006810|GO:0034702|GO:0005737|GO:0043231|GO:1903561|GO:0070062|GO:0031982|GO:0016021|GO:0055085|GO:0005634|GO:0034707|GO:0043269|GO:0015267|GO:0006811|GO:0015075|GO:0008509|GO:0034765|GO:0006820|GO:0034220|GO:0005216|GO:0005253|GO:…	localization|transporter activity|macromolecular complex|extracellular region|membrane|cell|intracellular organelle|extracellular space|transmembrane transporter complex|membrane-bounded organelle|cell periphery|plasma membrane|intracellular|intrinsic component of membrane|transmembrane transporter activity|transport|ion channel complex|cytoplasm|intracellular membrane-bounded organelle|extracell…	-	-	-	-	16:92485736-92541243	522	224	997	280	276	216	8.244208034	2.965374568	10.84737471	2.880828855	3.822345218	4.229773545	7.352319103	3.644315873	0.002293794	0.266474779	-
ENSMUSG00000035394	Cfap53	cilia and flagella associated protein 53 [Source:MGI Symbol;Acc:MGI:1921703]	GO:0032502|GO:0009987|GO:0005623|GO:0007017|GO:0016043|GO:0005929|GO:0042995|GO:0048856|GO:0030030|GO:0007389|GO:0007275|GO:0022607|GO:0006996|GO:0006928|GO:0007018|GO:0070925|GO:0003341|GO:0030031|GO:0044782|GO:0009855|GO:0060271|GO:0003351|GO:0007368|GO:0060287	developmental process|cellular process|cell|microtubule-based process|cellular component organization|cilium|cell projection|anatomical structure development|cell projection organization|pattern specification process|multicellular organism development|cellular component assembly|organelle organization|movement of cell or subcellular component|microtubule-based movement|organelle assembly|cilium m…	-	-	-	-	18:74283090-74359986	20	10	32	7	8	5	0.331612825	0.138972733	0.365508313	0.075610598	0.116319107	0.10278477	0.278697957	0.098238158	0.002304445	0.266474779	-
ENSMUSG00000074577	Ripor3	RIPOR family member 3 [Source:MGI Symbol;Acc:MGI:1916803]	-	-	-	-	-	-	2:167980164-168010618	3	4	4	0	0	0	0.029707965	0.033204456	0.027294061	0	0	0	0.030068827	0	0.002304426	0.266474779	-
ENSMUSG00000090165	Ugt1a10	UDP glycosyltransferase 1 family, polypeptide A10 [Source:MGI Symbol;Acc:MGI:3580642]	GO:0008152|GO:0098772|GO:0050896|GO:0003824|GO:0009987|GO:0005576|GO:0016020|GO:0005623|GO:0043229|GO:0097159|GO:0012505|GO:0005615|GO:0043227|GO:0036094|GO:0005515|GO:0051716|GO:0005622|GO:0044237|GO:0071704|GO:0016740|GO:0008144|GO:0031224|GO:0030234|GO:0065009|GO:0043167|GO:0008289|GO:0016757|GO:0042802|GO:0009812|GO:0005504|GO:0005737|GO:0043231|GO:0046983|GO:0004857|GO:0006082|GO:1903561|GO:…	metabolic process|molecular function regulator|response to stimulus|catalytic activity|cellular process|extracellular region|membrane|cell|intracellular organelle|organic cyclic compound binding|endomembrane system|extracellular space|membrane-bounded organelle|small molecule binding|protein binding|cellular response to stimulus|intracellular|cellular metabolic process|organic substance metabolic…	K00699	glucuronosyltransferase[2.4.1.17]	mmu01100|mmu05204|mmu00830|mmu00140|mmu00982|mmu00980|mmu00983|mmu00860|mmu00040	Metabolic pathways - Mus musculus (mouse)|Chemical carcinogenesis - Mus musculus (mouse)|Retinol metabolism - Mus musculus (mouse)|Steroid hormone biosynthesis - Mus musculus (mouse)|Drug metabolism - cytochrome P450 - Mus musculus (mouse)|Metabolism of xenobiotics by cytochrome P450 - Mus musculus (mouse)|Drug metabolism - other enzymes - Mus musculus (mouse)|Porphyrin and chlorophyll metabolism…	1:88055388-88219004	0	3	2	11	25	2	0	0.054503665	0.029868006	0.155320994	0.475178222	0.053765799	0.02812389	0.228088339	0.002292904	0.266474779	-
ENSMUSG00000048992	Prss32	protease, serine 32 [Source:MGI Symbol;Acc:MGI:1917064]	GO:0008152|GO:0003824|GO:0016020|GO:0005623|GO:0016787|GO:0006807|GO:0071944|GO:0005886|GO:0071704|GO:0031224|GO:0017171|GO:0016021|GO:0008233|GO:0019538|GO:0006508|GO:0008236|GO:0004252|GO:0004175	metabolic process|catalytic activity|membrane|cell|hydrolase activity|nitrogen compound metabolic process|cell periphery|plasma membrane|organic substance metabolic process|intrinsic component of membrane|serine hydrolase activity|integral component of membrane|peptidase activity|protein metabolic process|proteolysis|serine-type peptidase activity|serine-type endopeptidase activity|endopeptidase …	-	-	-	-	17:23843855-23859776	3	3	5	0	0	0	0.079764022	0.06686391	0.091594421	0	0	0	0.079407451	0	0.002332618	0.267922366	-
ENSMUSG00000056293	Gsdmc2	gasdermin C2 [Source:MGI Symbol;Acc:MGI:2146102]	GO:0032502|GO:0009987|GO:0016020|GO:0005623|GO:0043229|GO:0043227|GO:0071944|GO:0005886|GO:0048856|GO:0005622|GO:0009888|GO:0008219|GO:0007275|GO:0005737|GO:0043231|GO:0048468|GO:0048731|GO:0035295|GO:0048565|GO:0012501|GO:0005829|GO:0002064|GO:0005739|GO:0005815|GO:0060575|GO:0030154|GO:0055123|GO:0060429|GO:0005856|GO:0015630|GO:0030855|GO:0060576|GO:0002066	developmental process|cellular process|membrane|cell|intracellular organelle|membrane-bounded organelle|cell periphery|plasma membrane|anatomical structure development|intracellular|tissue development|cell death|multicellular organism development|cytoplasm|intracellular membrane-bounded organelle|cell development|system development|tube development|digestive tract development|programmed cell deat…	-	-	-	-	15:63824346-63845177	2	4	5	0	0	0	0.038688977	0.064842664	0.066619193	0	0	0	0.056716945	0	0.002410607	0.275034131	-
ENSMUSG00000036452	Arhgap26	Rho GTPase activating protein 26 [Source:MGI Symbol;Acc:MGI:1918552]	GO:0098772|GO:0050896|GO:0009987|GO:0005623|GO:0030054|GO:0023052|GO:0043229|GO:0007154|GO:0050794|GO:0023051|GO:0016043|GO:0005515|GO:0051716|GO:0005622|GO:0007165|GO:0030234|GO:0065009|GO:0043167|GO:0030055|GO:0008289|GO:0030029|GO:0005737|GO:0005543|GO:0006996|GO:0008047|GO:0009966|GO:0050790|GO:0035556|GO:0005912|GO:0010646|GO:0005096|GO:0043085|GO:0007264|GO:0030695|GO:0007010|GO:1902531|GO:…	molecular function regulator|response to stimulus|cellular process|cell|cell junction|signaling|intracellular organelle|cell communication|regulation of cellular process|regulation of signaling|cellular component organization|protein binding|cellular response to stimulus|intracellular|signal transduction|enzyme regulator activity|regulation of molecular function|ion binding|cell-substrate junctio…	-	-	-	-	18:38601534-39376284	686	2412	2574	1321	990	553	2.113400887	6.22856536	5.462833169	2.651199517	2.674457339	2.112364874	4.601599805	2.479340577	0.002541483	0.288045933	-
ENSMUSG00000104148	Pcdha2	protocadherin alpha 2 [Source:MGI Symbol;Acc:MGI:2681880]	GO:0032502|GO:0009987|GO:0016020|GO:0005623|GO:0023052|GO:0043229|GO:0007155|GO:0007154|GO:0012505|GO:0043227|GO:0071944|GO:0005886|GO:0048856|GO:0005622|GO:0031224|GO:0043167|GO:0007275|GO:0098609|GO:0005737|GO:0043231|GO:0048731|GO:0007267|GO:0016021|GO:0031226|GO:0043169|GO:0005783|GO:0005634|GO:0098742|GO:0005887|GO:0007399|GO:0046872|GO:0005509|GO:0007156	developmental process|cellular process|membrane|cell|signaling|intracellular organelle|cell adhesion|cell communication|endomembrane system|membrane-bounded organelle|cell periphery|plasma membrane|anatomical structure development|intracellular|intrinsic component of membrane|ion binding|multicellular organism development|cell-cell adhesion|cytoplasm|intracellular membrane-bounded organelle|syste…	-	-	-	-	18:36939205-37187657	102	124	100	225	187	137	0.657580627	0.670072931	0.444119099	0.944955241	1.057136491	1.095096079	0.590590886	1.032395937	0.002584157	0.290955637	-
ENSMUSG00000025902	Sox17	SRY (sex determining region Y)-box 17 [Source:MGI Symbol;Acc:MGI:107543]	GO:0032502|GO:0008152|GO:0040011|GO:0051179|GO:0000988|GO:0050896|GO:0032991|GO:0009987|GO:0022414|GO:0005623|GO:0040007|GO:0000003|GO:0023052|GO:0043229|GO:0048646|GO:0097159|GO:0007154|GO:0048609|GO:0050794|GO:0023051|GO:0050793|GO:0048523|GO:0045926|GO:0043227|GO:0040008|GO:0003700|GO:0006807|GO:0016043|GO:0005515|GO:0009056|GO:0023057|GO:0043234|GO:0048870|GO:0051716|GO:0019953|GO:0009653|GO:…	developmental process|metabolic process|locomotion|localization|transcription factor activity, protein binding|response to stimulus|macromolecular complex|cellular process|reproductive process|cell|growth|reproduction|signaling|intracellular organelle|anatomical structure formation involved in morphogenesis|organic cyclic compound binding|cell communication|multicellular organismal reproductive p…	K04495	transcription factor SOX17 (SOX group F)[-]	mmu04310	Wnt signaling pathway - Mus musculus (mouse)	1:4490931-4497354	28	30	50	90	40	102	0.155047134	0.139243718	0.190734777	0.324663558	0.194227151	0.70031827	0.16167521	0.406402993	0.002611533	0.292116144	-
ENSMUSG00000028033	Kcnq5	potassium voltage-gated channel, subfamily Q, member 5 [Source:MGI Symbol;Acc:MGI:1924937]	GO:0051179|GO:0005215|GO:0032991|GO:0009987|GO:0016020|GO:0005623|GO:1902495|GO:0071944|GO:0043234|GO:0005886|GO:0005622|GO:0031224|GO:0022857|GO:0071804|GO:0006810|GO:0008076|GO:0034702|GO:0005737|GO:0030117|GO:0016021|GO:0031226|GO:0055085|GO:0071805|GO:0034703|GO:0005887|GO:0043269|GO:0015267|GO:0030118|GO:0006811|GO:0015075|GO:0034705|GO:0008324|GO:0034765|GO:0034220|GO:0006812|GO:0005216|GO:…	localization|transporter activity|macromolecular complex|cellular process|membrane|cell|transmembrane transporter complex|cell periphery|protein complex|plasma membrane|intracellular|intrinsic component of membrane|transmembrane transporter activity|cellular potassium ion transport|transport|voltage-gated potassium channel complex|ion channel complex|cytoplasm|membrane coat|integral component of …	K04930	potassium voltage-gated channel KQT-like subfamily member 5[-]	mmu04725	Cholinergic synapse - Mus musculus (mouse)	1:21398403-21961942	1138	1596	1543	2847	2129	1342	5.063596592	5.952540019	4.729705472	8.252503578	8.306824317	7.403810628	5.248614028	7.987712841	0.002758706	0.306058676	-
ENSMUSG00000032057	4833427G06Rik	RIKEN cDNA 4833427G06 gene [Source:MGI Symbol;Acc:MGI:1921013]	-	-	-	-	-	-	9:51081115-51102078	5	8	16	2	3	1	0.326585806	0.437971211	0.719934925	0.085090305	0.171812358	0.080963584	0.494830647	0.112622083	0.002771947	0.306058676	-
ENSMUSG00000048108	Tmem72	transmembrane protein 72 [Source:MGI Symbol;Acc:MGI:2442707]	GO:0016020|GO:0031224|GO:0016021	membrane|intrinsic component of membrane|integral component of membrane	-	-	-	-	6:116679063-116716913	358	82	544	126	129	109	1.288698806	0.247420399	1.349021492	0.295474189	0.407194032	0.48649572	0.961713565	0.396387981	0.002790039	0.306081597	-
ENSMUSG00000028270	Gbp2	guanylate binding protein 2 [Source:MGI Symbol;Acc:MGI:102772]	GO:0002376|GO:0050896|GO:0003824|GO:0009987|GO:0005576|GO:0016020|GO:0005623|GO:0020005|GO:0009605|GO:0043229|GO:0097159|GO:0016787|GO:0044406|GO:0012505|GO:0044216|GO:0006950|GO:0097367|GO:0043227|GO:0051707|GO:0036094|GO:0006955|GO:0051716|GO:0031090|GO:0005622|GO:0009607|GO:0043167|GO:0097708|GO:0009617|GO:0005737|GO:0000166|GO:0043231|GO:0016817|GO:0005794|GO:0045087|GO:0001562|GO:0001882|GO:…	immune system process|response to stimulus|catalytic activity|cellular process|extracellular region|membrane|cell|symbiont-containing vacuole membrane|response to external stimulus|intracellular organelle|organic cyclic compound binding|hydrolase activity|adhesion of symbiont to host|endomembrane system|other organism cell|response to stress|carbohydrate derivative binding|membrane-bounded organe…	K20897	guanylate-binding protein 2[-]	mmu04621	NOD-like receptor signaling pathway - Mus musculus (mouse)	3:142620602-142638008	70	77	126	154	204	107	1.57197523	1.449422578	1.949273531	2.252953533	4.017200805	2.979338094	1.656890446	3.083164144	0.002848281	0.308515738	-
ENSMUSG00000050447	Lypd6	LY6/PLAUR domain containing 6 [Source:MGI Symbol;Acc:MGI:2443848]	GO:0045202|GO:0098772|GO:0050896|GO:0009987|GO:0005576|GO:0016020|GO:0005623|GO:0030054|GO:0023052|GO:0007154|GO:0050794|GO:0023051|GO:0071944|GO:0051716|GO:0042995|GO:0005886|GO:0005622|GO:0007165|GO:0031224|GO:0065009|GO:0030547|GO:0005737|GO:0043005|GO:0031225|GO:0010469|GO:0009966|GO:0044092|GO:0010646|GO:0045121|GO:2000272|GO:0099601|GO:0030548|GO:0030550	synapse|molecular function regulator|response to stimulus|cellular process|extracellular region|membrane|cell|cell junction|signaling|cell communication|regulation of cellular process|regulation of signaling|cell periphery|cellular response to stimulus|cell projection|plasma membrane|intracellular|signal transduction|intrinsic component of membrane|regulation of molecular function|receptor inhibi…	-	-	-	-	2:50066429-50193569	237	312	532	105	273	78	1.466463015	1.618195297	2.267703253	0.423249044	1.481252432	0.598420215	1.784120522	0.834307231	0.002840776	0.308515738	-
ENSMUSG00000073411	H2-D1	histocompatibility 2, D region locus 1 [Source:MGI Symbol;Acc:MGI:95896]	GO:0032502|GO:0001906|GO:0002376|GO:0050896|GO:0032991|GO:0009987|GO:0005576|GO:0016020|GO:0005623|GO:0043229|GO:0097159|GO:0009986|GO:0050794|GO:0044877|GO:0012505|GO:0005615|GO:0001909|GO:0050793|GO:0048523|GO:0043227|GO:0016043|GO:0005515|GO:0006955|GO:0071944|GO:0043234|GO:0031090|GO:0002684|GO:0033218|GO:0019882|GO:0005886|GO:0002682|GO:0048856|GO:0005622|GO:0003823|GO:0001913|GO:0031224|GO:…	developmental process|cell killing|immune system process|response to stimulus|macromolecular complex|cellular process|extracellular region|membrane|cell|intracellular organelle|organic cyclic compound binding|cell surface|regulation of cellular process|macromolecular complex binding|endomembrane system|extracellular space|leukocyte mediated cytotoxicity|regulation of developmental process|negativ…	K06751|K06751	major histocompatibility complex, class I[-]|major histocompatibility complex, class I[-]	mmu05165|mmu05165|mmu05166|mmu05166|mmu04144|mmu04144|mmu05203|mmu05203|mmu05167|mmu05167|mmu05169|mmu05169|mmu05168|mmu05168|mmu04218|mmu04218|mmu04145|mmu04145|mmu04514|mmu04514|mmu04650|mmu04612|mmu04612|mmu05416|mmu05416|mmu05320|mmu05320|mmu04940|mmu04940|mmu05332|mmu05332|mmu05330|mmu05330	Human papillomavirus infection - Mus musculus (mouse)|Human papillomavirus infection - Mus musculus (mouse)|HTLV-I infection - Mus musculus (mouse)|HTLV-I infection - Mus musculus (mouse)|Endocytosis - Mus musculus (mouse)|Endocytosis - Mus musculus (mouse)|Viral carcinogenesis - Mus musculus (mouse)|Viral carcinogenesis - Mus musculus (mouse)|Kaposi's sarcoma-associated herpesvirus infection - M…	17:35262730-35267499	385	518	754	923	692	809	7.87508445	8.881322816	10.62471976	12.29923211	12.41205971	20.51774525	9.127042342	15.07634569	0.002874306	0.309376546	-
ENSMUSG00000093445	Lrch4	leucine-rich repeats and calponin homology (CH) domain containing 4 [Source:MGI Symbol;Acc:MGI:1917193]	GO:0008152|GO:0050896|GO:0009987|GO:0016020|GO:0005623|GO:0023052|GO:0043229|GO:0007154|GO:0050794|GO:0048523|GO:0043227|GO:0006807|GO:0005515|GO:0071944|GO:0051716|GO:0005886|GO:0005622|GO:0044237|GO:0009892|GO:0071704|GO:0007165|GO:0031224|GO:0019222|GO:0009058|GO:0031324|GO:0009890|GO:0005737|GO:0043231|GO:1901360|GO:0051171|GO:0006725|GO:0031323|GO:0044249|GO:0007163|GO:0016323|GO:0006139|GO:…	metabolic process|response to stimulus|cellular process|membrane|cell|signaling|intracellular organelle|cell communication|regulation of cellular process|negative regulation of cellular process|membrane-bounded organelle|nitrogen compound metabolic process|protein binding|cell periphery|cellular response to stimulus|plasma membrane|intracellular|cellular metabolic process|negative regulation of m…	-	-	-	-	5:137629121-137641099	189	113	329	168	69	78	1.922761919	0.963594611	2.305745203	1.113412733	0.615537931	0.983892113	1.730700578	0.904280926	0.00296304	0.31693413	-
ENSMUSG00000109061	Map2k7	mitogen-activated protein kinase kinase 7 [Source:MGI Symbol;Acc:MGI:1346871]	GO:0004871|GO:0008152|GO:0050896|GO:0003824|GO:0009987|GO:0005623|GO:0023052|GO:0043229|GO:0097159|GO:0023056|GO:0007154|GO:0050794|GO:0023051|GO:0006950|GO:0097367|GO:0043227|GO:0006807|GO:0016043|GO:0036094|GO:0005515|GO:0051716|GO:0005622|GO:0032844|GO:0044237|GO:0071704|GO:0016740|GO:0007165|GO:0009893|GO:0019222|GO:0065009|GO:0004708|GO:0043167|GO:0009058|GO:0051130|GO:0006793|GO:0008219|GO:…	signal transducer activity|metabolic process|response to stimulus|catalytic activity|cellular process|cell|signaling|intracellular organelle|organic cyclic compound binding|positive regulation of signaling|cell communication|regulation of cellular process|regulation of signaling|response to stress|carbohydrate derivative binding|membrane-bounded organelle|nitrogen compound metabolic process|cellu…	-	-	-	-	8:4238865-4251423	2	0	7	4	0	184	0.044158381	0	0.106454901	0.057529045	0	5.036136533	0.050204427	1.697888526	0.002985773	0.317382071	-
ENSMUSG00000090176	Cd200r2	Cd200 receptor 2 [Source:MGI Symbol;Acc:MGI:3042847]	GO:0016020|GO:0005623|GO:0009986|GO:0005515|GO:0071944|GO:0005886|GO:0004872|GO:0031224|GO:0009897|GO:0016021	membrane|cell|cell surface|protein binding|cell periphery|plasma membrane|receptor activity|intrinsic component of membrane|external side of plasma membrane|integral component of membrane	-	-	-	-	16:44867097-44915840	5	4	2	0	0	0	0.181581708	0.121755997	0.050041711	0	0	0	0.117793139	0	0.003074025	0.3247461	-
ENSMUSG00000020641	Rsad2	radical S-adenosyl methionine domain containing 2 [Source:MGI Symbol;Acc:MGI:1929628]	GO:0032502|GO:0051179|GO:0002376|GO:0050896|GO:0003824|GO:0009987|GO:0016020|GO:0005623|GO:0023052|GO:0009605|GO:0043229|GO:0023056|GO:0007154|GO:0019867|GO:0050794|GO:0012505|GO:0023051|GO:0002253|GO:0006950|GO:0002520|GO:0048523|GO:0043227|GO:0051707|GO:0005515|GO:0006955|GO:0051716|GO:0031090|GO:0002684|GO:0033036|GO:0002682|GO:0048856|GO:0005622|GO:0007165|GO:0009607|GO:0051051|GO:0042175|GO:…	developmental process|localization|immune system process|response to stimulus|catalytic activity|cellular process|membrane|cell|signaling|response to external stimulus|intracellular organelle|positive regulation of signaling|cell communication|outer membrane|regulation of cellular process|endomembrane system|regulation of signaling|activation of immune response|response to stress|immune system de…	K15045	radical S-adenosyl methionine domain-containing protein 2[-]	mmu05164	Influenza A - Mus musculus (mouse)	12:26442746-26456452	25	44	56	69	106	58	0.207312102	0.305833548	0.319903234	0.372744963	0.770777275	0.596345477	0.277682961	0.579955905	0.003161823	0.329947844	-
ENSMUSG00000068452	Duox2	dual oxidase 2 [Source:MGI Symbol;Acc:MGI:3036280]	GO:0032502|GO:0008152|GO:0016209|GO:0050896|GO:0003824|GO:0009987|GO:0022414|GO:0005576|GO:0016020|GO:0040007|GO:0000003|GO:0023052|GO:0009605|GO:0097159|GO:0007154|GO:0050794|GO:0005615|GO:0048589|GO:0016491|GO:0006950|GO:0043227|GO:0051707|GO:0006807|GO:0051716|GO:0019953|GO:0009653|GO:0048856|GO:0044237|GO:0071704|GO:0042445|GO:0007165|GO:0009607|GO:0004601|GO:0031224|GO:0043167|GO:0009058|GO:…	developmental process|metabolic process|antioxidant activity|response to stimulus|catalytic activity|cellular process|reproductive process|extracellular region|membrane|growth|reproduction|signaling|response to external stimulus|organic cyclic compound binding|cell communication|regulation of cellular process|extracellular space|developmental growth|oxidoreductase activity|response to stress|memb…	K13411	dual oxidase [EC: 1.11.1.-][-]	mmu04918	Thyroid hormone synthesis - Mus musculus (mouse)	2:122279247-122298165	0	3	14	0	0	0	0	0.023904973	0.091686416	0	0	0	0.038530463	0	0.003149995	0.329947844	-
ENSMUSG00000055546	Timd4	T cell immunoglobulin and mucin domain containing 4 [Source:MGI Symbol;Acc:MGI:2445125]	GO:0016020|GO:0072341|GO:0031224|GO:0043167|GO:0008289|GO:0005543|GO:0001786|GO:0016021	membrane|modified amino acid binding|intrinsic component of membrane|ion binding|lipid binding|phospholipid binding|phosphatidylserine binding|integral component of membrane	-	-	-	-	11:46810800-46844332	0	0	0	6	1	4	0	0	0	0.114320749	0.025644029	0.145051292	0	0.095005357	0.003271048	0.339277072	-
ENSMUSG00000024008	Cpne5	copine V [Source:MGI Symbol;Acc:MGI:2385908]	GO:0032502|GO:0009987|GO:0005576|GO:0005623|GO:0040007|GO:0045927|GO:0050794|GO:0005615|GO:0048589|GO:0044297|GO:0050793|GO:0043227|GO:0040008|GO:0016043|GO:0009653|GO:0042995|GO:0048856|GO:0016049|GO:0030030|GO:0060560|GO:0051130|GO:0007275|GO:0048638|GO:0043025|GO:0001558|GO:0043005|GO:0048639|GO:0048468|GO:1903561|GO:0048731|GO:0043204|GO:0048588|GO:0030307|GO:0070062|GO:0031982|GO:0045597|GO:…	developmental process|cellular process|extracellular region|cell|growth|positive regulation of growth|regulation of cellular process|extracellular space|developmental growth|cell body|regulation of developmental process|membrane-bounded organelle|regulation of growth|cellular component organization|anatomical structure morphogenesis|cell projection|anatomical structure development|cell growth|cel…	-	-	-	-	17:29156550-29237797	296	261	262	513	440	358	1.362474941	1.006999721	0.83078626	1.538280287	1.775953871	2.043175643	1.066753641	1.785803267	0.00334397	0.34475125	-
ENSMUSG00000029298	Gbp9	guanylate-binding protein 9 [Source:MGI Symbol;Acc:MGI:3605620]	GO:0002376|GO:0050896|GO:0003824|GO:0009987|GO:0005576|GO:0005623|GO:0020005|GO:0009605|GO:0043229|GO:0097159|GO:0016787|GO:0044406|GO:0005615|GO:0044216|GO:0006950|GO:0097367|GO:0043227|GO:0051707|GO:0036094|GO:0006955|GO:0051716|GO:0005622|GO:0009607|GO:0043167|GO:0097708|GO:0009617|GO:0005737|GO:0000166|GO:0016817|GO:0045087|GO:0001562|GO:1903561|GO:0001882|GO:0006952|GO:0098542|GO:0010033|GO:…	immune system process|response to stimulus|catalytic activity|cellular process|extracellular region|cell|symbiont-containing vacuole membrane|response to external stimulus|intracellular organelle|organic cyclic compound binding|hydrolase activity|adhesion of symbiont to host|extracellular space|other organism cell|response to stress|carbohydrate derivative binding|membrane-bounded organelle|respo…	-	-	-	-	5:105077630-105139539	63	95	108	151	168	110	0.420440186	0.531423612	0.496521518	0.656481067	0.98313884	0.910211666	0.482795105	0.849943857	0.00345174	0.351625452	-
ENSMUSG00000078719	Msmp	microseminoprotein, prostate associated [Source:MGI Symbol;Acc:MGI:3652339]	GO:0005576|GO:0005623|GO:0005615|GO:0005622|GO:0005737	extracellular region|cell|extracellular space|intracellular|cytoplasm	-	-	-	-	4:43583216-43584494	0	0	0	2	3	5	0	0	0	0.111430507	0.22499788	0.530247679	0	0.288892022	0.003438801	0.351625452	-
ENSMUSG00000022102	Dok2	docking protein 2 [Source:MGI Symbol;Acc:MGI:1332623]	GO:0004871|GO:0008152|GO:0050896|GO:0009987|GO:0005623|GO:0023052|GO:0005068|GO:0007154|GO:0050794|GO:0044877|GO:0006807|GO:0005515|GO:0060090|GO:0051716|GO:0005057|GO:0005622|GO:0044237|GO:0071704|GO:0007165|GO:0006793|GO:0032403|GO:0023014|GO:0005102|GO:0019899|GO:0035591|GO:0007166|GO:0035556|GO:0030674|GO:0019538|GO:0007264|GO:0019900|GO:0030971|GO:0044267|GO:0036211|GO:0006796|GO:0000165|GO:…	signal transducer activity|metabolic process|response to stimulus|cellular process|cell|signaling|transmembrane receptor protein tyrosine kinase adaptor activity|cell communication|regulation of cellular process|macromolecular complex binding|nitrogen compound metabolic process|protein binding|binding, bridging|cellular response to stimulus|signal transducer activity, downstream of receptor|intra…	-	-	-	-	14:70766036-70778495	3	5	2	10	12	12	0.049490138	0.069143625	0.022734422	0.107477861	0.173610861	0.245480108	0.047122728	0.175522943	0.003505033	0.354941655	-
ENSMUSG00000022237	Ankrd33b	ankyrin repeat domain 33B [Source:MGI Symbol;Acc:MGI:1917904]	GO:0097159|GO:0003676|GO:0003677	organic cyclic compound binding|nucleic acid binding|DNA binding	-	-	-	-	15:31291478-31367726	1511	1673	1549	1417	1043	788	4.512832819	4.188260491	3.187041619	2.756996903	2.731566285	2.918078315	3.962711643	2.802213834	0.003585751	0.36097964	-
ENSMUSG00000021263	Degs2	delta(4)-desaturase, sphingolipid 2 [Source:MGI Symbol;Acc:MGI:1917309]	GO:0008152|GO:0003824|GO:0009987|GO:0016020|GO:0005623|GO:0043229|GO:0012505|GO:0016491|GO:0043227|GO:0006807|GO:0005622|GO:0044237|GO:0071704|GO:0031224|GO:0042175|GO:0005789|GO:0009058|GO:0055114|GO:0000170|GO:0005737|GO:0043231|GO:0044255|GO:0016705|GO:0006629|GO:0044249|GO:0016021|GO:0005783|GO:0006066|GO:0006643|GO:0006665|GO:0008610|GO:0042284|GO:0006672|GO:0030148|GO:0006667|GO:0043604|GO:…	metabolic process|catalytic activity|cellular process|membrane|cell|intracellular organelle|endomembrane system|oxidoreductase activity|membrane-bounded organelle|nitrogen compound metabolic process|intracellular|cellular metabolic process|organic substance metabolic process|intrinsic component of membrane|nuclear outer membrane-endoplasmic reticulum membrane network|endoplasmic reticulum membran…	K04712	sphingolipid Delta-4 desaturase [EC:1.14.-.-][-]	mmu01100|mmu04071|mmu00600	Metabolic pathways - Mus musculus (mouse)|Sphingolipid signaling pathway - Mus musculus (mouse)|Sphingolipid metabolism - Mus musculus (mouse)	12:108678711-108702315	15	20	31	56	33	36	0.316712282	0.353959356	0.450906539	0.770260128	0.610987935	0.942447882	0.373859392	0.774565315	0.003641071	0.362967785	-
ENSMUSG00000053835	H2-T24	histocompatibility 2, T region locus 24 [Source:MGI Symbol;Acc:MGI:95958]	GO:0002376|GO:0016020|GO:0005623|GO:0005515|GO:0071944|GO:0033218|GO:0019882|GO:0005886|GO:0003823|GO:0031224|GO:0005102|GO:0042605|GO:0042277|GO:0048002|GO:0016021|GO:0002474	immune system process|membrane|cell|protein binding|cell periphery|amide binding|antigen processing and presentation|plasma membrane|antigen binding|intrinsic component of membrane|receptor binding|peptide antigen binding|peptide binding|antigen processing and presentation of peptide antigen|integral component of membrane|antigen processing and presentation of peptide antigen via MHC class I	K06751	major histocompatibility complex, class I[-]	mmu05165|mmu05166|mmu04144|mmu05203|mmu05167|mmu05169|mmu05168|mmu04218|mmu04145|mmu04514|mmu04612|mmu05416|mmu05320|mmu04940|mmu05332|mmu05330	Human papillomavirus infection - Mus musculus (mouse)|HTLV-I infection - Mus musculus (mouse)|Endocytosis - Mus musculus (mouse)|Viral carcinogenesis - Mus musculus (mouse)|Kaposi's sarcoma-associated herpesvirus infection - Mus musculus (mouse)|Epstein-Barr virus infection - Mus musculus (mouse)|Herpes simplex infection - Mus musculus (mouse)|Cellular senescence - Mus musculus (mouse)|Phagosome …	17:36005695-36020560	50	33	67	97	142	59	1.147591151	0.634870921	1.059344312	1.450335529	2.85788521	1.679006611	0.947268795	1.99574245	0.003647917	0.362967785	-
ENSMUSG00000025002	Cyp2c55	cytochrome P450, family 2, subfamily c, polypeptide 55 [Source:MGI Symbol;Acc:MGI:1919332]	GO:0008152|GO:0003824|GO:0009987|GO:0016020|GO:0005623|GO:0043229|GO:0097159|GO:0012505|GO:0016491|GO:0043227|GO:0031090|GO:0005622|GO:0044237|GO:0071704|GO:0042175|GO:0005789|GO:0043167|GO:0055114|GO:0004497|GO:0005737|GO:0043231|GO:0006082|GO:0044255|GO:0016705|GO:0006629|GO:0043169|GO:0005783|GO:0020037|GO:0016712|GO:0008391|GO:0006631|GO:0008395|GO:0071614|GO:0046872|GO:0046914|GO:0008392|GO:…	metabolic process|catalytic activity|cellular process|membrane|cell|intracellular organelle|organic cyclic compound binding|endomembrane system|oxidoreductase activity|membrane-bounded organelle|organelle membrane|intracellular|cellular metabolic process|organic substance metabolic process|nuclear outer membrane-endoplasmic reticulum membrane network|endoplasmic reticulum membrane|ion binding|oxi…	K07413	cytochrome P450, family 2, subfamily C[1.14.14.1]	mmu01100|mmu04726|mmu04750|mmu05204|mmu00830|mmu00590|mmu00140|mmu00591	Metabolic pathways - Mus musculus (mouse)|Serotonergic synapse - Mus musculus (mouse)|Inflammatory mediator regulation of TRP channels - Mus musculus (mouse)|Chemical carcinogenesis - Mus musculus (mouse)|Retinol metabolism - Mus musculus (mouse)|Arachidonic acid metabolism - Mus musculus (mouse)|Steroid hormone biosynthesis - Mus musculus (mouse)|Linoleic acid metabolism - Mus musculus (mouse)	19:39007019-39042693	0	5	8	0	0	0	0	0.133504382	0.175563078	0	0	0	0.103022487	0	0.003741013	0.368184914	-
ENSMUSG00000060441	Trim5	tripartite motif-containing 5 [Source:MGI Symbol;Acc:MGI:3646853]	GO:0004871|GO:0008152|GO:0002376|GO:0050896|GO:0003824|GO:0032991|GO:0009987|GO:0005623|GO:0023052|GO:0009605|GO:0043229|GO:0007154|GO:0050794|GO:0012505|GO:0002253|GO:0006950|GO:0043227|GO:0051707|GO:0006807|GO:0005515|GO:0006955|GO:0009056|GO:0038023|GO:0060090|GO:0051716|GO:0002684|GO:1990904|GO:0002682|GO:0005622|GO:0044237|GO:0071704|GO:0016740|GO:0007165|GO:0004872|GO:0009607|GO:0043167|GO:…	signal transducer activity|metabolic process|immune system process|response to stimulus|catalytic activity|macromolecular complex|cellular process|cell|signaling|response to external stimulus|intracellular organelle|cell communication|regulation of cellular process|endomembrane system|activation of immune response|response to stress|membrane-bounded organelle|response to other organism|nitrogen c…	-	-	-	-	7:104263386-104288094	8	17	12	29	33	20	0.101741845	0.181231322	0.105141951	0.240275789	0.368035558	0.31538569	0.129371706	0.307899012	0.003743378	0.368184914	-
ENSMUSG00000068245	Phf11d	PHD finger protein 11D [Source:MGI Symbol;Acc:MGI:1277133]	GO:0008152|GO:0009987|GO:0016020|GO:0005623|GO:0043229|GO:0050794|GO:0012505|GO:0043227|GO:0006807|GO:0031090|GO:0005622|GO:0044237|GO:0071704|GO:0019222|GO:0043167|GO:0009058|GO:0005635|GO:0043231|GO:1901360|GO:0051171|GO:0006725|GO:0031323|GO:0044249|GO:0031965|GO:0006139|GO:0046483|GO:0043169|GO:0005634|GO:0016070|GO:0031981|GO:0034645|GO:0010468|GO:0051252|GO:0010467|GO:0005654|GO:0046872|GO:…	metabolic process|cellular process|membrane|cell|intracellular organelle|regulation of cellular process|endomembrane system|membrane-bounded organelle|nitrogen compound metabolic process|organelle membrane|intracellular|cellular metabolic process|organic substance metabolic process|regulation of metabolic process|ion binding|biosynthetic process|nuclear envelope|intracellular membrane-bounded org…	-	-	-	-	14:59347407-59365470	7	6	25	25	51	23	0.071561841	0.051408958	0.176051102	0.166484156	0.457160941	0.291523433	0.099673967	0.305056177	0.00377225	0.368904532	-
ENSMUSG00000000386	Mx1	MX dynamin-like GTPase 1 [Source:MGI Symbol;Acc:MGI:97243]	GO:0003824|GO:0097159|GO:0016787|GO:0097367|GO:0036094|GO:0043167|GO:0000166|GO:0016817|GO:0001882|GO:0001883|GO:0017076|GO:0032549|GO:0032555|GO:0016818|GO:0016462|GO:0019001|GO:0005525|GO:0032561|GO:0017111|GO:0003924	catalytic activity|organic cyclic compound binding|hydrolase activity|carbohydrate derivative binding|small molecule binding|ion binding|nucleotide binding|hydrolase activity, acting on acid anhydrides|nucleoside binding|purine nucleoside binding|purine nucleotide binding|ribonucleoside binding|purine ribonucleotide binding|hydrolase activity, acting on acid anhydrides, in phosphorus-containing a…	-	-	-	-	16:97447035-97462907	3	7	5	11	34	10	0.036249479	0.070902784	0.041625911	0.086594629	0.360296284	0.149844883	0.049592725	0.198911932	0.003900112	0.372302124	-
ENSMUSG00000009070	Rsph14	radial spoke head homolog 14 (Chlamydomonas) [Source:MGI Symbol;Acc:MGI:1918486]	-	-	-	-	-	-	10:74957477-75032586	10	1	2	0	0	0	0.17717758	0.014850362	0.024413993	0	0	0	0.072147312	0	0.003908085	0.372302124	-
ENSMUSG00000048550	Thnsl1	threonine synthase-like 1 (bacterial) [Source:MGI Symbol;Acc:MGI:2139347]	-	-	-	-	-	-	2:21205724-21215009	209	281	402	185	169	165	1.710128192	1.927264427	2.266001502	0.986134864	1.212586023	1.67399492	1.967798041	1.290905269	0.003908559	0.372302124	-
ENSMUSG00000079018	Ly6c1	lymphocyte antigen 6 complex, locus C1 [Source:MGI Symbol;Acc:MGI:96882]	GO:0016020|GO:0005623|GO:0009986|GO:0071944|GO:0005886|GO:0031224|GO:0031225|GO:0009897	membrane|cell|cell surface|cell periphery|plasma membrane|intrinsic component of membrane|anchored component of membrane|external side of plasma membrane	-	-	-	-	15:75044018-75048830	312	218	221	396	522	424	6.021427717	3.526573058	2.938250684	4.978757183	8.834008319	10.14604032	4.16208382	7.986268606	0.003915764	0.372302124	-
ENSMUSG00000111842	AC163623.1	-	-	-	-	-	-	-	9:22036380-22071259	0	0	0	6	0	7	0	0	0	0.341704248	0	0.758755639	0	0.366819962	0.003836997	0.372302124	-
ENSMUSG00000026579	F5	coagulation factor V [Source:MGI Symbol;Acc:MGI:88382]	GO:0050896|GO:0005576|GO:0016020|GO:0005623|GO:0043229|GO:0012505|GO:0005615|GO:0006950|GO:0043227|GO:0005622|GO:0043167|GO:0097708|GO:0005737|GO:0003013|GO:1903561|GO:0030141|GO:0050817|GO:0031982|GO:0043169|GO:0009611|GO:0050878|GO:0042060|GO:0008015|GO:0007596|GO:0031410|GO:0007599|GO:0031091|GO:0046872|GO:0099503|GO:0046914|GO:0005507	response to stimulus|extracellular region|membrane|cell|intracellular organelle|endomembrane system|extracellular space|response to stress|membrane-bounded organelle|intracellular|ion binding|intracellular vesicle|cytoplasm|circulatory system process|extracellular vesicle|secretory granule|coagulation|vesicle|cation binding|response to wounding|regulation of body fluid levels|wound healing|blood …	K03902	coagulation factor V (labile factor)[-]	mmu04610	Complement and coagulation cascades - Mus musculus (mouse)	1:164151838-164220277	592	140	967	250	274	150	5.063712386	1.003758227	5.698037073	1.393055284	2.05513704	1.590835838	3.921835895	1.679676054	0.00395841	0.374277481	-
ENSMUSG00000030921	Trim30a	tripartite motif-containing 30A [Source:MGI Symbol;Acc:MGI:98178]	GO:0008152|GO:0002376|GO:0050896|GO:0003824|GO:0009987|GO:0005623|GO:0023052|GO:0009605|GO:0043229|GO:0097159|GO:0007154|GO:0050794|GO:0023051|GO:0002253|GO:0006950|GO:0048523|GO:0043227|GO:0051707|GO:0006807|GO:0016043|GO:0002683|GO:0006955|GO:0009056|GO:0023057|GO:0051716|GO:0002684|GO:0002682|GO:0005622|GO:0044237|GO:0009892|GO:0071704|GO:0016740|GO:0007165|GO:0009607|GO:0009893|GO:0019222|GO:…	metabolic process|immune system process|response to stimulus|catalytic activity|cellular process|cell|signaling|response to external stimulus|intracellular organelle|organic cyclic compound binding|cell communication|regulation of cellular process|regulation of signaling|activation of immune response|response to stress|negative regulation of cellular process|membrane-bounded organelle|response to…	-	-	-	-	7:104409025-104465193	63	53	71	116	162	70	0.89152792	0.628674068	0.692155508	1.06938145	2.010249161	1.228230041	0.737452499	1.435953551	0.003996367	0.375790253	-
ENSMUSG00000030491	Tdrd12	tudor domain containing 12 [Source:MGI Symbol;Acc:MGI:1919231]	GO:0032502|GO:0008152|GO:0051179|GO:0003824|GO:0032991|GO:0009987|GO:0022414|GO:0005623|GO:0000003|GO:1990923|GO:0097159|GO:0048609|GO:0016787|GO:0050794|GO:0043046|GO:0032259|GO:1904951|GO:0097367|GO:0006807|GO:0016043|GO:0036094|GO:0019953|GO:0033036|GO:0048856|GO:0005622|GO:0044237|GO:0009892|GO:1903829|GO:0071704|GO:0051050|GO:0019222|GO:0043167|GO:0051641|GO:0051130|GO:0007275|GO:0006810|GO:…	developmental process|metabolic process|localization|catalytic activity|macromolecular complex|cellular process|reproductive process|cell|reproduction|PET complex|organic cyclic compound binding|multicellular organismal reproductive process|hydrolase activity|regulation of cellular process|DNA methylation involved in gamete generation|methylation|positive regulation of establishment of protein lo…	-	-	-	-	7:35469098-35537745	6	11	9	2	2	2	0.071612015	0.110047591	0.073993056	0.015547956	0.02092938	0.029604005	0.085217554	0.022027114	0.004032368	0.377103551	-
ENSMUSG00000095562	Gm21887	predicted gene, 21887 [Source:MGI Symbol;Acc:MGI:5434051]	-	-	-	-	-	-	X:170009659-170019281	193	231	405	427	331	650	9.229313518	9.259251317	13.34188965	13.30210564	13.87974765	38.53992005	10.61015149	21.90725778	0.004097897	0.381148941	-
ENSMUSG00000037536	Fbxo34	F-box protein 34 [Source:MGI Symbol;Acc:MGI:1926188]	-	-	-	-	-	-	14:47450421-47531962	166	130	156	241	106	1045	0.595730179	0.391054743	0.385671944	0.563430599	0.333572592	4.649908269	0.457485622	1.848970487	0.00413407	0.382434995	-
ENSMUSG00000094410	Gm38394	predicted gene, 38394 [Source:MGI Symbol;Acc:MGI:5614057]	GO:0008152|GO:0009987|GO:0005623|GO:0043229|GO:0097159|GO:0050794|GO:0048523|GO:0043227|GO:0003700|GO:0006807|GO:0005515|GO:0005622|GO:0044237|GO:0009892|GO:0071704|GO:0019222|GO:0043167|GO:0009058|GO:0031324|GO:0009890|GO:0043231|GO:1901360|GO:0003676|GO:0046983|GO:0051171|GO:0006725|GO:0031323|GO:0044249|GO:0006139|GO:0046483|GO:0043169|GO:0010629|GO:0005634|GO:0016070|GO:0003677|GO:0031981|GO:…	metabolic process|cellular process|cell|intracellular organelle|organic cyclic compound binding|regulation of cellular process|negative regulation of cellular process|membrane-bounded organelle|transcription factor activity, sequence-specific DNA binding|nitrogen compound metabolic process|protein binding|intracellular|cellular metabolic process|negative regulation of metabolic process|organic su…	-	-	-	-	1:133619940-133661318	1080	1305	1296	2438	1381	1555	6.758297186	6.845050326	5.586885166	9.938679282	7.577915544	12.06506667	6.396744226	9.860553831	0.004194165	0.385908287	-
ENSMUSG00000029378	Areg	amphiregulin [Source:MGI Symbol;Acc:MGI:88068]	GO:0032502|GO:0008152|GO:0050896|GO:0009987|GO:0022414|GO:0005576|GO:0016020|GO:0005623|GO:0040007|GO:0000003|GO:0023052|GO:0043229|GO:0009986|GO:0007154|GO:0050794|GO:0005615|GO:0023051|GO:0048589|GO:0043227|GO:0006807|GO:0005515|GO:0051716|GO:0009653|GO:0048856|GO:0005622|GO:0044237|GO:0071704|GO:0007165|GO:0009893|GO:0031224|GO:0019222|GO:0008283|GO:0065009|GO:0003006|GO:0009058|GO:0009888|GO:…	developmental process|metabolic process|response to stimulus|cellular process|reproductive process|extracellular region|membrane|cell|growth|reproduction|signaling|intracellular organelle|cell surface|cell communication|regulation of cellular process|extracellular space|regulation of signaling|developmental growth|membrane-bounded organelle|nitrogen compound metabolic process|protein binding|cell…	K09782	amphiregulin[-]	mmu04390|mmu04012	Hippo signaling pathway - Mus musculus (mouse)|ErbB signaling pathway - Mus musculus (mouse)	5:91139599-91148432	0	4	9	0	0	0	0	0.17536872	0.324290552	0	0	0	0.166553091	0	0.004279225	0.387484914	-
ENSMUSG00000038805	Six3	sine oculis-related homeobox 3 [Source:MGI Symbol;Acc:MGI:102764]	GO:0032502|GO:0008152|GO:0040011|GO:0051179|GO:0000988|GO:0050896|GO:0009987|GO:0048511|GO:0005623|GO:0007610|GO:0023052|GO:0043229|GO:0097159|GO:0007154|GO:0050794|GO:0023051|GO:0050793|GO:0048523|GO:0043227|GO:0031128|GO:0003700|GO:0006807|GO:0005515|GO:0007622|GO:0023057|GO:0048870|GO:0051716|GO:0009653|GO:0033036|GO:0048856|GO:0005622|GO:0044237|GO:0009892|GO:0007623|GO:0071704|GO:0007165|GO:…	developmental process|metabolic process|locomotion|localization|transcription factor activity, protein binding|response to stimulus|cellular process|rhythmic process|cell|behavior|signaling|intracellular organelle|organic cyclic compound binding|cell communication|regulation of cellular process|regulation of signaling|regulation of developmental process|negative regulation of cellular process|mem…	-	-	-	-	17:85613608-85629302	13	22	20	11	2	7	0.092443996	0.131135074	0.097979486	0.050956826	0.01247051	0.061722653	0.107186185	0.041716663	0.004261743	0.387484914	-
ENSMUSG00000062694	Cav3	caveolin 3 [Source:MGI Symbol;Acc:MGI:107570]	GO:0032502|GO:0008152|GO:0045202|GO:0051179|GO:0098772|GO:0050896|GO:0005198|GO:0099080|GO:0032991|GO:0009987|GO:0016020|GO:0005623|GO:0030054|GO:0040007|GO:0023052|GO:0098900|GO:0009605|GO:0043229|GO:0048646|GO:0009986|GO:0007154|GO:0032947|GO:0050794|GO:0044877|GO:0012505|GO:0023051|GO:0048589|GO:0007017|GO:0050793|GO:0006950|GO:0048523|GO:0045759|GO:0016247|GO:0045926|GO:0043227|GO:0040008|GO:…	developmental process|metabolic process|synapse|localization|molecular function regulator|response to stimulus|structural molecule activity|supramolecular complex|macromolecular complex|cellular process|membrane|cell|cell junction|growth|signaling|regulation of action potential|response to external stimulus|intracellular organelle|anatomical structure formation involved in morphogenesis|cell surf…	K12959	caveolin 3[-]	mmu04144|mmu05205|mmu04510|mmu05418|mmu05100	Endocytosis - Mus musculus (mouse)|Proteoglycans in cancer - Mus musculus (mouse)|Focal adhesion - Mus musculus (mouse)|Fluid shear stress and atherosclerosis - Mus musculus (mouse)|Bacterial invasion of epithelial cells - Mus musculus (mouse)	6:112459505-112472872	6	11	5	3	0	1	0.329588573	0.50648524	0.189205417	0.107337338	0	0.068087785	0.341759743	0.058475041	0.004266866	0.387484914	-
ENSMUSG00000026896	Ifih1	interferon induced with helicase C domain 1 [Source:MGI Symbol;Acc:MGI:1918836]	GO:0008152|GO:0051179|GO:0002376|GO:0050896|GO:0003824|GO:0009987|GO:0005623|GO:0023052|GO:0009605|GO:0043229|GO:0097159|GO:0007154|GO:0016787|GO:0050794|GO:0044877|GO:1904951|GO:0002253|GO:0006950|GO:0097367|GO:0043227|GO:0051707|GO:0006807|GO:0036094|GO:0005515|GO:0006955|GO:0051716|GO:0002684|GO:0033036|GO:0002682|GO:0005622|GO:0044237|GO:0071704|GO:0007165|GO:0009607|GO:0051050|GO:0043167|GO:…	metabolic process|localization|immune system process|response to stimulus|catalytic activity|cellular process|cell|signaling|response to external stimulus|intracellular organelle|organic cyclic compound binding|cell communication|hydrolase activity|regulation of cellular process|macromolecular complex binding|positive regulation of establishment of protein localization|activation of immune respon…	K12647	interferon-induced helicase C domain-containing protein 1[3.6.4.13]	mmu05168|mmu05164|mmu05161|mmu05162|mmu04622	Herpes simplex infection - Mus musculus (mouse)|Influenza A - Mus musculus (mouse)|Hepatitis B - Mus musculus (mouse)|Measles - Mus musculus (mouse)|RIG-I-like receptor signaling pathway - Mus musculus (mouse)	2:62595798-62646255	73	75	146	177	226	102	0.410347414	0.353381337	0.565367338	0.648160059	1.113981254	0.710910382	0.44303203	0.824350565	0.004372427	0.393076777	-
ENSMUSG00000040694	Apobec2	apolipoprotein B mRNA editing enzyme, catalytic polypeptide 2 [Source:MGI Symbol;Acc:MGI:1343178]	GO:0008152|GO:0003824|GO:0009987|GO:0016787|GO:0006807|GO:0005515|GO:0009056|GO:0019239|GO:0044237|GO:0071704|GO:0043167|GO:0042802|GO:0080111|GO:0070988|GO:0004126|GO:1901360|GO:0006725|GO:1901657|GO:0006139|GO:0046483|GO:0043169|GO:0016810|GO:1901135|GO:0019439|GO:1901565|GO:0016070|GO:0016814|GO:0006259|GO:0010467|GO:0046872|GO:0009116|GO:0009451|GO:0046914|GO:0016071|GO:0006213|GO:0006396|GO:…	metabolic process|catalytic activity|cellular process|hydrolase activity|nitrogen compound metabolic process|protein binding|catabolic process|deaminase activity|cellular metabolic process|organic substance metabolic process|ion binding|identical protein binding|DNA demethylation|demethylation|cytidine deaminase activity|organic cyclic compound metabolic process|cellular aromatic compound metabol…	-	-	-	-	17:48419231-48432728	4	3	3	0	0	0	0.208704434	0.131202583	0.107830602	0	0	0	0.149245873	0	0.004386915	0.393076777	-
ENSMUSG00000056296	Synpr	synaptoporin [Source:MGI Symbol;Acc:MGI:1919253]	GO:0045202|GO:0016020|GO:0005623|GO:0030054|GO:0043229|GO:0012505|GO:0030672|GO:0043227|GO:0031090|GO:0042995|GO:0005622|GO:0098793|GO:0008021|GO:0031224|GO:0031301|GO:0097708|GO:0030658|GO:0030285|GO:0005737|GO:0043005|GO:0012506|GO:0030133|GO:0031982|GO:0016021|GO:0030659|GO:0070382|GO:0031410|GO:0099503	synapse|membrane|cell|cell junction|intracellular organelle|endomembrane system|synaptic vesicle membrane|membrane-bounded organelle|organelle membrane|cell projection|intracellular|presynapse|synaptic vesicle|intrinsic component of membrane|integral component of organelle membrane|intracellular vesicle|transport vesicle membrane|integral component of synaptic vesicle membrane|cytoplasm|neuron pr…	-	-	-	-	14:13284780-13616340	830	1054	1780	898	647	707	4.027870392	4.28736778	5.95070982	2.838934192	2.753241203	4.254053278	4.755315997	3.282076224	0.004445129	0.396218393	-
ENSMUSG00000060733	Ipmk	inositol polyphosphate multikinase [Source:MGI Symbol;Acc:MGI:1916968]	GO:0032502|GO:0008152|GO:0003824|GO:0009987|GO:0005623|GO:0043229|GO:0048646|GO:0097159|GO:0097367|GO:0043227|GO:0036094|GO:0009653|GO:0048856|GO:0005622|GO:0044237|GO:0071704|GO:0016740|GO:0043167|GO:0009058|GO:0009888|GO:0006793|GO:0007275|GO:0000166|GO:0043231|GO:0021915|GO:0035148|GO:0048598|GO:0048731|GO:0048729|GO:0019637|GO:0035239|GO:0035295|GO:0016772|GO:0043647|GO:0006066|GO:0005634|GO:…	developmental process|metabolic process|catalytic activity|cellular process|cell|intracellular organelle|anatomical structure formation involved in morphogenesis|organic cyclic compound binding|carbohydrate derivative binding|membrane-bounded organelle|small molecule binding|anatomical structure morphogenesis|anatomical structure development|intracellular|cellular metabolic process|organic substa…	K00915	inositol-polyphosphate multikinase[2.7.1.151]	mmu01100|mmu04070|mmu00562	Metabolic pathways - Mus musculus (mouse)|Phosphatidylinositol signaling system - Mus musculus (mouse)|Inositol phosphate metabolism - Mus musculus (mouse)	10:71347763-71433327	887	1059	1213	1212	407	259	5.400604384	5.404652461	5.087812288	4.80732115	2.172981102	1.955258883	5.297689711	2.978520378	0.004563729	0.404682156	-
ENSMUSG00000031220	Awat2	acyl-CoA wax alcohol acyltransferase 2 [Source:MGI Symbol;Acc:MGI:3045345]	GO:0008152|GO:0003824|GO:0009987|GO:0016020|GO:0005623|GO:0043229|GO:0012505|GO:0043227|GO:0005622|GO:0044237|GO:0071704|GO:0042445|GO:0016740|GO:0031224|GO:0042175|GO:0005789|GO:0009058|GO:0010817|GO:0005737|GO:0043231|GO:0044255|GO:0006629|GO:0016746|GO:0016021|GO:0005783|GO:0006066|GO:0016747|GO:0006720|GO:0042572|GO:0103095|GO:0008374|GO:0010025|GO:0047196|GO:0016101|GO:0050252|GO:0001523	metabolic process|catalytic activity|cellular process|membrane|cell|intracellular organelle|endomembrane system|membrane-bounded organelle|intracellular|cellular metabolic process|organic substance metabolic process|hormone metabolic process|transferase activity|intrinsic component of membrane|nuclear outer membrane-endoplasmic reticulum membrane network|endoplasmic reticulum membrane|biosyntheti…	K11156	diacylglycerol O-acyltransferase 2-like protein 4[2.3.1.76]	mmu00830|mmu04977	Retinol metabolism - Mus musculus (mouse)|Vitamin digestion and absorption - Mus musculus (mouse)	X:100402221-100442717	0	0	0	3	5	2	0	0	0	0.043713235	0.098071938	0.05548797	0	0.065757714	0.004625326	0.405937571	-
ENSMUSG00000058835	Abi1	abl-interactor 1 [Source:MGI Symbol;Acc:MGI:104913]	GO:0032502|GO:0008152|GO:0045202|GO:0098772|GO:0002376|GO:0032991|GO:0009987|GO:0005576|GO:0016020|GO:0005623|GO:0030054|GO:0043229|GO:0048646|GO:0050794|GO:0044877|GO:0005615|GO:0002520|GO:0043227|GO:0006807|GO:0016043|GO:0005515|GO:0071944|GO:0031252|GO:0043234|GO:0009653|GO:0042995|GO:0005886|GO:0048856|GO:0099572|GO:0097060|GO:0005622|GO:0044237|GO:0071704|GO:0009893|GO:0098794|GO:0019222|GO:…	developmental process|metabolic process|synapse|molecular function regulator|immune system process|macromolecular complex|cellular process|extracellular region|membrane|cell|cell junction|intracellular organelle|anatomical structure formation involved in morphogenesis|regulation of cellular process|macromolecular complex binding|extracellular space|immune system development|membrane-bounded organ…	-	-	-	-	2:22940073-23040241	3514	4139	4885	4243	2910	1710	13.66405325	13.49043767	13.08560308	10.74811795	9.92232327	8.244413935	13.41336466	9.638285053	0.004614401	0.405937571	-
ENSMUSG00000029569	Tmem168	transmembrane protein 168 [Source:MGI Symbol;Acc:MGI:1921794]	GO:0016020|GO:0005623|GO:0043229|GO:0012505|GO:0043227|GO:0005622|GO:0031224|GO:0097708|GO:0005737|GO:0030133|GO:0031982|GO:0016021|GO:0031410	membrane|cell|intracellular organelle|endomembrane system|membrane-bounded organelle|intracellular|intrinsic component of membrane|intracellular vesicle|cytoplasm|transport vesicle|vesicle|integral component of membrane|cytoplasmic vesicle	-	-	-	-	6:13580687-13608100	292	341	469	199	121	241	2.580654918	2.526118174	2.855424568	1.14572943	0.937722083	2.640891566	2.654065887	1.574781026	0.004717961	0.411955026	-
ENSMUSG00000020062	Slc5a8	solute carrier family 5 (iodide transporter), member 8 [Source:MGI Symbol;Acc:MGI:2384916]	GO:0051179|GO:0005215|GO:0009987|GO:0005576|GO:0016020|GO:0005623|GO:0005615|GO:0043227|GO:0045177|GO:0071944|GO:0005886|GO:0031224|GO:0022857|GO:0008219|GO:0006810|GO:1903561|GO:0070062|GO:0016324|GO:0031982|GO:0016021|GO:0055085|GO:0012501|GO:0015291|GO:0006811|GO:0015293|GO:0006812|GO:0006915|GO:0030001|GO:0015672|GO:0006814	localization|transporter activity|cellular process|extracellular region|membrane|cell|extracellular space|membrane-bounded organelle|apical part of cell|cell periphery|plasma membrane|intrinsic component of membrane|transmembrane transporter activity|cell death|transport|extracellular vesicle|extracellular exosome|apical plasma membrane|vesicle|integral component of membrane|transmembrane transpo…	-	-	-	-	10:88885992-88929515	4	7	5	4	3	4	0.047683737	0.069945177	0.041063715	0.045816242	0.02744527	0.050637319	0.052897543	0.04129961	0.004766494	0.414080062	-
ENSMUSG00000001089	Luzp1	leucine zipper protein 1 [Source:MGI Symbol;Acc:MGI:107629]	GO:0032502|GO:0005576|GO:0016020|GO:0005623|GO:0043229|GO:0048646|GO:0005615|GO:0043227|GO:0009653|GO:0048856|GO:0005622|GO:0009888|GO:0007275|GO:0007507|GO:0048513|GO:0043231|GO:0021915|GO:0035148|GO:0003205|GO:0048598|GO:1903561|GO:0048731|GO:0048729|GO:0001842|GO:0001568|GO:0003279|GO:0035239|GO:0035295|GO:0070062|GO:0031982|GO:0005634|GO:0016331|GO:0072358|GO:0060840|GO:0001841|GO:0003281|GO:…	developmental process|extracellular region|membrane|cell|intracellular organelle|anatomical structure formation involved in morphogenesis|extracellular space|membrane-bounded organelle|anatomical structure morphogenesis|anatomical structure development|intracellular|tissue development|multicellular organism development|heart development|animal organ development|intracellular membrane-bounded orga…	-	-	-	-	4:136469761-136554780	1807	1821	2567	3063	3405	2207	5.561810396	4.698085268	5.442963085	6.141673241	9.190050824	8.42260393	5.23428625	7.918109331	0.004935027	0.420451253	-
ENSMUSG00000027186	Elf5	E74-like factor 5 [Source:MGI Symbol;Acc:MGI:1335079]	GO:0032502|GO:0008152|GO:0009987|GO:0005623|GO:0043229|GO:0048646|GO:0097159|GO:0050794|GO:0098727|GO:0050793|GO:0048523|GO:0043227|GO:0003700|GO:0006807|GO:0009653|GO:0048856|GO:0005622|GO:0044237|GO:0071704|GO:0009893|GO:0019222|GO:0009058|GO:0009888|GO:0048732|GO:0007275|GO:0005737|GO:0048513|GO:0045596|GO:0043231|GO:1901360|GO:0000981|GO:0003676|GO:0051171|GO:0001704|GO:0048598|GO:0006725|GO:…	developmental process|metabolic process|cellular process|cell|intracellular organelle|anatomical structure formation involved in morphogenesis|organic cyclic compound binding|regulation of cellular process|maintenance of cell number|regulation of developmental process|negative regulation of cellular process|membrane-bounded organelle|transcription factor activity, sequence-specific DNA binding|ni…	K17101	E74-like factor 5[-]	mmu04917	Prolactin signaling pathway - Mus musculus (mouse)	2:103411688-103450989	4	8	12	2	3	0	0.028824357	0.04832135	0.059575272	0.009388011	0.018956052	0	0.04557366	0.009448021	0.005024752	0.420451253	-
ENSMUSG00000038233	Fam198a	family with sequence similarity 198, member A [Source:MGI Symbol;Acc:MGI:3041196]	GO:0005576|GO:0005623|GO:0043229|GO:0043227|GO:0005622|GO:0043231	extracellular region|cell|intracellular organelle|membrane-bounded organelle|intracellular|intracellular membrane-bounded organelle	-	-	-	-	9:121950988-121980209	32	69	66	94	86	116	0.326747744	0.590563499	0.46426088	0.625281072	0.770034094	1.46862103	0.460524041	0.954645399	0.005036374	0.420451253	-
ENSMUSG00000050558	Prokr2	prokineticin receptor 2 [Source:MGI Symbol;Acc:MGI:2181363]	GO:0004871|GO:0050896|GO:0009987|GO:0048511|GO:0016020|GO:0005623|GO:0007610|GO:0023052|GO:0007154|GO:0050794|GO:0071944|GO:0038023|GO:0051716|GO:0005886|GO:0007623|GO:0007165|GO:0004872|GO:0031224|GO:0007631|GO:0007186|GO:0003013|GO:0004888|GO:0007267|GO:0016021|GO:0008015|GO:0008528|GO:0007218|GO:0004930|GO:0008188|GO:0004983|GO:0001602|GO:0007268	signal transducer activity|response to stimulus|cellular process|rhythmic process|membrane|cell|behavior|signaling|cell communication|regulation of cellular process|cell periphery|signaling receptor activity|cellular response to stimulus|plasma membrane|circadian rhythm|signal transduction|receptor activity|intrinsic component of membrane|feeding behavior|G-protein coupled receptor signaling path…	-	-	-	-	2:132337733-132385447	138	139	157	112	102	46	0.7510756	0.634123095	0.588646839	0.397102507	0.486797905	0.3104224	0.657948511	0.398107604	0.005025406	0.420451253	-
ENSMUSG00000059887	Olfr1507	olfactory receptor 1507 [Source:MGI Symbol;Acc:MGI:3031341]	GO:0004871|GO:0050896|GO:0009987|GO:0016020|GO:0005623|GO:0023052|GO:0007154|GO:0050794|GO:0051606|GO:0071944|GO:0038023|GO:0051716|GO:0005886|GO:0007165|GO:0004872|GO:0031224|GO:0007186|GO:0009593|GO:0004888|GO:0050906|GO:0016021|GO:0050877|GO:0050907|GO:0007600|GO:0004930|GO:0004984|GO:0050911|GO:0007606|GO:0007608	signal transducer activity|response to stimulus|cellular process|membrane|cell|signaling|cell communication|regulation of cellular process|detection of stimulus|cell periphery|signaling receptor activity|cellular response to stimulus|plasma membrane|signal transduction|receptor activity|intrinsic component of membrane|G-protein coupled receptor signaling pathway|detection of chemical stimulus|tra…	K04257	olfactory receptor[-]	mmu04740	Olfactory transduction - Mus musculus (mouse)	14:52488791-52495749	3	1	13	1	0	0	0.034373605	0.009604805	0.102625137	0.007464196	0	0	0.048867849	0.002488065	0.004960379	0.420451253	-
ENSMUSG00000064215	Ifi27	interferon, alpha-inducible protein 27 [Source:MGI Symbol;Acc:MGI:1277180]	GO:0008152|GO:0051179|GO:0009987|GO:0016020|GO:0005623|GO:0043229|GO:0050794|GO:0012505|GO:0048523|GO:0043227|GO:0006807|GO:0005515|GO:0031090|GO:0033036|GO:0005622|GO:0044237|GO:0009892|GO:0071704|GO:0031224|GO:0019222|GO:0051641|GO:0009058|GO:0031324|GO:0009890|GO:0005521|GO:0006810|GO:0005635|GO:0008134|GO:0032880|GO:0046907|GO:0043231|GO:1901360|GO:0051171|GO:0045184|GO:0060341|GO:0006725|GO:…	metabolic process|localization|cellular process|membrane|cell|intracellular organelle|regulation of cellular process|endomembrane system|negative regulation of cellular process|membrane-bounded organelle|nitrogen compound metabolic process|protein binding|organelle membrane|macromolecule localization|intracellular|cellular metabolic process|negative regulation of metabolic process|organic substan…	-	-	-	-	12:103434211-103440239	190	239	384	378	351	619	4.722354203	4.979151736	6.57487837	6.120387496	7.649896285	19.07577616	5.425461436	10.94868665	0.004915552	0.420451253	-
ENSMUSG00000068604	Gm8225	predicted gene 8225 [Source:MGI Symbol;Acc:MGI:3643826]	GO:0008152|GO:0005198|GO:0032991|GO:0009987|GO:0005623|GO:0043229|GO:0097159|GO:0003735|GO:0006807|GO:1990904|GO:0005622|GO:0044237|GO:0071704|GO:0009058|GO:0030529|GO:0044391|GO:0005737|GO:0003676|GO:0044249|GO:0019538|GO:0005829|GO:0044267|GO:0006518|GO:0034645|GO:0005840|GO:0015935|GO:0010467|GO:0003723|GO:0043043|GO:0022626|GO:0006412|GO:0043604|GO:0022627	metabolic process|structural molecule activity|macromolecular complex|cellular process|cell|intracellular organelle|organic cyclic compound binding|structural constituent of ribosome|nitrogen compound metabolic process|ribonucleoprotein complex|intracellular|cellular metabolic process|organic substance metabolic process|biosynthetic process|intracellular ribonucleoprotein complex|ribosomal subuni…	-	-	-	-	17:26542760-26543715	0	0	0	2	4	4	0	0	0	0.094189837	0.253581228	0.358585277	0	0.235452114	0.00499446	0.420451253	-
ENSMUSG00000098650	Gm28048	predicted gene, 28048 [Source:MGI Symbol;Acc:MGI:5547784]	GO:0008152|GO:0051179|GO:0009987|GO:0005623|GO:0043229|GO:0050794|GO:0012505|GO:0043227|GO:0006807|GO:0009056|GO:0033036|GO:0005622|GO:0044237|GO:0071704|GO:0009893|GO:0051051|GO:1903828|GO:0019222|GO:0051641|GO:0005768|GO:0006810|GO:0097708|GO:0032880|GO:0005737|GO:0042592|GO:0034763|GO:0051171|GO:2000009|GO:0060341|GO:0031323|GO:0008104|GO:0043271|GO:0031982|GO:0031325|GO:0019538|GO:0034613|GO:…	metabolic process|localization|cellular process|cell|intracellular organelle|regulation of cellular process|endomembrane system|membrane-bounded organelle|nitrogen compound metabolic process|catabolic process|macromolecule localization|intracellular|cellular metabolic process|organic substance metabolic process|positive regulation of metabolic process|negative regulation of transport|negative reg…	-	-	-	-	11:22834744-22982090	68	93	137	53	49	54	1.573787282	1.804136152	2.18427899	0.799087285	0.994435768	1.549597699	1.854067475	1.114373584	0.005036021	0.420451253	-
ENSMUSG00000062074	Wisp3	WNT1 inducible signaling pathway protein 3 [Source:MGI Symbol;Acc:MGI:2685581]	GO:0032502|GO:0050896|GO:0009987|GO:0005576|GO:0040007|GO:0023052|GO:0007155|GO:0048646|GO:0007154|GO:0050794|GO:0044877|GO:0023051|GO:0031012|GO:0050793|GO:0097367|GO:0048523|GO:0040008|GO:0016043|GO:0005515|GO:0051716|GO:0009653|GO:0048856|GO:0016049|GO:0007165|GO:0008283|GO:0065009|GO:0043167|GO:0032403|GO:0008219|GO:0005578|GO:0007275|GO:0001558|GO:0005102|GO:0010941|GO:0019838|GO:0042127|GO:…	developmental process|response to stimulus|cellular process|extracellular region|growth|signaling|cell adhesion|anatomical structure formation involved in morphogenesis|cell communication|regulation of cellular process|macromolecular complex binding|regulation of signaling|extracellular matrix|regulation of developmental process|carbohydrate derivative binding|negative regulation of cellular proc…	-	-	-	-	10:39150970-39163794	0	0	0	6	6	0	0	0	0	0.175066235	0.235621458	0	0	0.136895898	0.005079097	0.421959579	-
ENSMUSG00000026222	Sp100	nuclear antigen Sp100 [Source:MGI Symbol;Acc:MGI:109561]	GO:0032502|GO:0008152|GO:0040011|GO:0051179|GO:0000988|GO:0050896|GO:0032991|GO:0009987|GO:0005623|GO:0023052|GO:0043229|GO:0048646|GO:0097159|GO:0007154|GO:0050794|GO:0023051|GO:0050793|GO:0048523|GO:0043227|GO:0006807|GO:0016043|GO:0005515|GO:0043234|GO:0048870|GO:0051716|GO:0009653|GO:0040013|GO:0033036|GO:0048856|GO:0005622|GO:0044237|GO:0009892|GO:0071704|GO:0007165|GO:0051051|GO:1903828|GO:…	developmental process|metabolic process|locomotion|localization|transcription factor activity, protein binding|response to stimulus|macromolecular complex|cellular process|cell|signaling|intracellular organelle|anatomical structure formation involved in morphogenesis|organic cyclic compound binding|cell communication|regulation of cellular process|regulation of signaling|regulation of development…	K15413	nuclear autoantigen Sp-100[-]	mmu05203|mmu05168	Viral carcinogenesis - Mus musculus (mouse)|Herpes simplex infection - Mus musculus (mouse)	1:85649988-85709998	69	80	111	158	201	85	0.440677908	0.428265565	0.488364194	0.657365514	1.125660689	0.673088452	0.452435889	0.818704885	0.005160037	0.423392049	-
ENSMUSG00000029449	Rhof	ras homolog family member F (in filopodia) [Source:MGI Symbol;Acc:MGI:1345629]	GO:0050896|GO:0003824|GO:0009987|GO:0005576|GO:0016020|GO:0005623|GO:0023052|GO:0043229|GO:0097159|GO:0007154|GO:0016787|GO:0050794|GO:0005615|GO:0097367|GO:0043227|GO:0016043|GO:0036094|GO:0071944|GO:0051716|GO:0005886|GO:0005622|GO:0007165|GO:0043167|GO:0030029|GO:0005737|GO:0000166|GO:0016817|GO:0006996|GO:1903561|GO:0001882|GO:0070062|GO:0097435|GO:0031982|GO:0035556|GO:0001883|GO:0007264|GO:…	response to stimulus|catalytic activity|cellular process|extracellular region|membrane|cell|signaling|intracellular organelle|organic cyclic compound binding|cell communication|hydrolase activity|regulation of cellular process|extracellular space|carbohydrate derivative binding|membrane-bounded organelle|cellular component organization|small molecule binding|cell periphery|cellular response to st…	-	-	-	-	5:123103044-123132692	641	610	848	611	196	385	6.169543683	4.921272091	5.622664701	3.831048227	1.65422189	4.594536384	5.571160158	3.359935501	0.005170558	0.423392049	-
ENSMUSG00000091803	Cox16	cytochrome c oxidase assembly protein 16 [Source:MGI Symbol;Acc:MGI:1913522]	GO:0016020|GO:0005623|GO:0043229|GO:0043227|GO:0031090|GO:0005622|GO:0031224|GO:0005737|GO:0031966|GO:0043231|GO:0016021|GO:0005740|GO:0005739	membrane|cell|intracellular organelle|membrane-bounded organelle|organelle membrane|intracellular|intrinsic component of membrane|cytoplasm|mitochondrial membrane|intracellular membrane-bounded organelle|integral component of membrane|mitochondrial envelope|mitochondrion	-	-	-	-	12:81359026-81485127	83	102	143	218	150	131	0.859388049	0.885243532	1.019991113	1.470438798	1.361889858	1.681770211	0.921540898	1.504699622	0.005126486	0.423392049	-
ENSMUSG00000006649	Nphs1	nephrosis 1, nephrin [Source:MGI Symbol;Acc:MGI:1859637]	GO:0032502|GO:0008152|GO:0051179|GO:0050896|GO:0009987|GO:0005576|GO:0016020|GO:0005623|GO:0030054|GO:0023052|GO:0007155|GO:0048646|GO:0007154|GO:0050794|GO:0005615|GO:0006950|GO:0043227|GO:0006807|GO:0016043|GO:0005515|GO:0071944|GO:0051716|GO:0009653|GO:0033036|GO:0042995|GO:0005886|GO:0048856|GO:0005622|GO:0044237|GO:0071704|GO:0007165|GO:0031224|GO:0005911|GO:0044089|GO:0009888|GO:0007588|GO:…	developmental process|metabolic process|localization|response to stimulus|cellular process|extracellular region|membrane|cell|cell junction|signaling|cell adhesion|anatomical structure formation involved in morphogenesis|cell communication|regulation of cellular process|extracellular space|response to stress|membrane-bounded organelle|nitrogen compound metabolic process|cellular component organiz…	-	-	-	-	7:30458315-30487223	25	27	36	57	42	65	0.212354978	0.192234082	0.210657491	0.315407567	0.312829986	0.684565744	0.205082184	0.437601099	0.005269307	0.429423452	-
ENSMUSG00000058447	Gm26920	predicted gene, 26920 [Source:MGI Symbol;Acc:MGI:5504035]	GO:0008152|GO:0009987|GO:0005623|GO:0097159|GO:0050794|GO:0006807|GO:0005622|GO:0044237|GO:0071704|GO:0019222|GO:0009058|GO:1901360|GO:0003676|GO:0051171|GO:0006725|GO:0031323|GO:0044249|GO:0006139|GO:0046483|GO:0016070|GO:0034645|GO:0010468|GO:0051252|GO:0010467|GO:2001141|GO:0006355|GO:0006351|GO:0032774|GO:1903506	metabolic process|cellular process|cell|organic cyclic compound binding|regulation of cellular process|nitrogen compound metabolic process|intracellular|cellular metabolic process|organic substance metabolic process|regulation of metabolic process|biosynthetic process|organic cyclic compound metabolic process|nucleic acid binding|regulation of nitrogen compound metabolic process|cellular aromatic…	-	-	-	-	7:30056034-30090410	0	0	15	8	27	61	0	0	0.276635216	0.139516367	0.633812762	2.024736495	0.092211739	0.932688541	0.005351425	0.434048724	-
ENSMUSG00000031786	Drc7	dynein regulatory complex subunit 7 [Source:MGI Symbol;Acc:MGI:2685616]	GO:0032502|GO:0009987|GO:0022414|GO:0005623|GO:0000003|GO:0043229|GO:0048609|GO:0005929|GO:0019953|GO:0042995|GO:0005622|GO:0031514|GO:0005737|GO:0007276|GO:0048232|GO:0030154|GO:0005856|GO:0007283	developmental process|cellular process|reproductive process|cell|reproduction|intracellular organelle|multicellular organismal reproductive process|cilium|sexual reproduction|cell projection|intracellular|motile cilium|cytoplasm|gamete generation|male gamete generation|cell differentiation|cytoskeleton|spermatogenesis	-	-	-	-	8:95055103-95078141	231	118	386	135	128	107	4.088212087	1.750478827	4.706081032	1.556448093	1.986434464	2.347960681	3.514923982	1.963614413	0.005409437	0.436684485	-
ENSMUSG00000036169	Sostdc1	sclerostin domain containing 1 [Source:MGI Symbol;Acc:MGI:1913292]	GO:0032502|GO:0004871|GO:0008152|GO:0050896|GO:0003824|GO:0009987|GO:0005576|GO:0023052|GO:0007154|GO:0050794|GO:0005615|GO:0023051|GO:0050793|GO:0048523|GO:0006807|GO:0005515|GO:0038023|GO:0023057|GO:0051716|GO:0009653|GO:0048856|GO:0044237|GO:0071704|GO:0016740|GO:0007165|GO:0004872|GO:0019222|GO:0009058|GO:0009888|GO:0048732|GO:0007389|GO:0007275|GO:2000016|GO:0048513|GO:0045596|GO:1901360|GO:…	developmental process|signal transducer activity|metabolic process|response to stimulus|catalytic activity|cellular process|extracellular region|signaling|cell communication|regulation of cellular process|extracellular space|regulation of signaling|regulation of developmental process|negative regulation of cellular process|nitrogen compound metabolic process|protein binding|signaling receptor act…	-	-	-	-	12:36314139-36318452	157	74	354	86	98	67	5.602367068	2.213397614	8.702158126	1.999178854	3.06647159	2.96438081	5.505974269	2.676677085	0.005442782	0.437313501	-
ENSMUSG00000042323	Pbrm1	polybromo 1 [Source:MGI Symbol;Acc:MGI:1923998]	GO:0032502|GO:0008152|GO:0032991|GO:0009987|GO:0022414|GO:0005623|GO:0000003|GO:0043229|GO:0097159|GO:0050794|GO:0048523|GO:0043227|GO:0006807|GO:0016043|GO:0005515|GO:0043234|GO:0009653|GO:0048856|GO:0005622|GO:0044237|GO:0071704|GO:0009893|GO:0003682|GO:0019222|GO:0008283|GO:0003006|GO:0009058|GO:0009888|GO:0007275|GO:0007507|GO:0048513|GO:0043231|GO:1901360|GO:0042127|GO:0003676|GO:0048608|GO:…	developmental process|metabolic process|macromolecular complex|cellular process|reproductive process|cell|reproduction|intracellular organelle|organic cyclic compound binding|regulation of cellular process|negative regulation of cellular process|membrane-bounded organelle|nitrogen compound metabolic process|cellular component organization|protein binding|protein complex|anatomical structure morph…	K11757	protein polybromo-1[-]	mmu05225	Hepatocellular carcinoma - Mus musculus (mouse)	14:31019138-31121592	1329	1512	1895	1525	1095	746	5.440384915	5.188108564	5.343984147	4.066828814	3.930621128	3.786426328	5.324159209	3.927958757	0.00548568	0.437345408	-
ENSMUSG00000097871	B230104I21Rik	RIKEN cDNA B230104I21 gene [Source:MGI Symbol;Acc:MGI:3642713]	-	-	-	-	-	-	4:154336127-154349918	0	2	0	5	8	3	0	0.121617006	0	0.236327117	0.508962485	0.269884579	0.040539002	0.338391393	0.005494289	0.437345408	-
ENSMUSG00000024747	Aldh1a7	aldehyde dehydrogenase family 1, subfamily A7 [Source:MGI Symbol;Acc:MGI:1347050]	GO:0008152|GO:0003824|GO:0005623|GO:0016491|GO:0009056|GO:0005622|GO:0071704|GO:0055114|GO:0005737|GO:0016903|GO:0016620|GO:0006066|GO:0004029|GO:0046164|GO:0018479|GO:0006067|GO:0006068	metabolic process|catalytic activity|cell|oxidoreductase activity|catabolic process|intracellular|organic substance metabolic process|oxidation-reduction process|cytoplasm|oxidoreductase activity, acting on the aldehyde or oxo group of donors|oxidoreductase activity, acting on the aldehyde or oxo group of donors, NAD or NADP as acceptor|alcohol metabolic process|aldehyde dehydrogenase (NAD) activ…	K07249	retinal dehydrogenase[1.2.1.36]	mmu01100|mmu00830	Metabolic pathways - Mus musculus (mouse)|Retinol metabolism - Mus musculus (mouse)	19:20692953-20727562	8	13	11	1	5	2	0.246081317	0.335208093	0.233100685	0.020036996	0.134860782	0.076302674	0.271463365	0.077066817	0.005543841	0.439246773	-
ENSMUSG00000039835	Nhsl1	NHS-like 1 [Source:MGI Symbol;Acc:MGI:106390]	GO:0032502|GO:0040011|GO:0051179|GO:0009987|GO:0016020|GO:0048870|GO:0048856|GO:0007275|GO:0048731|GO:0006928|GO:0016477|GO:0030154|GO:0001764|GO:0007399|GO:0022008|GO:0097475|GO:0048699	developmental process|locomotion|localization|cellular process|membrane|cell motility|anatomical structure development|multicellular organism development|system development|movement of cell or subcellular component|cell migration|cell differentiation|neuron migration|nervous system development|neurogenesis|motor neuron migration|generation of neurons	-	-	-	-	10:18318985-18533892	1043	1120	1156	1152	480	560	3.618020758	3.256551696	2.762460453	2.603280883	1.460061975	2.40857979	3.212344302	2.157307549	0.005870429	0.46297934	-
ENSMUSG00000035673	Sbno2	strawberry notch homolog 2 (Drosophila) [Source:MGI Symbol;Acc:MGI:2448490]	GO:0032502|GO:0008152|GO:0002376|GO:0050896|GO:0009987|GO:0009605|GO:0048646|GO:0050794|GO:0006950|GO:0002520|GO:0048523|GO:0051707|GO:0006807|GO:0005515|GO:0006955|GO:0051716|GO:0009653|GO:0048856|GO:0044237|GO:0009892|GO:0071704|GO:0009607|GO:0009893|GO:0019222|GO:0009058|GO:0009888|GO:0031324|GO:0009890|GO:0007275|GO:0061383|GO:0009617|GO:0048513|GO:1901360|GO:0051171|GO:0001503|GO:0048534|GO:…	developmental process|metabolic process|immune system process|response to stimulus|cellular process|response to external stimulus|anatomical structure formation involved in morphogenesis|regulation of cellular process|response to stress|immune system development|negative regulation of cellular process|response to other organism|nitrogen compound metabolic process|protein binding|immune response|c…	-	-	-	-	10:80056992-80105571	268	329	393	556	465	370	1.112199005	1.144449315	1.123548429	1.503155602	1.692165185	1.903860225	1.12673225	1.699727004	0.005930293	0.465555184	-
ENSMUSG00000020713	Gh	growth hormone [Source:MGI Symbol;Acc:MGI:95707]	GO:0032502|GO:0008152|GO:0051179|GO:0050896|GO:0009987|GO:0022414|GO:0005576|GO:0016020|GO:0005623|GO:0040007|GO:0000003|GO:0023052|GO:0009605|GO:0043229|GO:0007154|GO:0045927|GO:0050794|GO:0012505|GO:0005615|GO:0023051|GO:0031012|GO:0048589|GO:0050793|GO:0048523|GO:0043227|GO:0040008|GO:0005515|GO:0071944|GO:0051716|GO:0005886|GO:0048856|GO:0005622|GO:0044237|GO:0071704|GO:0042445|GO:0007165|GO:…	developmental process|metabolic process|localization|response to stimulus|cellular process|reproductive process|extracellular region|membrane|cell|growth|reproduction|signaling|response to external stimulus|intracellular organelle|cell communication|positive regulation of growth|regulation of cellular process|endomembrane system|extracellular space|regulation of signaling|extracellular matrix|dev…	K05438	growth hormone[-]	mmu04151|mmu04080|mmu04630	PI3K-Akt signaling pathway - Mus musculus (mouse)|Neuroactive ligand-receptor interaction - Mus musculus (mouse)|Jak-STAT signaling pathway - Mus musculus (mouse)	11:106300271-106301865	0	32	22	3	0	3	0	1.977597833	1.117368943	0.144071114	0	0.274267855	1.031655592	0.139446323	0.005982288	0.467492581	-
ENSMUSG00000021751	Acox2	acyl-Coenzyme A oxidase 2, branched chain [Source:MGI Symbol;Acc:MGI:1934852]	GO:0008152|GO:0050896|GO:0003824|GO:0009987|GO:0005623|GO:0043229|GO:0097159|GO:0050794|GO:0016491|GO:0006950|GO:0043227|GO:0036094|GO:0005515|GO:0009056|GO:0005622|GO:0044237|GO:0048037|GO:0071704|GO:0043167|GO:0008219|GO:0042802|GO:0055114|GO:0005102|GO:0010941|GO:0006979|GO:0005737|GO:0000166|GO:0016627|GO:0043231|GO:0046983|GO:0006082|GO:0044255|GO:0050662|GO:0006629|GO:1902884|GO:0010942|GO:…	metabolic process|response to stimulus|catalytic activity|cellular process|cell|intracellular organelle|organic cyclic compound binding|regulation of cellular process|oxidoreductase activity|response to stress|membrane-bounded organelle|small molecule binding|protein binding|catabolic process|intracellular|cellular metabolic process|cofactor binding|organic substance metabolic process|ion binding…	K10214	3alpha,7alpha,12alpha-trihydroxy-5beta-cholestanoyl-CoA 24-hydroxylase[1.17.99.3]	mmu01100|mmu03320|mmu04146|mmu00120	Metabolic pathways - Mus musculus (mouse)|PPAR signaling pathway - Mus musculus (mouse)|Peroxisome - Mus musculus (mouse)|Primary bile acid biosynthesis - Mus musculus (mouse)	14:8225511-8259353	12	3	17	0	5	0	0.157303218	0.032963025	0.153519258	0	0.057471612	0	0.114595167	0.019157204	0.006065445	0.470061614	-
ENSMUSG00000061787	Rps17	ribosomal protein S17 [Source:MGI Symbol;Acc:MGI:1309526]	GO:0008152|GO:0002376|GO:0005198|GO:0032991|GO:0009987|GO:0005576|GO:0016020|GO:0005623|GO:0030054|GO:0043229|GO:0097159|GO:0005615|GO:0031012|GO:0003735|GO:0043227|GO:0006807|GO:0016043|GO:0002262|GO:1990904|GO:0005622|GO:0044237|GO:0071704|GO:0030055|GO:0009058|GO:0030529|GO:0044391|GO:0005737|GO:0034101|GO:0042592|GO:1901360|GO:0003676|GO:0022607|GO:0006725|GO:0006996|GO:1903561|GO:0044249|GO:…	metabolic process|immune system process|structural molecule activity|macromolecular complex|cellular process|extracellular region|membrane|cell|cell junction|intracellular organelle|organic cyclic compound binding|extracellular space|extracellular matrix|structural constituent of ribosome|membrane-bounded organelle|nitrogen compound metabolic process|cellular component organization|myeloid cell h…	K02962	small subunit ribosomal protein S17e[-]	mmu03010	Ribosome - Mus musculus (mouse)	7:81342732-81345254	464	565	556	463	387	217	12.96202604	13.22988266	10.69992314	8.425921728	9.479989702	7.516251649	12.29727728	8.474054359	0.006070096	0.470061614	-
ENSMUSG00000001123	Lgals9	lectin, galactose binding, soluble 9 [Source:MGI Symbol;Acc:MGI:109496]	GO:0032502|GO:0008152|GO:0040011|GO:0051179|GO:0001906|GO:0098772|GO:0002376|GO:0050896|GO:0009987|GO:0022414|GO:0005576|GO:0005623|GO:0000003|GO:0023052|GO:0009605|GO:0043229|GO:0007155|GO:0023056|GO:0007154|GO:0050794|GO:0023051|GO:0050900|GO:1904951|GO:0040017|GO:0001909|GO:0050793|GO:0042267|GO:0006950|GO:0097367|GO:0002520|GO:0048523|GO:0043227|GO:0051707|GO:0006807|GO:0002683|GO:0005515|GO:…	developmental process|metabolic process|locomotion|localization|cell killing|molecular function regulator|immune system process|response to stimulus|cellular process|reproductive process|extracellular region|cell|reproduction|signaling|response to external stimulus|intracellular organelle|cell adhesion|positive regulation of signaling|cell communication|regulation of cellular process|regulation o…	-	-	-	-	11:78962974-78984946	82	88	137	169	191	118	1.594174934	1.434021606	1.834821079	2.14037497	3.256104242	2.844398474	1.621005873	2.746959229	0.006124557	0.472142678	-
ENSMUSG00000013158	4933405L10Rik	RIKEN cDNA 4933405L10 gene [Source:MGI Symbol;Acc:MGI:1918296]	-	-	-	-	-	-	8:105707655-105710246	3	7	3	0	0	1	0.076776485	0.150172267	0.052894754	0	0	0.031726769	0.093281169	0.01057559	0.006228159	0.473964244	-
ENSMUSG00000015880	Ncapg	non-SMC condensin I complex, subunit G [Source:MGI Symbol;Acc:MGI:1930197]	GO:0051179|GO:0005215|GO:0032991|GO:0009987|GO:0016020|GO:0005623|GO:0043229|GO:0016043|GO:0043234|GO:0033036|GO:0005622|GO:0006810|GO:0005737|GO:0010876|GO:0005319|GO:0006996|GO:0000796|GO:0007059|GO:0007049|GO:0051276|GO:0007076|GO:0006869|GO:0071702|GO:0000278|GO:0005694|GO:0000070|GO:0000819|GO:0000775|GO:0071103|GO:0000793|GO:0006323|GO:0000779|GO:0030261	localization|transporter activity|macromolecular complex|cellular process|membrane|cell|intracellular organelle|cellular component organization|protein complex|macromolecule localization|intracellular|transport|cytoplasm|lipid localization|lipid transporter activity|organelle organization|condensin complex|chromosome segregation|cell cycle|chromosome organization|mitotic chromosome condensation|l…	-	-	-	-	5:45669919-45700546	14	12	14	4	3	6	0.076800861	0.055180982	0.052906663	0.014296601	0.014430162	0.040814655	0.061629502	0.023180473	0.006211534	0.473964244	-
ENSMUSG00000091415	Ak9	adenylate kinase 9 [Source:MGI Symbol;Acc:MGI:2685080]	GO:0008152|GO:0003824|GO:0009987|GO:0016020|GO:0005623|GO:0043229|GO:0097159|GO:0012505|GO:0097367|GO:0043227|GO:0006807|GO:0036094|GO:0031090|GO:0005622|GO:0044237|GO:0071704|GO:0016740|GO:0043167|GO:0009058|GO:0006793|GO:0005635|GO:0005737|GO:0000166|GO:0043231|GO:1901360|GO:0006091|GO:0006725|GO:0044249|GO:0019637|GO:0031965|GO:0016772|GO:0006139|GO:0046483|GO:1901135|GO:0005634|GO:0017076|GO:…	metabolic process|catalytic activity|cellular process|membrane|cell|intracellular organelle|organic cyclic compound binding|endomembrane system|carbohydrate derivative binding|membrane-bounded organelle|nitrogen compound metabolic process|small molecule binding|organelle membrane|intracellular|cellular metabolic process|organic substance metabolic process|transferase activity|ion binding|biosynth…	K18533	adenylate/nucleoside-diphosphate kinase[2.7.4.6]	mmu01100|mmu00230|mmu00240	Metabolic pathways - Mus musculus (mouse)|Purine metabolism - Mus musculus (mouse)|Pyrimidine metabolism - Mus musculus (mouse)	10:41303980-41434534	24	18	43	18	11	0	0.218896952	0.137612107	0.270174997	0.106948418	0.087977118	0	0.208894685	0.064975179	0.00623127	0.473964244	-
ENSMUSG00000028957	Per3	period circadian clock 3 [Source:MGI Symbol;Acc:MGI:1277134]	GO:0008152|GO:0009987|GO:0048511|GO:0005623|GO:0007610|GO:0043229|GO:0042752|GO:0050794|GO:0048523|GO:0043227|GO:0006807|GO:0005515|GO:0007622|GO:0050795|GO:0005622|GO:0044237|GO:0009892|GO:0007623|GO:0071704|GO:0019222|GO:0009058|GO:0031324|GO:0009890|GO:0005737|GO:0031647|GO:0043231|GO:1901360|GO:0030431|GO:0051171|GO:0006725|GO:0031323|GO:0044249|GO:0032922|GO:0048512|GO:0019899|GO:0006139|GO:…	metabolic process|cellular process|rhythmic process|cell|behavior|intracellular organelle|regulation of circadian rhythm|regulation of cellular process|negative regulation of cellular process|membrane-bounded organelle|nitrogen compound metabolic process|protein binding|rhythmic behavior|regulation of behavior|intracellular|cellular metabolic process|negative regulation of metabolic process|circa…	K02633	period circadian protein[-]	mmu05168|mmu04713|mmu04710	Herpes simplex infection - Mus musculus (mouse)|Circadian entrainment - Mus musculus (mouse)|Circadian rhythm - Mus musculus (mouse)	4:151003652-151044665	535	622	907	1102	890	827	2.675548089	2.607367901	3.124766374	3.590230175	3.902938748	5.128027658	2.802560788	4.207065527	0.006458859	0.481597347	-
ENSMUSG00000035062	Zc4h2	zinc finger, C4H2 domain containing [Source:MGI Symbol;Acc:MGI:2679294]	GO:0032502|GO:0045202|GO:0009987|GO:0016020|GO:0005623|GO:0030054|GO:0043229|GO:0050794|GO:0050793|GO:0043227|GO:0016043|GO:0071944|GO:0005886|GO:0048856|GO:0097060|GO:0005622|GO:0098794|GO:0043167|GO:0007275|GO:0005737|GO:0048513|GO:0043231|GO:0050808|GO:0048468|GO:0048731|GO:0045211|GO:0045597|GO:0043169|GO:0021517|GO:0045595|GO:0005634|GO:0007417|GO:0021510|GO:0060284|GO:0050769|GO:0010720|GO:…	developmental process|synapse|cellular process|membrane|cell|cell junction|intracellular organelle|regulation of cellular process|regulation of developmental process|membrane-bounded organelle|cellular component organization|cell periphery|plasma membrane|anatomical structure development|synaptic membrane|intracellular|postsynapse|ion binding|multicellular organism development|cytoplasm|animal or…	-	-	-	-	X:95639193-95658509	282	387	506	207	204	248	3.106057805	3.572931246	3.839386845	1.485295006	1.970308194	3.38685969	3.506125299	2.280820963	0.006500467	0.481597347	-
ENSMUSG00000036158	Prickle1	prickle planar cell polarity protein 1 [Source:MGI Symbol;Acc:MGI:1916034]	GO:0032502|GO:0008152|GO:0051179|GO:0050896|GO:0009987|GO:0016020|GO:0005623|GO:0023052|GO:0043229|GO:0048646|GO:0007154|GO:0050794|GO:0012505|GO:0023051|GO:0050793|GO:0048523|GO:0043227|GO:0006807|GO:0005515|GO:0009056|GO:0023057|GO:0051716|GO:0031090|GO:0009653|GO:0033036|GO:0048856|GO:0005622|GO:0044237|GO:0009892|GO:0071704|GO:0007165|GO:0009893|GO:0019222|GO:0043167|GO:0051641|GO:0009058|GO:…	developmental process|metabolic process|localization|response to stimulus|cellular process|membrane|cell|signaling|intracellular organelle|anatomical structure formation involved in morphogenesis|cell communication|regulation of cellular process|endomembrane system|regulation of signaling|regulation of developmental process|negative regulation of cellular process|membrane-bounded organelle|nitrog…	K04511	prickle[-]	mmu04310	Wnt signaling pathway - Mus musculus (mouse)	15:93499114-93595891	608	1554	891	2336	1714	1077	8.531740558	18.27837432	8.613167234	21.3544415	21.09051531	18.73852886	11.8077607	20.39449522	0.006409158	0.481597347	-
ENSMUSG00000049871	Nlrc3	NLR family, CARD domain containing 3 [Source:MGI Symbol;Acc:MGI:2444070]	GO:0008152|GO:0002376|GO:0050896|GO:0009987|GO:0005623|GO:0023052|GO:0009605|GO:0043229|GO:0097159|GO:0007154|GO:0050794|GO:0023051|GO:0006950|GO:0097367|GO:0048523|GO:0051707|GO:0006807|GO:0016043|GO:0036094|GO:0002683|GO:0005515|GO:0006955|GO:0023057|GO:0043433|GO:0051716|GO:0002682|GO:0005622|GO:0044237|GO:0071704|GO:0007165|GO:0009607|GO:0019222|GO:0008283|GO:0065009|GO:0043167|GO:0009058|GO:…	metabolic process|immune system process|response to stimulus|cellular process|cell|signaling|response to external stimulus|intracellular organelle|organic cyclic compound binding|cell communication|regulation of cellular process|regulation of signaling|response to stress|carbohydrate derivative binding|negative regulation of cellular process|response to other organism|nitrogen compound metabolic …	-	-	-	-	16:3945007-3976632	8	8	11	25	16	18	0.038859895	0.032572498	0.03681006	0.079112742	0.068153095	0.108417577	0.036080817	0.085227804	0.006494959	0.481597347	-
ENSMUSG00000055795	Gm5160	predicted gene 5160 [Source:MGI Symbol;Acc:MGI:3648528]	GO:0008152|GO:0003824|GO:0009987|GO:0006457|GO:0006807|GO:0016853|GO:0044237|GO:0071704|GO:0019538|GO:0044267|GO:0036211|GO:0003755|GO:0006464|GO:0018193|GO:0018208|GO:0000413	metabolic process|catalytic activity|cellular process|protein folding|nitrogen compound metabolic process|isomerase activity|cellular metabolic process|organic substance metabolic process|protein metabolic process|cellular protein metabolic process|protein modification process|peptidyl-prolyl cis-trans isomerase activity|cellular protein modification process|peptidyl-amino acid modification|pepti…	-	-	-	-	18:14424868-14425311	779	780	1064	891	579	307	111.5040692	93.58374636	104.9171258	83.08303323	72.67321129	54.48502188	103.3349805	70.08042214	0.006486079	0.481597347	-
ENSMUSG00000073096	Lrrc61	leucine rich repeat containing 61 [Source:MGI Symbol;Acc:MGI:2652848]	-	-	-	-	-	-	6:48554796-48570722	197	247	244	418	279	333	1.781439907	1.872209685	1.520005152	2.462420333	2.212335029	3.73366104	1.724551581	2.802805467	0.006444854	0.481597347	-
ENSMUSG00000022425	Enpp2	ectonucleotide pyrophosphatase/phosphodiesterase 2 [Source:MGI Symbol;Acc:MGI:1321390]	GO:0032502|GO:0008152|GO:0040011|GO:0051179|GO:0002376|GO:0050896|GO:0003824|GO:0009987|GO:0005576|GO:0016020|GO:0005623|GO:0009605|GO:0048646|GO:0097159|GO:0016787|GO:0050794|GO:0005615|GO:0040017|GO:0050793|GO:0006807|GO:0016043|GO:0006955|GO:0009056|GO:0071944|GO:0048870|GO:0009653|GO:0005886|GO:0048856|GO:0030246|GO:0044237|GO:0071704|GO:0004872|GO:0009893|GO:0031224|GO:0019222|GO:0040012|GO:…	developmental process|metabolic process|locomotion|localization|immune system process|response to stimulus|catalytic activity|cellular process|extracellular region|membrane|cell|response to external stimulus|anatomical structure formation involved in morphogenesis|organic cyclic compound binding|hydrolase activity|regulation of cellular process|extracellular space|positive regulation of locomotio…	K01122	ectonucleotide pyrophosphatase/phosphodiesterase family member 2[3.1.4.39]	mmu00565	Ether lipid metabolism - Mus musculus (mouse)	15:54838901-54952892	8753	3939	21018	5828	5732	4198	77.80132527	29.34735516	128.6983243	33.74669458	44.67647793	46.26562841	78.61566824	41.56293364	0.006626777	0.488839038	-
ENSMUSG00000059343	Aldoart1	aldolase 1 A, retrogene 1 [Source:MGI Symbol;Acc:MGI:2447811]	GO:0008152|GO:0003824|GO:0009987|GO:0005623|GO:0006807|GO:0005929|GO:0009056|GO:0016829|GO:0042995|GO:0044237|GO:0071704|GO:0006793|GO:0035686|GO:0031514|GO:0036126|GO:1901360|GO:0006091|GO:0006082|GO:0006725|GO:0016830|GO:0019637|GO:0005975|GO:0006139|GO:0046483|GO:1901135|GO:0051186|GO:0097729|GO:0019693|GO:0006757|GO:0006796|GO:0016052|GO:0009259|GO:0006096|GO:0004332|GO:0016310|GO:0006163|GO:…	metabolic process|catalytic activity|cellular process|cell|nitrogen compound metabolic process|cilium|catabolic process|lyase activity|cell projection|cellular metabolic process|organic substance metabolic process|phosphorus metabolic process|sperm fibrous sheath|motile cilium|sperm flagellum|organic cyclic compound metabolic process|generation of precursor metabolites and energy|organic acid met…	K01623	fructose-bisphosphate aldolase, class I[4.1.2.13]	mmu01100|mmu01200|mmu01230|mmu00010|mmu00051|mmu00030	Metabolic pathways - Mus musculus (mouse)|Carbon metabolism - Mus musculus (mouse)|Biosynthesis of amino acids - Mus musculus (mouse)|Glycolysis / Gluconeogenesis - Mus musculus (mouse)|Fructose and mannose metabolism - Mus musculus (mouse)|Pentose phosphate pathway - Mus musculus (mouse)	4:72850583-72852634	100	149	167	93	86	10	1.549316879	1.934992165	1.782411135	0.938652599	1.168379377	0.192109761	1.755573393	0.766380579	0.006678701	0.490554913	-
ENSMUSG00000026828	Galnt5	polypeptide N-acetylgalactosaminyltransferase 5 [Source:MGI Symbol;Acc:MGI:2179403]	GO:0008152|GO:0003824|GO:0009987|GO:0016020|GO:0005623|GO:0043229|GO:0012505|GO:0043227|GO:0006807|GO:0031090|GO:0005622|GO:0030246|GO:0044237|GO:0071704|GO:0016740|GO:0031224|GO:0043167|GO:0009058|GO:0016757|GO:0005737|GO:0070085|GO:0043231|GO:0005794|GO:0044249|GO:0016021|GO:0043169|GO:0006486|GO:1901135|GO:0019538|GO:0009100|GO:0016758|GO:0044267|GO:0036211|GO:0034645|GO:1901137|GO:0008194|GO:…	metabolic process|catalytic activity|cellular process|membrane|cell|intracellular organelle|endomembrane system|membrane-bounded organelle|nitrogen compound metabolic process|organelle membrane|intracellular|carbohydrate binding|cellular metabolic process|organic substance metabolic process|transferase activity|intrinsic component of membrane|ion binding|biosynthetic process|transferase activity,…	K00710	polypeptide N-acetylgalactosaminyltransferase[2.4.1.41]	mmu01100|mmu00512	Metabolic pathways - Mus musculus (mouse)|Mucin type O-glycan biosynthesis - Mus musculus (mouse)	2:57997884-58045860	0	0	4	8	7	3	0	0	0.035897927	0.067885193	0.079960373	0.048456424	0.011965976	0.065433997	0.006785466	0.496266951	-
ENSMUSG00000032298	Neil1	nei endonuclease VIII-like 1 (E. coli) [Source:MGI Symbol;Acc:MGI:1920024]	GO:0008152|GO:0050896|GO:0003824|GO:0009987|GO:0005623|GO:0043229|GO:0097159|GO:0016787|GO:0050794|GO:0006950|GO:0048523|GO:0043227|GO:0006807|GO:0005515|GO:0051716|GO:0016829|GO:0005622|GO:0044237|GO:0009892|GO:0071704|GO:0019222|GO:0065009|GO:0043167|GO:0031324|GO:0016798|GO:0008022|GO:0006979|GO:0005737|GO:0043231|GO:1901360|GO:0003676|GO:0051171|GO:0006725|GO:0031323|GO:0016788|GO:0006139|GO:…	metabolic process|response to stimulus|catalytic activity|cellular process|cell|intracellular organelle|organic cyclic compound binding|hydrolase activity|regulation of cellular process|response to stress|negative regulation of cellular process|membrane-bounded organelle|nitrogen compound metabolic process|protein binding|cellular response to stimulus|lyase activity|intracellular|cellular metabol…	K10567	endonuclease VIII-like 1 [EC:3.2.2.- ][-]	mmu03410	Base excision repair - Mus musculus (mouse)	9:57142800-57148305	51	61	81	118	85	105	1.210752309	1.213866728	1.324726082	1.824947687	1.769485391	3.090730475	1.249781706	2.228387851	0.006850229	0.498871569	-
ENSMUSG00000067724	Gbx1	gastrulation brain homeobox 1 [Source:MGI Symbol;Acc:MGI:95667]	GO:0032502|GO:0008152|GO:0040011|GO:0050896|GO:0009987|GO:0005623|GO:0007610|GO:0009605|GO:0043229|GO:0097159|GO:0050794|GO:0043227|GO:0006807|GO:0016043|GO:0009653|GO:0048856|GO:0005622|GO:0044237|GO:0071704|GO:0019222|GO:0009058|GO:0007626|GO:0030030|GO:0007275|GO:0006935|GO:0048513|GO:0043231|GO:1901360|GO:0003676|GO:0090659|GO:0030534|GO:0008344|GO:0051171|GO:0048468|GO:0006725|GO:0031323|GO:…	developmental process|metabolic process|locomotion|response to stimulus|cellular process|cell|behavior|response to external stimulus|intracellular organelle|organic cyclic compound binding|regulation of cellular process|membrane-bounded organelle|nitrogen compound metabolic process|cellular component organization|anatomical structure morphogenesis|anatomical structure development|intracellular|ce…	-	-	-	-	5:24502757-24527202	4	6	5	3	0	0	0.073151655	0.091973954	0.062995875	0.035737928	0	0	0.076040495	0.011912643	0.007041511	0.508474344	-
ENSMUSG00000074445	Sprr2a3	small proline-rich protein 2A3 [Source:MGI Symbol;Acc:MGI:3845028]	GO:0032502|GO:0008152|GO:0050896|GO:0005198|GO:0009987|GO:0016020|GO:0005623|GO:0043229|GO:0050794|GO:0050793|GO:0043227|GO:0006807|GO:0016043|GO:0071944|GO:0005200|GO:0009653|GO:0005886|GO:0048856|GO:0005622|GO:0044237|GO:0071704|GO:0009888|GO:0007275|GO:0031424|GO:0005737|GO:0008360|GO:0048513|GO:0043231|GO:0001533|GO:0006996|GO:0048731|GO:0010033|GO:0051128|GO:0019538|GO:0005634|GO:0022604|GO:…	developmental process|metabolic process|response to stimulus|structural molecule activity|cellular process|membrane|cell|intracellular organelle|regulation of cellular process|regulation of developmental process|membrane-bounded organelle|nitrogen compound metabolic process|cellular component organization|cell periphery|structural constituent of cytoskeleton|anatomical structure morphogenesis|pla…	-	-	-	-	3:92285417-92291405	2	11	0	0	0	0	0.035691179	0.164515279	0	0	0	0	0.066735486	0	0.007020065	0.508474344	-
ENSMUSG00000003038	Hmgn2	high mobility group nucleosomal binding domain 2 [Source:MGI Symbol;Acc:MGI:96136]	GO:0032502|GO:0008152|GO:0009987|GO:0005623|GO:0043229|GO:0097159|GO:0050794|GO:0044877|GO:0050793|GO:0048523|GO:0043227|GO:0006807|GO:0005622|GO:0044237|GO:0009892|GO:0071704|GO:0003682|GO:0019222|GO:0009058|GO:0031324|GO:0009890|GO:0040034|GO:0005737|GO:0043231|GO:1901360|GO:0003676|GO:0031491|GO:0051171|GO:0031490|GO:0006725|GO:0031323|GO:0044249|GO:0006139|GO:0046483|GO:0010629|GO:0005634|GO:…	developmental process|metabolic process|cellular process|cell|intracellular organelle|organic cyclic compound binding|regulation of cellular process|macromolecular complex binding|regulation of developmental process|negative regulation of cellular process|membrane-bounded organelle|nitrogen compound metabolic process|intracellular|cellular metabolic process|negative regulation of metabolic proces…	-	-	-	-	4:133964738-133968650	219	223	269	368	508	244	1.641092047	1.400707347	1.388651049	1.796465759	3.338072327	2.26706567	1.476816814	2.467201252	0.007088301	0.509395265	-
ENSMUSG00000040296	Ddx58	DEAD (Asp-Glu-Ala-Asp) box polypeptide 58 [Source:MGI Symbol;Acc:MGI:2442858]	GO:0008152|GO:0040011|GO:0051179|GO:0002376|GO:0050896|GO:0003824|GO:0009987|GO:0016020|GO:0005623|GO:0030054|GO:0023052|GO:0009605|GO:0043229|GO:0097159|GO:0007154|GO:0016787|GO:0050794|GO:1904951|GO:0002253|GO:0006950|GO:0097367|GO:0051707|GO:0006807|GO:0036094|GO:0005515|GO:0006955|GO:0071944|GO:0031252|GO:0048870|GO:0051716|GO:0002684|GO:0033036|GO:0042995|GO:0005886|GO:0002682|GO:0005622|GO:…	metabolic process|locomotion|localization|immune system process|response to stimulus|catalytic activity|cellular process|membrane|cell|cell junction|signaling|response to external stimulus|intracellular organelle|organic cyclic compound binding|cell communication|hydrolase activity|regulation of cellular process|positive regulation of establishment of protein localization|activation of immune res…	K12646	ATP-dependent RNA helicase DDX58[3.6.3.14]	mmu05169|mmu05168|mmu05164|mmu05161|mmu05162|mmu05160|mmu04622|mmu04623	Epstein-Barr virus infection - Mus musculus (mouse)|Herpes simplex infection - Mus musculus (mouse)|Influenza A - Mus musculus (mouse)|Hepatitis B - Mus musculus (mouse)|Measles - Mus musculus (mouse)|Hepatitis C - Mus musculus (mouse)|RIG-I-like receptor signaling pathway - Mus musculus (mouse)|Cytosolic DNA-sensing pathway - Mus musculus (mouse)	4:40203773-40239828	136	133	188	262	332	145	0.791577961	0.648868321	0.753810589	0.993427854	1.694469191	1.046419092	0.731418957	1.244772046	0.007124761	0.509395265	-
ENSMUSG00000070034	Sp110	Sp110 nuclear body protein [Source:MGI Symbol;Acc:MGI:1923364]	GO:0008152|GO:0002376|GO:0050896|GO:0009987|GO:0005623|GO:0009605|GO:0043229|GO:0097159|GO:0050794|GO:0006950|GO:0043227|GO:0051707|GO:0006807|GO:0006955|GO:0005622|GO:0044237|GO:0071704|GO:0009607|GO:0019222|GO:0009058|GO:0008219|GO:0009617|GO:0010941|GO:0043231|GO:1901360|GO:0003676|GO:0045087|GO:0051171|GO:0006725|GO:0031323|GO:0044249|GO:0006952|GO:0043207|GO:0006139|GO:0046483|GO:0010942|GO:…	metabolic process|immune system process|response to stimulus|cellular process|cell|response to external stimulus|intracellular organelle|organic cyclic compound binding|regulation of cellular process|response to stress|membrane-bounded organelle|response to other organism|nitrogen compound metabolic process|immune response|intracellular|cellular metabolic process|organic substance metabolic proce…	-	-	-	-	1:85576899-85598817	21	13	25	37	38	39	0.1446762	0.075072078	0.118646038	0.166056366	0.229560548	0.333136804	0.112798106	0.242917906	0.007143559	0.509395265	-
ENSMUSG00000031258	Xkrx	X-linked Kx blood group related, X-linked [Source:MGI Symbol;Acc:MGI:3584011]	GO:0016020|GO:0031224|GO:0016021	membrane|intrinsic component of membrane|integral component of membrane	-	-	-	-	X:134149043-134162076	6	6	12	26	14	15	0.116331293	0.09750137	0.160278929	0.328379632	0.238010368	0.360588245	0.124703864	0.308992748	0.00734548	0.52162054	-
ENSMUSG00000071528	Usmg5	upregulated during skeletal muscle growth 5 [Source:MGI Symbol;Acc:MGI:1891435]	GO:0032991|GO:0005576|GO:0016020|GO:0005623|GO:0043229|GO:0005615|GO:0043227|GO:0043234|GO:0031090|GO:0005622|GO:0031224|GO:0045259|GO:0005737|GO:0031966|GO:0043231|GO:1903561|GO:0019866|GO:0070062|GO:0031982|GO:0016021|GO:0005740|GO:0005739|GO:0005743|GO:0005753	macromolecular complex|extracellular region|membrane|cell|intracellular organelle|extracellular space|membrane-bounded organelle|protein complex|organelle membrane|intracellular|intrinsic component of membrane|proton-transporting ATP synthase complex|cytoplasm|mitochondrial membrane|intracellular membrane-bounded organelle|extracellular vesicle|organelle inner membrane|extracellular exosome|vesic…	-	-	-	-	19:47083471-47090625	717	1082	1213	876	741	251	133.6290933	169.0292809	155.7377849	106.3573005	121.0995155	58.00175748	152.7987197	95.15285785	0.00741325	0.524257688	-
ENSMUSG00000034165	Ccnd3	cyclin D3 [Source:MGI Symbol;Acc:MGI:88315]	GO:0008152|GO:0002376|GO:0050896|GO:0003824|GO:0032991|GO:0009987|GO:0016020|GO:0005623|GO:0030054|GO:0023052|GO:0043229|GO:0007154|GO:0050794|GO:0023051|GO:0048523|GO:0043227|GO:0006807|GO:0005515|GO:0071944|GO:0043234|GO:0051716|GO:0005886|GO:0005622|GO:0044237|GO:0009892|GO:0071704|GO:1902494|GO:0016740|GO:0007165|GO:0009893|GO:0019222|GO:0008283|GO:0065009|GO:0030055|GO:0009058|GO:0031324|GO:…	metabolic process|immune system process|response to stimulus|catalytic activity|macromolecular complex|cellular process|membrane|cell|cell junction|signaling|intracellular organelle|cell communication|regulation of cellular process|regulation of signaling|negative regulation of cellular process|membrane-bounded organelle|nitrogen compound metabolic process|protein binding|cell periphery|protein c…	K10152	cyclin D3[-]	mmu05200|mmu04151|mmu05165|mmu05166|mmu05203|mmu04510|mmu04218|mmu04630|mmu04390|mmu04310|mmu05162|mmu04110|mmu04115	Pathways in cancer - Mus musculus (mouse)|PI3K-Akt signaling pathway - Mus musculus (mouse)|Human papillomavirus infection - Mus musculus (mouse)|HTLV-I infection - Mus musculus (mouse)|Viral carcinogenesis - Mus musculus (mouse)|Focal adhesion - Mus musculus (mouse)|Cellular senescence - Mus musculus (mouse)|Jak-STAT signaling pathway - Mus musculus (mouse)|Hippo signaling pathway - Mus musculus…	17:47505051-47599691	229	150	147	285	297	370	0.894287675	0.491004431	0.39546832	0.725050871	1.017048163	1.791551891	0.593586809	1.177883642	0.007664605	0.534745061	-
ENSMUSG00000034780	B3galt1	UDP-Gal:betaGlcNAc beta 1,3-galactosyltransferase, polypeptide 1 [Source:MGI Symbol;Acc:MGI:1349403]	GO:0008152|GO:0003824|GO:0009987|GO:0016020|GO:0005623|GO:0043229|GO:0012505|GO:0043227|GO:0006807|GO:0031090|GO:0005622|GO:0044237|GO:0071704|GO:0016740|GO:0031224|GO:0009058|GO:0016757|GO:0005737|GO:0070085|GO:0043231|GO:0005794|GO:0044255|GO:0006629|GO:0044249|GO:0005975|GO:0016021|GO:0006486|GO:1901135|GO:0019538|GO:0009100|GO:0006643|GO:0016758|GO:0044267|GO:0036211|GO:0006665|GO:0034645|GO:…	metabolic process|catalytic activity|cellular process|membrane|cell|intracellular organelle|endomembrane system|membrane-bounded organelle|nitrogen compound metabolic process|organelle membrane|intracellular|cellular metabolic process|organic substance metabolic process|transferase activity|intrinsic component of membrane|biosynthetic process|transferase activity, transferring glycosyl groups|cyt…	K07819	beta-1,3-galactosyltransferase 1 [EC:2.4.1.-][-]	mmu01100|mmu00601	Metabolic pathways - Mus musculus (mouse)|Glycosphingolipid biosynthesis - lacto and neolacto series - Mus musculus (mouse)	2:67565871-68122689	189	784	239	287	182	101	1.327970559	4.617391826	1.15684749	1.313683884	1.121352035	0.879899284	2.367403292	1.104978401	0.007717777	0.534745061	-
ENSMUSG00000039304	Tnfsf10	tumor necrosis factor (ligand) superfamily, member 10 [Source:MGI Symbol;Acc:MGI:107414]	GO:0032502|GO:0008152|GO:0002376|GO:0050896|GO:0009987|GO:0022414|GO:0005576|GO:0016020|GO:0000003|GO:0023052|GO:0023056|GO:0007154|GO:0050794|GO:0005615|GO:0023051|GO:0043227|GO:0006807|GO:0016043|GO:0005515|GO:0006955|GO:0051716|GO:0048856|GO:0044237|GO:0071704|GO:0007165|GO:0009893|GO:0031224|GO:0019222|GO:0065009|GO:0003006|GO:0043167|GO:0051130|GO:0008219|GO:0042802|GO:0007275|GO:0097190|GO:…	developmental process|metabolic process|immune system process|response to stimulus|cellular process|reproductive process|extracellular region|membrane|reproduction|signaling|positive regulation of signaling|cell communication|regulation of cellular process|extracellular space|regulation of signaling|membrane-bounded organelle|nitrogen compound metabolic process|cellular component organization|pro…	K04721	tumor necrosis factor ligand superfamily member 10[-]	mmu04060|mmu04217|mmu05164|mmu04210|mmu05162|mmu04068|mmu04650	Cytokine-cytokine receptor interaction - Mus musculus (mouse)|Necroptosis - Mus musculus (mouse)|Influenza A - Mus musculus (mouse)|Apoptosis - Mus musculus (mouse)|Measles - Mus musculus (mouse)|FoxO signaling pathway - Mus musculus (mouse)|Natural killer cell mediated cytotoxicity - Mus musculus (mouse)	3:27317028-27342427	49	66	90	113	145	75	0.546719436	0.617251136	0.691766984	0.821348805	1.41865477	1.037562349	0.618579186	1.092521975	0.007693733	0.534745061	-
ENSMUSG00000043079	Synpo	synaptopodin [Source:MGI Symbol;Acc:MGI:1099446]	GO:0045202|GO:0050896|GO:0099080|GO:0009987|GO:0016020|GO:0005623|GO:0030054|GO:0007610|GO:0023052|GO:0043229|GO:0007154|GO:0050794|GO:0012505|GO:0023051|GO:0044297|GO:0043227|GO:0016043|GO:0005515|GO:0071944|GO:0042995|GO:0005886|GO:0099572|GO:0097444|GO:0097060|GO:0005622|GO:0098794|GO:0005911|GO:0044089|GO:0051130|GO:0030018|GO:0070160|GO:0032231|GO:0043025|GO:0030029|GO:0005737|GO:0099512|GO:…	synapse|response to stimulus|supramolecular complex|cellular process|membrane|cell|cell junction|behavior|signaling|intracellular organelle|cell communication|regulation of cellular process|endomembrane system|regulation of signaling|cell body|membrane-bounded organelle|cellular component organization|protein binding|cell periphery|cell projection|plasma membrane|postsynaptic specialization|spine…	-	-	mmu04530	Tight junction - Mus musculus (mouse)	18:60593973-60660142	1038	1089	3170	5825	1268	3291	2.035046035	1.789605828	4.281415112	7.439680311	2.179909507	8.000010442	2.702022325	5.873200086	0.007692428	0.534745061	-
ENSMUSG00000079436	Kcnj13	potassium inwardly-rectifying channel, subfamily J, member 13 [Source:MGI Symbol;Acc:MGI:3781032]	GO:0051179|GO:0005215|GO:0009987|GO:0016020|GO:0005623|GO:0071944|GO:0005886|GO:0004872|GO:0031224|GO:0022857|GO:0071804|GO:0006810|GO:0016021|GO:0031226|GO:0055085|GO:0071805|GO:0005887|GO:0043269|GO:0015267|GO:0006811|GO:0015075|GO:0008324|GO:0015276|GO:0034765|GO:0010107|GO:0034220|GO:0006812|GO:0005216|GO:0022890|GO:0030001|GO:0015672|GO:0098655|GO:0005261|GO:0005244|GO:0005242|GO:0005267|GO:…	localization|transporter activity|cellular process|membrane|cell|cell periphery|plasma membrane|receptor activity|intrinsic component of membrane|transmembrane transporter activity|cellular potassium ion transport|transport|integral component of membrane|intrinsic component of plasma membrane|transmembrane transport|potassium ion transmembrane transport|integral component of plasma membrane|regul…	K05006	potassium inwardly-rectifying channel subfamily J member 13[-]	mmu04974	Protein digestion and absorption - Mus musculus (mouse)	1:87386363-87394729	151	67	286	76	87	65	6.268113501	2.33124149	8.178583219	2.055214119	3.166829966	3.345474134	5.59264607	2.855839406	0.007707079	0.534745061	-
ENSMUSG00000000673	Haao	3-hydroxyanthranilate 3,4-dioxygenase [Source:MGI Symbol;Acc:MGI:1349444]	GO:0008152|GO:0050896|GO:0003824|GO:0009987|GO:0005576|GO:0005623|GO:0005615|GO:0016491|GO:0043227|GO:0006807|GO:0005622|GO:0044237|GO:0071704|GO:0043167|GO:0009058|GO:0006793|GO:0010035|GO:0051213|GO:0055114|GO:0005737|GO:0042592|GO:1901360|GO:0016701|GO:0006725|GO:1903561|GO:0044249|GO:0019725|GO:0019637|GO:0070062|GO:0006139|GO:0031982|GO:0046483|GO:0043169|GO:0051186|GO:0005829|GO:0070050|GO:…	metabolic process|response to stimulus|catalytic activity|cellular process|extracellular region|cell|extracellular space|oxidoreductase activity|membrane-bounded organelle|nitrogen compound metabolic process|intracellular|cellular metabolic process|organic substance metabolic process|ion binding|biosynthetic process|phosphorus metabolic process|response to inorganic substance|dioxygenase activity…	K00452	3-hydroxyanthranilate 3,4-dioxygenase[1.13.11.6]	mmu01100|mmu00380	Metabolic pathways - Mus musculus (mouse)|Tryptophan metabolism - Mus musculus (mouse)	17:83831356-83846790	0	4	7	0	0	0	0	0.174364153	0.25080496	0	0	0	0.141723037	0	0.008011833	0.545780717	-
ENSMUSG00000022014	Epsti1	epithelial stromal interaction 1 (breast) [Source:MGI Symbol;Acc:MGI:1915168]	-	-	-	-	-	-	14:77904239-78002657	6	15	23	37	27	22	0.122183268	0.256032175	0.322646697	0.49082665	0.482111982	0.555470559	0.233620713	0.509469731	0.007931767	0.545780717	-
ENSMUSG00000029299	Abcg3	ATP binding cassette subfamily G member 3 [Source:MGI Symbol;Acc:MGI:1351624]	GO:0051179|GO:0050896|GO:0005215|GO:0003824|GO:0032991|GO:0016020|GO:0005623|GO:0097159|GO:0016787|GO:0097367|GO:0043235|GO:0045177|GO:0036094|GO:0071944|GO:0033036|GO:0005886|GO:0031224|GO:0043167|GO:0022857|GO:0006810|GO:0010876|GO:0000166|GO:0016817|GO:0005319|GO:0042493|GO:0016324|GO:0016021|GO:0055085|GO:0017076|GO:0006869|GO:0015248|GO:0015893|GO:0071702|GO:0032555|GO:0016818|GO:0016820|GO:…	localization|response to stimulus|transporter activity|catalytic activity|macromolecular complex|membrane|cell|organic cyclic compound binding|hydrolase activity|carbohydrate derivative binding|receptor complex|apical part of cell|small molecule binding|cell periphery|macromolecule localization|plasma membrane|intrinsic component of membrane|ion binding|transmembrane transporter activity|transpor…	K05682	ATP-binding cassette, subfamily G (WHITE), member 3[-]	mmu02010	ABC transporters - Mus musculus (mouse)	5:104935057-104982718	0	3	9	11	12	10	0	0.040202452	0.099122773	0.114566328	0.168238751	0.198247608	0.046441741	0.160350896	0.008036505	0.545780717	-
ENSMUSG00000051627	Hist1h1e	histone cluster 1, H1e [Source:MGI Symbol;Acc:MGI:1931527]	GO:0008152|GO:0032991|GO:0009987|GO:0005576|GO:0005623|GO:0043229|GO:0097159|GO:0032993|GO:0050794|GO:0005615|GO:0032259|GO:0097367|GO:0048523|GO:0043227|GO:0006807|GO:0016043|GO:0036094|GO:0005515|GO:0005622|GO:0044237|GO:0009892|GO:0071704|GO:0003682|GO:0019222|GO:0043167|GO:0009058|GO:0031324|GO:0009890|GO:0000166|GO:0043231|GO:1901360|GO:0003676|GO:0022607|GO:0051171|GO:0031490|GO:0006725|GO:…	metabolic process|macromolecular complex|cellular process|extracellular region|cell|intracellular organelle|organic cyclic compound binding|protein-DNA complex|regulation of cellular process|extracellular space|methylation|carbohydrate derivative binding|negative regulation of cellular process|membrane-bounded organelle|nitrogen compound metabolic process|cellular component organization|small mol…	-	-	-	-	13:23620629-23622558	19	26	30	51	45	34	0.625650762	0.717630649	0.680528689	1.094041874	1.299361338	1.388193259	0.674603366	1.260532157	0.007974965	0.545780717	-
ENSMUSG00000095320	Ccl21a	chemokine (C-C motif) ligand 21A (serine) [Source:MGI Symbol;Acc:MGI:1349183]	GO:0032502|GO:0008152|GO:0040011|GO:0051179|GO:0002376|GO:0050896|GO:0009987|GO:0005576|GO:0005623|GO:0023052|GO:0009605|GO:0007155|GO:0023056|GO:0007154|GO:0050794|GO:0005615|GO:0023051|GO:0050900|GO:0040017|GO:0006950|GO:0002520|GO:0048523|GO:0006807|GO:0016043|GO:0005515|GO:0006955|GO:0030155|GO:0048870|GO:0051716|GO:0002684|GO:0019882|GO:0002682|GO:0048856|GO:0032844|GO:0044237|GO:0045785|GO:…	developmental process|metabolic process|locomotion|localization|immune system process|response to stimulus|cellular process|extracellular region|cell|signaling|response to external stimulus|cell adhesion|positive regulation of signaling|cell communication|regulation of cellular process|extracellular space|regulation of signaling|leukocyte migration|positive regulation of locomotion|response to st…	-	-	-	-	JH584294.1:121048-121713	3	5	4	0	0	1	0.474218935	0.662540405	0.435686536	0	0	0.195964097	0.524148625	0.065321366	0.008011087	0.545780717	-
ENSMUSG00000078747	Gm20878	predicted gene, 20878 [Source:MGI Symbol;Acc:MGI:5434234]	-	-	K16598	C-C motif chemokine 27[-]	mmu04060|mmu04062	Cytokine-cytokine receptor interaction - Mus musculus (mouse)|Chemokine signaling pathway - Mus musculus (mouse)	4:41941572-41943124	10	8	10	5	0	3	0.17812107	0.119435535	0.122707773	0.058022016	0	0.0662609	0.140088126	0.041427639	0.008070012	0.54589003	-
ENSMUSG00000061802	Armc4	armadillo repeat containing 4 [Source:MGI Symbol;Acc:MGI:1922184]	GO:0032502|GO:0051179|GO:0009987|GO:0005623|GO:0043229|GO:0050794|GO:0007017|GO:0043227|GO:0016043|GO:0005929|GO:0042995|GO:0048856|GO:0005622|GO:0030030|GO:0007389|GO:0005930|GO:0007275|GO:0051270|GO:0007507|GO:0005737|GO:0000226|GO:0048513|GO:0043231|GO:0022607|GO:0097546|GO:0060322|GO:0097014|GO:0006996|GO:0048731|GO:0006928|GO:0007018|GO:0032886|GO:0007420|GO:0070925|GO:0035082|GO:0005634|GO:…	developmental process|localization|cellular process|cell|intracellular organelle|regulation of cellular process|microtubule-based process|membrane-bounded organelle|cellular component organization|cilium|cell projection|anatomical structure development|intracellular|cell projection organization|pattern specification process|axoneme|multicellular organism development|regulation of cellular compone…	-	-	-	-	18:7088233-7297901	23	10	23	15	2	3	0.420393434	0.15320175	0.289611833	0.178610088	0.032053192	0.067995079	0.287735672	0.09288612	0.008205681	0.55288199	-
ENSMUSG00000024033	Rsph1	radial spoke head 1 homolog (Chlamydomonas) [Source:MGI Symbol;Acc:MGI:1194909]	GO:0032502|GO:0099080|GO:0009987|GO:0022414|GO:0005623|GO:0000003|GO:0043229|GO:0048609|GO:0007017|GO:0043227|GO:0016043|GO:0005929|GO:0019953|GO:0042995|GO:0048856|GO:0005622|GO:0003006|GO:0030030|GO:0031514|GO:0005737|GO:0036126|GO:0000226|GO:0099512|GO:0043231|GO:0022607|GO:0048468|GO:0006996|GO:0001520|GO:0007281|GO:0051321|GO:0007049|GO:0048515|GO:0007276|GO:0070925|GO:0035082|GO:0005634|GO:…	developmental process|supramolecular complex|cellular process|reproductive process|cell|reproduction|intracellular organelle|multicellular organismal reproductive process|microtubule-based process|membrane-bounded organelle|cellular component organization|cilium|sexual reproduction|cell projection|anatomical structure development|intracellular|developmental process involved in reproduction|cell p…	-	-	-	-	17:31255019-31277356	105	93	178	108	74	43	5.732874423	4.256149376	6.695048532	3.841391956	3.542906501	2.910982365	5.561357444	3.431760274	0.008277593	0.553370008	-
ENSMUSG00000029828	4921507P07Rik	RIKEN cDNA 4921507P07 gene [Source:MGI Symbol;Acc:MGI:1918071]	GO:0005623|GO:0043229|GO:0005622|GO:0005737|GO:0005815|GO:0005856|GO:0015630|GO:0005813	cell|intracellular organelle|intracellular|cytoplasm|microtubule organizing center|cytoskeleton|microtubule cytoskeleton|centrosome	-	-	-	-	6:50573302-50596632	3	3	4	19	11	4	0.080166531	0.067201323	0.073652644	0.330787641	0.257789975	0.132546871	0.073673499	0.240374829	0.008256475	0.553370008	-
ENSMUSG00000016496	Cd274	CD274 antigen [Source:MGI Symbol;Acc:MGI:1926446]	GO:0040011|GO:0051179|GO:0002376|GO:0050896|GO:0009987|GO:0005576|GO:0016020|GO:0005623|GO:0023052|GO:0007155|GO:0009986|GO:0007154|GO:0050794|GO:0005615|GO:1904951|GO:0040017|GO:0048523|GO:0043227|GO:0002683|GO:0005515|GO:0006955|GO:0071944|GO:0030155|GO:0048870|GO:0051716|GO:0002684|GO:0033036|GO:0005886|GO:0002682|GO:0045785|GO:0007165|GO:0051050|GO:0031294|GO:0031224|GO:0040012|GO:0008283|GO:…	locomotion|localization|immune system process|response to stimulus|cellular process|extracellular region|membrane|cell|signaling|cell adhesion|cell surface|cell communication|regulation of cellular process|extracellular space|positive regulation of establishment of protein localization|positive regulation of locomotion|negative regulation of cellular process|membrane-bounded organelle|negative re…	K06745	programmed cell death 1 ligand 1[-]	mmu04514	Cell adhesion molecules (CAMs) - Mus musculus (mouse)	19:29367455-29388095	53	53	51	87	109	71	0.929960218	0.779507245	0.61646265	0.994459959	1.677087373	1.544660044	0.775310038	1.405402459	0.008594784	0.572339012	-
ENSMUSG00000027297	Ltk	leukocyte tyrosine kinase [Source:MGI Symbol;Acc:MGI:96840]	GO:0032502|GO:0004871|GO:0008152|GO:0050896|GO:0003824|GO:0009987|GO:0016020|GO:0005623|GO:0023052|GO:0043229|GO:0097159|GO:0007154|GO:0050794|GO:0012505|GO:0050793|GO:0097367|GO:0048523|GO:0043227|GO:0006807|GO:0016043|GO:0036094|GO:0071944|GO:0038023|GO:0051716|GO:0005886|GO:0048856|GO:0005622|GO:0044237|GO:0071704|GO:0016740|GO:0007165|GO:0004872|GO:0031224|GO:0008283|GO:0043167|GO:0030030|GO:…	developmental process|signal transducer activity|metabolic process|response to stimulus|catalytic activity|cellular process|membrane|cell|signaling|intracellular organelle|organic cyclic compound binding|cell communication|regulation of cellular process|endomembrane system|regulation of developmental process|carbohydrate derivative binding|negative regulation of cellular process|membrane-bounded …	-	-	-	-	2:119751320-119760431	122	178	231	251	238	317	1.038360763	1.269883815	1.354417732	1.391696423	1.776271742	3.345303864	1.220887437	2.171090677	0.008723518	0.576425836	-
ENSMUSG00000110622	Gm16486	predicted gene 16486 [Source:MGI Symbol;Acc:MGI:3708784]	-	-	-	-	-	-	8:70703457-70717650	0	2	0	4	4	6	0	0.023240946	0	0.036131353	0.048625196	0.103149603	0.007746982	0.062635384	0.00870482	0.576425836	-
ENSMUSG00000049191	Rtl5	retrotransposon Gag like 5 [Source:MGI Symbol;Acc:MGI:3045324]	-	-	-	-	-	-	X:102066544-102071304	188	252	116	114	130	24	1.266347607	1.422811967	0.538274802	0.500243691	0.767857457	0.200442899	1.075811459	0.489514682	0.008843808	0.579896262	-
ENSMUSG00000060550	H2-Q7	histocompatibility 2, Q region locus 7 [Source:MGI Symbol;Acc:MGI:95936]	GO:0032502|GO:0002376|GO:0050896|GO:0032991|GO:0009987|GO:0022414|GO:0005576|GO:0016020|GO:0005623|GO:0000003|GO:0043229|GO:0097159|GO:0009986|GO:0044877|GO:0012505|GO:0005615|GO:0006950|GO:0043227|GO:0005515|GO:0006955|GO:0071944|GO:0043234|GO:0051716|GO:0031090|GO:0033218|GO:0019882|GO:0005886|GO:0048856|GO:0005622|GO:0003823|GO:0031224|GO:0042175|GO:0005789|GO:0032403|GO:0007275|GO:0097708|GO:…	developmental process|immune system process|response to stimulus|macromolecular complex|cellular process|reproductive process|extracellular region|membrane|cell|reproduction|intracellular organelle|organic cyclic compound binding|cell surface|macromolecular complex binding|endomembrane system|extracellular space|response to stress|membrane-bounded organelle|protein binding|immune response|cell pe…	K06751	major histocompatibility complex, class I[-]	mmu05165|mmu05166|mmu04144|mmu05203|mmu05167|mmu05169|mmu05168|mmu04218|mmu04145|mmu04514|mmu04612|mmu05416|mmu05320|mmu04940|mmu05332|mmu05330	Human papillomavirus infection - Mus musculus (mouse)|HTLV-I infection - Mus musculus (mouse)|Endocytosis - Mus musculus (mouse)|Viral carcinogenesis - Mus musculus (mouse)|Kaposi's sarcoma-associated herpesvirus infection - Mus musculus (mouse)|Epstein-Barr virus infection - Mus musculus (mouse)|Herpes simplex infection - Mus musculus (mouse)|Cellular senescence - Mus musculus (mouse)|Phagosome …	17:35439155-35443773	6	17	23	68	20	21	0.051587389	0.12251257	0.136225696	0.38086052	0.150784655	0.223858206	0.103441885	0.25183446	0.008832757	0.579896262	-
ENSMUSG00000029868	Trpv6	transient receptor potential cation channel, subfamily V, member 6 [Source:MGI Symbol;Acc:MGI:1927259]	GO:0051179|GO:0050896|GO:0005215|GO:0009987|GO:0005576|GO:0016020|GO:0005623|GO:0023052|GO:0007154|GO:0005615|GO:0043227|GO:0005515|GO:0071944|GO:0005886|GO:0031224|GO:0043167|GO:0051641|GO:0022857|GO:0010817|GO:0010035|GO:0006810|GO:0042592|GO:0032940|GO:0005516|GO:1903561|GO:0019725|GO:0007267|GO:0070062|GO:0051649|GO:0031982|GO:0016021|GO:0031226|GO:0043169|GO:0055085|GO:0055082|GO:0005887|GO:…	localization|response to stimulus|transporter activity|cellular process|extracellular region|membrane|cell|signaling|cell communication|extracellular space|membrane-bounded organelle|protein binding|cell periphery|plasma membrane|intrinsic component of membrane|ion binding|cellular localization|transmembrane transporter activity|regulation of hormone levels|response to inorganic substance|transpo…	-	-	-	-	6:41620624-41636405	5	11	17	22	22	24	0.056132837	0.103515885	0.131471712	0.160897845	0.216578188	0.334071498	0.097040145	0.23718251	0.008896671	0.581135998	-
ENSMUSG00000009549	Srp14	signal recognition particle 14 [Source:MGI Symbol;Acc:MGI:107169]	GO:0051179|GO:0050896|GO:0032991|GO:0005576|GO:0005623|GO:0043229|GO:0097159|GO:0005615|GO:0043227|GO:0033036|GO:0033218|GO:1990904|GO:0005622|GO:0051641|GO:0030529|GO:0006810|GO:0005737|GO:0046907|GO:0043231|GO:0003676|GO:0045184|GO:1903561|GO:0008104|GO:0042277|GO:0042493|GO:0070062|GO:0051649|GO:0031982|GO:0034613|GO:0072594|GO:0048500|GO:0005634|GO:0071702|GO:0015031|GO:0006886|GO:0090150|GO:…	localization|response to stimulus|macromolecular complex|extracellular region|cell|intracellular organelle|organic cyclic compound binding|extracellular space|membrane-bounded organelle|macromolecule localization|amide binding|ribonucleoprotein complex|intracellular|cellular localization|intracellular ribonucleoprotein complex|transport|cytoplasm|intracellular transport|intracellular membrane-bou…	K03104	signal recognition particle subunit SRP14[-]	mmu03060	Protein export - Mus musculus (mouse)	2:118475850-118479711	611	1114	1313	966	660	389	16.40510731	25.07123846	24.28589385	16.89649478	15.53904533	12.95011415	21.92074654	15.12855142	0.009090777	0.587092684	-
ENSMUSG00000021702	Thbs4	thrombospondin 4 [Source:MGI Symbol;Acc:MGI:1101779]	GO:0032502|GO:0008152|GO:0040011|GO:0051179|GO:0002376|GO:0050896|GO:0009987|GO:0005576|GO:0005623|GO:0007610|GO:0023052|GO:0009605|GO:0043229|GO:0007155|GO:0048646|GO:0007154|GO:0050794|GO:0044877|GO:0012505|GO:0005615|GO:0023051|GO:0050900|GO:0031012|GO:0040017|GO:0050793|GO:0006950|GO:0097367|GO:0043227|GO:0006807|GO:0016043|GO:0005515|GO:0048870|GO:0051716|GO:0009653|GO:0002684|GO:0002682|GO:…	developmental process|metabolic process|locomotion|localization|immune system process|response to stimulus|cellular process|extracellular region|cell|behavior|signaling|response to external stimulus|intracellular organelle|cell adhesion|anatomical structure formation involved in morphogenesis|cell communication|regulation of cellular process|macromolecular complex binding|endomembrane system|extr…	K04659	thrombospondin 2/3/4/5[-]	mmu04151|mmu05165|mmu04510|mmu04145|mmu04512|mmu05144	PI3K-Akt signaling pathway - Mus musculus (mouse)|Human papillomavirus infection - Mus musculus (mouse)|Focal adhesion - Mus musculus (mouse)|Phagosome - Mus musculus (mouse)|ECM-receptor interaction - Mus musculus (mouse)|Malaria - Mus musculus (mouse)	13:92751590-92794818	219	253	323	505	395	247	3.838417443	3.716905449	3.899976541	5.766084963	6.070829484	5.367733823	3.818433144	5.734882756	0.009034134	0.587092684	-
ENSMUSG00000095325	Zfp870	zinc finger protein 870 [Source:MGI Symbol;Acc:MGI:3029586]	GO:0008152|GO:0009987|GO:0005623|GO:0097159|GO:0050794|GO:0006807|GO:0005622|GO:0044237|GO:0071704|GO:0019222|GO:0043167|GO:0009058|GO:1901360|GO:0003676|GO:0051171|GO:0006725|GO:0031323|GO:0044249|GO:0006139|GO:0046483|GO:0043169|GO:0016070|GO:0034645|GO:0010468|GO:0051252|GO:0010467|GO:0046872|GO:2001141|GO:0006355|GO:0006351|GO:0032774|GO:1903506	metabolic process|cellular process|cell|organic cyclic compound binding|regulation of cellular process|nitrogen compound metabolic process|intracellular|cellular metabolic process|organic substance metabolic process|regulation of metabolic process|ion binding|biosynthetic process|organic cyclic compound metabolic process|nucleic acid binding|regulation of nitrogen compound metabolic process|cellu…	-	-	-	-	17:32879219-32891590	185	210	130	140	93	82	1.09614877	1.042966538	0.530630845	0.540390421	0.483196301	0.602421265	0.889915385	0.542002662	0.009064276	0.587092684	-
ENSMUSG00000009470	Tnpo1	transportin 1 [Source:MGI Symbol;Acc:MGI:2681523]	GO:0051179|GO:0005215|GO:0005576|GO:0016020|GO:0005623|GO:0043229|GO:0097159|GO:0012505|GO:0005615|GO:0043227|GO:0005515|GO:0031090|GO:0033036|GO:0033218|GO:0005622|GO:0051641|GO:0006810|GO:0005635|GO:0005737|GO:0046907|GO:0043231|GO:0003676|GO:0015197|GO:0045184|GO:1903561|GO:0008104|GO:0019899|GO:0042277|GO:0070062|GO:0031965|GO:0051649|GO:0031982|GO:0034613|GO:0072594|GO:0034399|GO:0005634|GO:…	localization|transporter activity|extracellular region|membrane|cell|intracellular organelle|organic cyclic compound binding|endomembrane system|extracellular space|membrane-bounded organelle|protein binding|organelle membrane|macromolecule localization|amide binding|intracellular|cellular localization|transport|nuclear envelope|cytoplasm|intracellular transport|intracellular membrane-bounded org…	-	-	-	-	13:98839019-98926384	1319	1596	2211	675	891	1145	7.088317252	7.189254955	8.185373651	2.363107245	4.198737534	7.629387536	7.487648619	4.730410772	0.009222922	0.58895928	-
ENSMUSG00000031163	Glod5	glyoxalase domain containing 5 [Source:MGI Symbol;Acc:MGI:1917074]	-	-	-	-	-	-	X:8004200-8018492	5	4	0	0	0	0	0.472166404	0.316601775	0	0	0	0	0.262922726	0	0.009218493	0.58895928	-
ENSMUSG00000071356	Reg3b	regenerating islet-derived 3 beta [Source:MGI Symbol;Acc:MGI:97478]	GO:0050896|GO:0005576|GO:0009605|GO:0006950|GO:0051707|GO:0005515|GO:0030246|GO:0009607|GO:0042802|GO:0009617|GO:0006952|GO:0098542|GO:0043207|GO:0006954|GO:0042742|GO:0050830|GO:0002526|GO:0050829|GO:0006953	response to stimulus|extracellular region|response to external stimulus|response to stress|response to other organism|protein binding|carbohydrate binding|response to biotic stimulus|identical protein binding|response to bacterium|defense response|defense response to other organism|response to external biotic stimulus|inflammatory response|defense response to bacterium|defense response to Gram-po…	-	-	-	-	6:78370657-78373466	2	25	21	0	0	5	0.075404495	0.789892588	0.545318712	0	0	0.233673799	0.470205265	0.077891266	0.009177549	0.58895928	-
ENSMUSG00000025551	Fgf14	fibroblast growth factor 14 [Source:MGI Symbol;Acc:MGI:109189]	GO:0032502|GO:0050896|GO:0009987|GO:0005576|GO:0023052|GO:0007154|GO:0050794|GO:0023051|GO:0005515|GO:0051716|GO:0048856|GO:0007165|GO:0065009|GO:0007275|GO:0005102|GO:0010469|GO:0048731|GO:0009966|GO:0010646|GO:0007399|GO:0008083	developmental process|response to stimulus|cellular process|extracellular region|signaling|cell communication|regulation of cellular process|regulation of signaling|protein binding|cellular response to stimulus|anatomical structure development|signal transduction|regulation of molecular function|multicellular organism development|receptor binding|regulation of receptor activity|system development…	K04358	fibroblast growth factor[-]	mmu05200|mmu04151|mmu04010|mmu04014|mmu04810|mmu04015|mmu05226|mmu05224|mmu05218	Pathways in cancer - Mus musculus (mouse)|PI3K-Akt signaling pathway - Mus musculus (mouse)|MAPK signaling pathway - Mus musculus (mouse)|Ras signaling pathway - Mus musculus (mouse)|Regulation of actin cytoskeleton - Mus musculus (mouse)|Rap1 signaling pathway - Mus musculus (mouse)|Gastric cancer - Mus musculus (mouse)|Breast cancer - Mus musculus (mouse)|Melanoma - Mus musculus (mouse)	14:123977907-124677127	335	388	429	487	736	490	3.340174058	3.242717531	2.946676555	3.163258158	6.434940763	6.057673239	3.176522714	5.218624053	0.009270491	0.589796212	-
ENSMUSG00000048617	Rtbdn	retbindin [Source:MGI Symbol;Acc:MGI:2443686]	GO:0005576|GO:0016020|GO:0005623|GO:0097159|GO:0031012|GO:0071944|GO:0005886|GO:0019898|GO:0043167|GO:0005578|GO:1902444|GO:0019897|GO:0033165	extracellular region|membrane|cell|organic cyclic compound binding|extracellular matrix|cell periphery|plasma membrane|extrinsic component of membrane|ion binding|proteinaceous extracellular matrix|riboflavin binding|extrinsic component of plasma membrane|interphotoreceptor matrix	-	-	-	-	8:84946991-84956603	10	6	11	24	15	22	0.145464861	0.073153923	0.110227973	0.227428603	0.191330387	0.396801011	0.109615586	0.271853333	0.009456203	0.595210747	-
ENSMUSG00000074212	Dnajb14	DnaJ heat shock protein family (Hsp40) member B14 [Source:MGI Symbol;Acc:MGI:1917854]	GO:0009987|GO:0016020|GO:0005623|GO:0043229|GO:0012505|GO:0006457|GO:0043227|GO:0016043|GO:0005515|GO:0031090|GO:0005622|GO:0031224|GO:0042175|GO:0005789|GO:0006458|GO:0005635|GO:0005737|GO:0061077|GO:0043231|GO:0022607|GO:0042026|GO:0031072|GO:0031965|GO:0016021|GO:0005783|GO:0051084|GO:0005634|GO:0070389|GO:0030544|GO:0051085|GO:0006461|GO:0043623	cellular process|membrane|cell|intracellular organelle|endomembrane system|protein folding|membrane-bounded organelle|cellular component organization|protein binding|organelle membrane|intracellular|intrinsic component of membrane|nuclear outer membrane-endoplasmic reticulum membrane network|endoplasmic reticulum membrane|'de novo' protein folding|nuclear envelope|cytoplasm|chaperone-mediated pro…	-	-	-	-	3:137867675-137916557	3475	4249	5044	3952	2756	2556	13.07868698	13.40444653	13.07783364	9.689644851	9.095598346	11.92768456	13.18698905	10.23764259	0.009459935	0.595210747	-
ENSMUSG00000079177	Fam228a	family with sequence similarity 228, member A [Source:MGI Symbol;Acc:MGI:1922105]	-	-	-	-	-	-	12:4713670-4738430	45	39	24	89	79	47	0.503682971	0.365897688	0.185055481	0.64895513	0.775372586	0.652268392	0.35154538	0.692198703	0.009396011	0.595210747	-
ENSMUSG00000006241	Ccdc159	coiled-coil domain containing 159 [Source:MGI Symbol;Acc:MGI:1914369]	-	-	-	-	-	-	9:21927471-21935872	100	100	148	220	139	165	1.805482341	1.513377359	1.840800034	2.587598354	2.200656455	3.693726859	1.719886578	2.827327223	0.00969979	0.601457258	-
ENSMUSG00000026104	Stat1	signal transducer and activator of transcription 1 [Source:MGI Symbol;Acc:MGI:103063]	GO:0032502|GO:0004871|GO:0008152|GO:0002376|GO:0050896|GO:0032991|GO:0009987|GO:0005623|GO:0023052|GO:0009605|GO:0043229|GO:0048646|GO:0097159|GO:0007154|GO:0050794|GO:0023051|GO:0050793|GO:0006950|GO:0002520|GO:0048523|GO:0043227|GO:0051707|GO:0003700|GO:0006807|GO:0005515|GO:0002262|GO:0006955|GO:0023057|GO:0043234|GO:0051716|GO:0009653|GO:0002684|GO:0002682|GO:0048856|GO:0005622|GO:0032844|GO:…	developmental process|signal transducer activity|metabolic process|immune system process|response to stimulus|macromolecular complex|cellular process|cell|signaling|response to external stimulus|intracellular organelle|anatomical structure formation involved in morphogenesis|organic cyclic compound binding|cell communication|regulation of cellular process|regulation of signaling|regulation of dev…	K11220	signal transducer and activator of transcription 1[-]	mmu05200|mmu05165|mmu05167|mmu05168|mmu04062|mmu05152|mmu04217|mmu04621|mmu05164|mmu04630|mmu05161|mmu05162|mmu05160|mmu04380|mmu04919|mmu05145|mmu04659|mmu04933|mmu04620|mmu04658|mmu05212|mmu04917|mmu05140|mmu05321	Pathways in cancer - Mus musculus (mouse)|Human papillomavirus infection - Mus musculus (mouse)|Kaposi's sarcoma-associated herpesvirus infection - Mus musculus (mouse)|Herpes simplex infection - Mus musculus (mouse)|Chemokine signaling pathway - Mus musculus (mouse)|Tuberculosis - Mus musculus (mouse)|Necroptosis - Mus musculus (mouse)|NOD-like receptor signaling pathway - Mus musculus (mouse)|I…	1:52119440-52161865	540	530	705	782	1182	665	2.231380566	1.835727501	2.006875785	2.105077379	4.282920006	3.407118064	2.024661284	3.265038483	0.009644819	0.601457258	-
ENSMUSG00000054582	Pabpc1l	poly(A) binding protein, cytoplasmic 1-like [Source:MGI Symbol;Acc:MGI:1922908]	GO:0032502|GO:0008152|GO:0051179|GO:0009987|GO:0022414|GO:0005576|GO:0005623|GO:0000003|GO:0097159|GO:0048609|GO:0050794|GO:0005615|GO:0043227|GO:0006807|GO:0016043|GO:0019953|GO:0048856|GO:0005622|GO:0044237|GO:0071704|GO:0009893|GO:0019222|GO:0003006|GO:0051641|GO:0009058|GO:0005737|GO:1901360|GO:0003676|GO:0009994|GO:0051171|GO:0048468|GO:0001556|GO:0006725|GO:0006996|GO:1903561|GO:0031323|GO:…	developmental process|metabolic process|localization|cellular process|reproductive process|extracellular region|cell|reproduction|organic cyclic compound binding|multicellular organismal reproductive process|regulation of cellular process|extracellular space|membrane-bounded organelle|nitrogen compound metabolic process|cellular component organization|sexual reproduction|anatomical structure deve…	K13126	polyadenylate-binding protein[-]	mmu03013|mmu03015|mmu03018	RNA transport - Mus musculus (mouse)|mRNA surveillance pathway - Mus musculus (mouse)|RNA degradation - Mus musculus (mouse)	2:164025450-164050538	7	2	13	3	2	0	0.12873263	0.030826533	0.164687213	0.035934404	0.03224796	0	0.108082125	0.022727455	0.009641704	0.601457258	-
ENSMUSG00000097239	Gm27029	predicted gene, 27029 [Source:MGI Symbol;Acc:MGI:5504144]	GO:0008152|GO:0003824|GO:0009987|GO:0097159|GO:0097367|GO:0006807|GO:0036094|GO:0044237|GO:0071704|GO:0016874|GO:0043167|GO:0009058|GO:0000166|GO:1901360|GO:0003676|GO:0006082|GO:0006725|GO:0044249|GO:0006139|GO:0046483|GO:0006520|GO:0019538|GO:0017076|GO:0016070|GO:0044267|GO:0006518|GO:0034645|GO:0032555|GO:0010467|GO:0043039|GO:0004812|GO:0043043|GO:0032559|GO:0019752|GO:0005524|GO:0006412|GO:…	metabolic process|catalytic activity|cellular process|organic cyclic compound binding|carbohydrate derivative binding|nitrogen compound metabolic process|small molecule binding|cellular metabolic process|organic substance metabolic process|ligase activity|ion binding|biosynthetic process|nucleotide binding|organic cyclic compound metabolic process|nucleic acid binding|organic acid metabolic proce…	-	-	-	-	11:101406664-101424796	33	1	53	55	71	165	0.925935519	0.023517991	1.024459475	1.005336226	1.746893777	5.740361388	0.657970995	2.830863797	0.009697418	0.601457258	-
ENSMUSG00000028133	Rwdd3	RWD domain containing 3 [Source:MGI Symbol;Acc:MGI:1920420]	GO:0008152|GO:0050896|GO:0009987|GO:0023052|GO:0023056|GO:0007154|GO:0050794|GO:0023051|GO:0006950|GO:0006807|GO:0043433|GO:0051716|GO:0044237|GO:0071704|GO:0007165|GO:0009893|GO:0019222|GO:0065009|GO:0009058|GO:0001666|GO:0032088|GO:0080135|GO:0051090|GO:0009967|GO:1901360|GO:1900039|GO:0051171|GO:0006725|GO:0031323|GO:0044249|GO:0009966|GO:0006139|GO:0097411|GO:0046483|GO:0044092|GO:0031325|GO:…	metabolic process|response to stimulus|cellular process|signaling|positive regulation of signaling|cell communication|regulation of cellular process|regulation of signaling|response to stress|nitrogen compound metabolic process|negative regulation of sequence-specific DNA binding transcription factor activity|cellular response to stimulus|cellular metabolic process|organic substance metabolic pro…	-	-	-	-	3:121155398-121171695	161	179	179	177	83	75	1.168305292	1.088774914	0.894821284	0.83673186	0.528141521	0.674806479	1.05063383	0.679893287	0.009818453	0.606617349	-
ENSMUSG00000044134	Fam109a	family with sequence similarity 109, member A [Source:MGI Symbol;Acc:MGI:2442708]	GO:0008152|GO:0051179|GO:0009987|GO:0005623|GO:0023052|GO:0043229|GO:0012505|GO:0023051|GO:0043227|GO:0016043|GO:0005515|GO:0005622|GO:0044237|GO:0071704|GO:0051641|GO:0005768|GO:0042802|GO:0010256|GO:0006810|GO:0097708|GO:0005737|GO:0046907|GO:0043231|GO:0046983|GO:0005794|GO:0006996|GO:0001881|GO:0051649|GO:0031982|GO:0042803|GO:0055037|GO:0005829|GO:0016197|GO:0007032|GO:0016482|GO:0043112|GO:…	metabolic process|localization|cellular process|cell|signaling|intracellular organelle|endomembrane system|regulation of signaling|membrane-bounded organelle|cellular component organization|protein binding|intracellular|cellular metabolic process|organic substance metabolic process|cellular localization|endosome|identical protein binding|endomembrane system organization|transport|intracellular ve…	-	-	-	-	5:121848984-121854632	70	90	28	122	126	155	0.883026975	0.951638176	0.243328902	1.002582588	1.393774754	2.424351787	0.692664684	1.606903043	0.009969664	0.613744021	-
ENSMUSG00000029371	Cxcl5	chemokine (C-X-C motif) ligand 5 [Source:MGI Symbol;Acc:MGI:1096868]	GO:0040011|GO:0051179|GO:0001906|GO:0002376|GO:0050896|GO:0009987|GO:0005576|GO:0023052|GO:0009605|GO:0007154|GO:0001776|GO:0031640|GO:0050794|GO:0005615|GO:0023051|GO:0050900|GO:0040017|GO:0001909|GO:0006950|GO:0051707|GO:0005515|GO:0006955|GO:0048870|GO:0051716|GO:0002684|GO:0002682|GO:0007165|GO:0009607|GO:0040012|GO:0035821|GO:0008283|GO:0065009|GO:0007186|GO:0051270|GO:0009617|GO:0005102|GO:…	locomotion|localization|cell killing|immune system process|response to stimulus|cellular process|extracellular region|signaling|response to external stimulus|cell communication|leukocyte homeostasis|killing of cells of other organism|regulation of cellular process|extracellular space|regulation of signaling|leukocyte migration|positive regulation of locomotion|leukocyte mediated cytotoxicity|resp…	K05506	C-X-C motif chemokine 5/6[-]	mmu04060|mmu04062|mmu04657|mmu05323|mmu05133	Cytokine-cytokine receptor interaction - Mus musculus (mouse)|Chemokine signaling pathway - Mus musculus (mouse)|IL-17 signaling pathway - Mus musculus (mouse)|Rheumatoid arthritis - Mus musculus (mouse)|Pertussis - Mus musculus (mouse)	5:90759360-90761624	12	5	25	4	2	5	0.336542808	0.11753806	0.48301399	0.073091845	0.04918312	0.173863206	0.312364953	0.098712724	0.010117486	0.620611673	-
ENSMUSG00000029155	Spata18	spermatogenesis associated 18 [Source:MGI Symbol;Acc:MGI:1920722]	GO:0032502|GO:0008152|GO:0050896|GO:0009987|GO:0022414|GO:0016020|GO:0005623|GO:0000003|GO:0043229|GO:0048609|GO:0019867|GO:0006950|GO:0043227|GO:0006807|GO:0016043|GO:0009056|GO:0051716|GO:0031090|GO:0019953|GO:0048856|GO:0005622|GO:0044237|GO:0071704|GO:0007275|GO:0005737|GO:0031966|GO:0043231|GO:0006996|GO:0031968|GO:0007276|GO:0033554|GO:0019538|GO:0006974|GO:0005740|GO:0007005|GO:1903008|GO:…	developmental process|metabolic process|response to stimulus|cellular process|reproductive process|membrane|cell|reproduction|intracellular organelle|multicellular organismal reproductive process|outer membrane|response to stress|membrane-bounded organelle|nitrogen compound metabolic process|cellular component organization|catabolic process|cellular response to stimulus|organelle membrane|sexual …	-	-	-	-	5:73651379-73679512	29	22	46	27	14	8	0.567613782	0.36093445	0.620239314	0.344263895	0.240282718	0.194146263	0.516262515	0.259564292	0.010164513	0.621269541	-
ENSMUSG00000004626	Stxbp2	syntaxin binding protein 2 [Source:MGI Symbol;Acc:MGI:107370]	GO:0051179|GO:0001906|GO:0002376|GO:0050896|GO:0032991|GO:0009987|GO:0005576|GO:0016020|GO:0005623|GO:0043229|GO:0012505|GO:0005615|GO:0001909|GO:0043227|GO:0045177|GO:0005515|GO:0006955|GO:0071944|GO:0043234|GO:0031090|GO:0033036|GO:0005886|GO:0005622|GO:0022406|GO:0006810|GO:0097708|GO:0005737|GO:0043231|GO:0032940|GO:0012506|GO:0031201|GO:0045184|GO:0002443|GO:1903561|GO:0008104|GO:0006904|GO:…	localization|cell killing|immune system process|response to stimulus|macromolecular complex|cellular process|extracellular region|membrane|cell|intracellular organelle|endomembrane system|extracellular space|leukocyte mediated cytotoxicity|membrane-bounded organelle|apical part of cell|protein binding|immune response|cell periphery|protein complex|organelle membrane|macromolecule localization|pla…	-	-	-	-	8:3630955-3643644	370	418	542	604	578	735	3.096061016	2.931821157	3.124345154	3.292507705	4.241103534	7.625734949	3.050742442	5.053115396	0.010302349	0.625920064	-
ENSMUSG00000034751	Mast4	microtubule associated serine/threonine kinase family member 4 [Source:MGI Symbol;Acc:MGI:1918885]	GO:0008152|GO:0050896|GO:0003824|GO:0009987|GO:0005623|GO:0023052|GO:0097159|GO:0007154|GO:0050794|GO:0097367|GO:0006807|GO:0036094|GO:0051716|GO:0005622|GO:0044237|GO:0071704|GO:0016740|GO:0007165|GO:0019222|GO:0043167|GO:0009058|GO:0006793|GO:0005737|GO:0000166|GO:0051171|GO:0031323|GO:0044249|GO:0001817|GO:0016772|GO:0043169|GO:0035556|GO:0001816|GO:0019538|GO:0042107|GO:0017076|GO:0051246|GO:…	metabolic process|response to stimulus|catalytic activity|cellular process|cell|signaling|organic cyclic compound binding|cell communication|regulation of cellular process|carbohydrate derivative binding|nitrogen compound metabolic process|small molecule binding|cellular response to stimulus|intracellular|cellular metabolic process|organic substance metabolic process|transferase activity|signal t…	-	-	-	-	13:102732486-103334497	1048	1730	1483	2816	1826	1392	1.384746274	1.91605562	1.349900181	2.423948139	2.115692608	2.280521848	1.550234025	2.273387532	0.010313747	0.625920064	-
ENSMUSG00000103677	Pcdhga4	protocadherin gamma subfamily A, 4 [Source:MGI Symbol;Acc:MGI:1935216]	GO:0032502|GO:0009987|GO:0016020|GO:0005623|GO:0023052|GO:0007155|GO:0007154|GO:0071944|GO:0005886|GO:0048856|GO:0031224|GO:0043167|GO:0007275|GO:0098609|GO:0048731|GO:0007267|GO:0016021|GO:0031226|GO:0043169|GO:0098742|GO:0005887|GO:0007399|GO:0046872|GO:0005509|GO:0007156	developmental process|cellular process|membrane|cell|signaling|cell adhesion|cell communication|cell periphery|plasma membrane|anatomical structure development|intrinsic component of membrane|ion binding|multicellular organism development|cell-cell adhesion|system development|cell-cell signaling|integral component of membrane|intrinsic component of plasma membrane|cation binding|cell-cell adhesio…	-	-	-	-	18:37685210-37841873	19	5	121	452	276	8	0.218592681	0.048215287	0.959003154	3.387677478	2.784416575	0.11411892	0.408603707	2.095404324	0.010600039	0.641021431	-
ENSMUSG00000022906	Parp9	poly (ADP-ribose) polymerase family, member 9 [Source:MGI Symbol;Acc:MGI:1933117]	GO:0008152|GO:0051179|GO:0098772|GO:0000988|GO:0002376|GO:0050896|GO:0003824|GO:0032991|GO:0009987|GO:0016020|GO:0005623|GO:0023052|GO:0009605|GO:0043229|GO:0097159|GO:0023056|GO:0007154|GO:0050794|GO:0023051|GO:0006950|GO:0097367|GO:0048523|GO:0043227|GO:0051707|GO:0006807|GO:0005515|GO:0006955|GO:0043234|GO:0051716|GO:0002684|GO:0033036|GO:0002682|GO:0005622|GO:0044237|GO:0009892|GO:1903829|GO:…	metabolic process|localization|molecular function regulator|transcription factor activity, protein binding|immune system process|response to stimulus|catalytic activity|macromolecular complex|cellular process|membrane|cell|signaling|response to external stimulus|intracellular organelle|organic cyclic compound binding|positive regulation of signaling|cell communication|regulation of cellular proce…	-	-	-	-	16:35938470-35972605	58	82	105	133	153	90	0.597517247	0.708089989	0.745183457	0.892593976	1.382154111	1.149613131	0.683596897	1.141453739	0.010775555	0.647338723	-
ENSMUSG00000053093	Myh7	myosin, heavy polypeptide 7, cardiac muscle, beta [Source:MGI Symbol;Acc:MGI:2155600]	GO:0032502|GO:0008152|GO:0050896|GO:0099080|GO:0003824|GO:0032991|GO:0009987|GO:0005623|GO:0043229|GO:0097159|GO:0016787|GO:0044877|GO:0006950|GO:0097367|GO:0006807|GO:0036094|GO:0005515|GO:0043234|GO:0009653|GO:0048856|GO:0005622|GO:0044237|GO:0071704|GO:0043167|GO:0009888|GO:0006793|GO:0032403|GO:0016459|GO:0030018|GO:0007275|GO:0002027|GO:0030029|GO:0007507|GO:0005737|GO:0048513|GO:0000166|GO:…	developmental process|metabolic process|response to stimulus|supramolecular complex|catalytic activity|macromolecular complex|cellular process|cell|intracellular organelle|organic cyclic compound binding|hydrolase activity|macromolecular complex binding|response to stress|carbohydrate derivative binding|nitrogen compound metabolic process|small molecule binding|protein binding|protein complex|ana…	K17751	myosin heavy chain 6/7[-]	mmu04022|mmu04261|mmu05414|mmu05410|mmu05416|mmu04260	cGMP-PKG signaling pathway - Mus musculus (mouse)|Adrenergic signaling in cardiomyocytes - Mus musculus (mouse)|Dilated cardiomyopathy (DCM) - Mus musculus (mouse)|Hypertrophic cardiomyopathy (HCM) - Mus musculus (mouse)|Viral myocarditis - Mus musculus (mouse)|Cardiac muscle contraction - Mus musculus (mouse)	14:54970684-54994626	310	486	372	303	275	191	1.853903218	2.436207834	1.532569238	1.180454921	1.442118442	1.416265402	1.94089343	1.346279588	0.010780153	0.647338723	-
ENSMUSG00000025141	Myadml2	myeloid-associated differentiation marker-like 2 [Source:MGI Symbol;Acc:MGI:1915765]	GO:0016020|GO:0005623|GO:0005622|GO:0031224|GO:0005737|GO:0016021	membrane|cell|intracellular|intrinsic component of membrane|cytoplasm|integral component of membrane	-	-	-	-	11:120646031-120648158	4	8	15	26	14	17	0.181313838	0.303955769	0.468425108	0.767780622	0.556489291	0.955466048	0.317898238	0.759911987	0.010919164	0.653287891	-
ENSMUSG00000089694	Nat8f7	N-acetyltransferase 8 (GCN5-related) family member 7 [Source:MGI Symbol;Acc:MGI:3782661]	GO:0008152|GO:0003824|GO:0009987|GO:0016020|GO:0005623|GO:0043229|GO:0012505|GO:0043227|GO:0006807|GO:0016043|GO:0031090|GO:0005622|GO:0044237|GO:0071704|GO:0016740|GO:0031224|GO:0005635|GO:0043231|GO:0006996|GO:0016746|GO:0031965|GO:0016021|GO:0006325|GO:0019538|GO:0051276|GO:0005634|GO:0016747|GO:0044267|GO:0016569|GO:0036211|GO:0016410|GO:0006464|GO:0016407|GO:0016570|GO:0016573|GO:0008080|GO:…	metabolic process|catalytic activity|cellular process|membrane|cell|intracellular organelle|endomembrane system|membrane-bounded organelle|nitrogen compound metabolic process|cellular component organization|organelle membrane|intracellular|cellular metabolic process|organic substance metabolic process|transferase activity|intrinsic component of membrane|nuclear envelope|intracellular membrane-bou…	-	-	mmu00480	Glutathione metabolism - Mus musculus (mouse)	6:85706727-85713205	7	4	15	33	11	19	0.177392332	0.084957334	0.261854865	0.544754328	0.244427656	0.596971581	0.174734844	0.462051188	0.01095557	0.653287891	-
ENSMUSG00000044968	Napepld	N-acyl phosphatidylethanolamine phospholipase D [Source:MGI Symbol;Acc:MGI:2140885]	GO:0032502|GO:0008152|GO:0050896|GO:0003824|GO:0009987|GO:0005576|GO:0016020|GO:0005623|GO:0007610|GO:0016787|GO:0005615|GO:0006950|GO:0043227|GO:0006807|GO:0005515|GO:0009056|GO:0050795|GO:0005622|GO:0044237|GO:0071704|GO:0007631|GO:0043167|GO:0006793|GO:0007568|GO:0042802|GO:0035900|GO:0005737|GO:0044255|GO:1903561|GO:0006629|GO:2000252|GO:0016788|GO:0019637|GO:0070062|GO:0060259|GO:0031982|GO:…	developmental process|metabolic process|response to stimulus|catalytic activity|cellular process|extracellular region|membrane|cell|behavior|hydrolase activity|extracellular space|response to stress|membrane-bounded organelle|nitrogen compound metabolic process|protein binding|catabolic process|regulation of behavior|intracellular|cellular metabolic process|organic substance metabolic process|fee…	K13985	N-acyl-phosphatidylethanolamine-hydrolysing phospholipase D[3.1.4.54]	mmu04723	Retrograde endocannabinoid signaling - Mus musculus (mouse)	5:21662901-21701396	665	261	332	1063	744	649	6.397634105	2.104699538	2.20032873	6.662122649	6.276440139	7.741551618	3.567554124	6.893371469	0.011155581	0.66290488	-
ENSMUSG00000041062	Mslnl	mesothelin-like [Source:MGI Symbol;Acc:MGI:3607710]	GO:0016020|GO:0005623|GO:0007155|GO:0009986|GO:0031224|GO:0031589|GO:0016021|GO:0007160	membrane|cell|cell adhesion|cell surface|intrinsic component of membrane|cell-substrate adhesion|integral component of membrane|cell-matrix adhesion	-	-	-	-	17:25736040-25748330	2	9	2	0	0	1	0.048375943	0.182425509	0.033323057	0	0	0.029976243	0.088041503	0.009992081	0.011213146	0.664020002	-
ENSMUSG00000038760	Trhr	thyrotropin releasing hormone receptor [Source:MGI Symbol;Acc:MGI:98824]	GO:0004871|GO:0050896|GO:0009987|GO:0016020|GO:0005623|GO:0023052|GO:0007154|GO:0050794|GO:0071944|GO:0038023|GO:0051716|GO:0005886|GO:0007165|GO:0004872|GO:0031224|GO:0007186|GO:0004888|GO:0016021|GO:0004930|GO:0004997	signal transducer activity|response to stimulus|cellular process|membrane|cell|signaling|cell communication|regulation of cellular process|cell periphery|signaling receptor activity|cellular response to stimulus|plasma membrane|signal transduction|receptor activity|intrinsic component of membrane|G-protein coupled receptor signaling pathway|transmembrane signaling receptor activity|integral compo…	K04282	thyrotropin-releasing hormone receptor[-]	mmu04080|mmu04020	Neuroactive ligand-receptor interaction - Mus musculus (mouse)|Calcium signaling pathway - Mus musculus (mouse)	15:44196135-44235912	170	265	153	125	149	67	1.691294261	2.209888984	1.048610956	0.81014408	1.299867795	0.82648125	1.6499314	0.978831041	0.011371433	0.671071394	-
ENSMUSG00000037370	Enpp1	ectonucleotide pyrophosphatase/phosphodiesterase 1 [Source:MGI Symbol;Acc:MGI:97370]	GO:0032502|GO:0008152|GO:0051179|GO:0002376|GO:0050896|GO:0003824|GO:0009987|GO:0005576|GO:0016020|GO:0005623|GO:0040007|GO:0023052|GO:0043229|GO:0097159|GO:0009986|GO:0007154|GO:0016787|GO:0050794|GO:0044877|GO:0005615|GO:0023051|GO:0050793|GO:0097367|GO:0048523|GO:0045926|GO:0043227|GO:0040008|GO:0006807|GO:0016043|GO:0036094|GO:0005515|GO:0006955|GO:0009056|GO:0071944|GO:0023057|GO:0051716|GO:…	developmental process|metabolic process|localization|immune system process|response to stimulus|catalytic activity|cellular process|extracellular region|membrane|cell|growth|signaling|intracellular organelle|organic cyclic compound binding|cell surface|cell communication|hydrolase activity|regulation of cellular process|macromolecular complex binding|extracellular space|regulation of signaling|re…	K01513	ectonucleotide pyrophosphatase/phosphodiesterase family member 1/3[3.6.1.9]	mmu01100|mmu00230|mmu00240|mmu00760|mmu00500|mmu00770|mmu00740	Metabolic pathways - Mus musculus (mouse)|Purine metabolism - Mus musculus (mouse)|Pyrimidine metabolism - Mus musculus (mouse)|Nicotinate and nicotinamide metabolism - Mus musculus (mouse)|Starch and sucrose metabolism - Mus musculus (mouse)|Pantothenate and CoA biosynthesis - Mus musculus (mouse)|Riboflavin metabolism - Mus musculus (mouse)	10:24637914-24712159	95	96	139	78	85	34	0.490497185	0.4154696	0.494402722	0.262354837	0.384833243	0.217662929	0.466789836	0.28828367	0.011735958	0.690203362	-
ENSMUSG00000055027	Smyd1	SET and MYND domain containing 1 [Source:MGI Symbol;Acc:MGI:104790]	GO:0032502|GO:0008152|GO:0000988|GO:0003824|GO:0009987|GO:0005623|GO:0043229|GO:0097159|GO:0050794|GO:0032259|GO:0050793|GO:0048523|GO:0043227|GO:0006807|GO:0016043|GO:0005515|GO:0048856|GO:0005622|GO:0044237|GO:0009892|GO:0071704|GO:0016740|GO:0019222|GO:0000989|GO:0043167|GO:0009058|GO:0009888|GO:0031324|GO:0009890|GO:0007275|GO:0007507|GO:0005737|GO:0048513|GO:0043231|GO:1901360|GO:0003676|GO:…	developmental process|metabolic process|transcription factor activity, protein binding|catalytic activity|cellular process|cell|intracellular organelle|organic cyclic compound binding|regulation of cellular process|methylation|regulation of developmental process|negative regulation of cellular process|membrane-bounded organelle|nitrogen compound metabolic process|cellular component organization|p…	-	-	-	-	6:71213940-71322233	37	36	46	32	21	15	0.288414811	0.235221676	0.247015461	0.16249815	0.143545278	0.144978323	0.256883983	0.150340584	0.01187878	0.696210421	-
ENSMUSG00000070354	Evi2	ecotropic viral integration site 2 [Source:MGI Symbol;Acc:MGI:5439444]	GO:0032502|GO:0002376|GO:0009987|GO:0016020|GO:0050794|GO:0050793|GO:0002520|GO:0048523|GO:0002684|GO:0002682|GO:0048856|GO:0031224|GO:0008219|GO:0007275|GO:0045787|GO:0010941|GO:0010564|GO:0048513|GO:1903706|GO:0048468|GO:0051301|GO:0048534|GO:0010948|GO:0048731|GO:0051726|GO:0045786|GO:0007049|GO:0045597|GO:0016021|GO:0060548|GO:0051302|GO:0007050|GO:0045595|GO:0061515|GO:0012501|GO:0017145|GO:…	developmental process|immune system process|cellular process|membrane|regulation of cellular process|regulation of developmental process|immune system development|negative regulation of cellular process|positive regulation of immune system process|regulation of immune system process|anatomical structure development|intrinsic component of membrane|cell death|multicellular organism development|posi…	-	-	-	-	11:79513385-79530589	0	9	53	127	86	20	0	0.115940565	0.561160994	1.271582406	1.159054946	0.381132356	0.22570052	0.937256569	0.012025124	0.702382149	-
ENSMUSG00000050014	Apol10b	apolipoprotein L 10B [Source:MGI Symbol;Acc:MGI:3043522]	GO:0008152|GO:0051179|GO:0005576|GO:0016020|GO:0006807|GO:0033036|GO:0071704|GO:0031224|GO:0008289|GO:0006810|GO:0010876|GO:0016021|GO:0019538|GO:0006869|GO:0071702|GO:0042157	metabolic process|localization|extracellular region|membrane|nitrogen compound metabolic process|macromolecule localization|organic substance metabolic process|intrinsic component of membrane|lipid binding|transport|lipid localization|integral component of membrane|protein metabolic process|lipid transport|organic substance transport|lipoprotein metabolic process	-	-	-	-	15:77584158-77596125	6	5	14	20	20	14	0.192011067	0.134109387	0.308622199	0.41694352	0.561228687	0.555503876	0.211580884	0.511225361	0.012073572	0.702813294	-
ENSMUSG00000036833	Pnpla7	patatin-like phospholipase domain containing 7 [Source:MGI Symbol;Acc:MGI:2385325]	GO:0032502|GO:0008152|GO:0003824|GO:0016020|GO:0005623|GO:0043229|GO:0016787|GO:0012505|GO:0043227|GO:0009056|GO:0031090|GO:0005622|GO:0071704|GO:0031224|GO:0042175|GO:0005789|GO:0005635|GO:0005737|GO:0031966|GO:0043231|GO:0006629|GO:0016788|GO:0031965|GO:0016021|GO:0005774|GO:0005783|GO:0016298|GO:0005740|GO:0005634|GO:0005773|GO:0016042|GO:0005739|GO:0052689|GO:0000323|GO:0005765|GO:0004622|GO:…	developmental process|metabolic process|catalytic activity|membrane|cell|intracellular organelle|hydrolase activity|endomembrane system|membrane-bounded organelle|catabolic process|organelle membrane|intracellular|organic substance metabolic process|intrinsic component of membrane|nuclear outer membrane-endoplasmic reticulum membrane network|endoplasmic reticulum membrane|nuclear envelope|cytopla…	K14676	lysophospholipid hydrolase[3.1.1.5]	mmu00564	Glycerophospholipid metabolism - Mus musculus (mouse)	2:24976033-25054057	228	289	348	516	372	304	1.34080426	1.424563846	1.409814775	1.976798891	1.918298705	2.216612457	1.391727627	2.037236685	0.012166457	0.703926758	-
ENSMUSG00000095041	AC149090.1	-	-	-	-	-	-	-	JH584304.1:52190-59690	2301	2707	3565	4672	3328	3149	25.75928805	25.40144416	27.49338487	34.07232191	32.66955308	43.70949817	26.21803902	36.81712439	0.012174963	0.703926758	-
ENSMUSG00000052565	Hist1h1d	histone cluster 1, H1d [Source:MGI Symbol;Acc:MGI:107502]	GO:0008152|GO:0032991|GO:0009987|GO:0005623|GO:0043229|GO:0097159|GO:0032993|GO:0050794|GO:0032259|GO:0048523|GO:0043227|GO:0006807|GO:0016043|GO:0005515|GO:0005622|GO:0044237|GO:0009892|GO:0071704|GO:0003682|GO:0019222|GO:0009058|GO:0031324|GO:0009890|GO:0043231|GO:1901360|GO:0003676|GO:0022607|GO:0051171|GO:0031490|GO:0006725|GO:0006996|GO:0031323|GO:0044249|GO:0000786|GO:0006139|GO:0046483|GO:…	metabolic process|macromolecular complex|cellular process|cell|intracellular organelle|organic cyclic compound binding|protein-DNA complex|regulation of cellular process|methylation|negative regulation of cellular process|membrane-bounded organelle|nitrogen compound metabolic process|cellular component organization|protein binding|intracellular|cellular metabolic process|negative regulation of me…	-	-	-	-	13:23553262-23560686	0	4	4	17	3	9	0	0.0286967	0.023588685	0.094790592	0.022514939	0.095511176	0.017428462	0.070938902	0.012277269	0.707451812	-
ENSMUSG00000102805	Gm37240	predicted gene, 37240 [Source:MGI Symbol;Acc:MGI:5610468]	GO:0051179|GO:0009987|GO:0016020|GO:0005623|GO:0043229|GO:0050794|GO:0012505|GO:0043227|GO:0016043|GO:0005515|GO:0031090|GO:0033036|GO:0005622|GO:0044089|GO:0043167|GO:0008289|GO:0051130|GO:0006810|GO:0031334|GO:0030029|GO:0032880|GO:0005737|GO:0005543|GO:0043231|GO:0032940|GO:0043254|GO:0022607|GO:0005794|GO:0032535|GO:0045184|GO:0006996|GO:0032970|GO:0008104|GO:0019904|GO:0097435|GO:0051128|GO:…	localization|cellular process|membrane|cell|intracellular organelle|regulation of cellular process|endomembrane system|membrane-bounded organelle|cellular component organization|protein binding|organelle membrane|macromolecule localization|intracellular|positive regulation of cellular component biogenesis|ion binding|lipid binding|positive regulation of cellular component organization|transport|p…	-	-	-	-	3:84496426-85887518	10	14	17	58	30	10	0.115426077	0.135453718	0.135172786	0.436127177	0.30364056	0.143122819	0.128684194	0.294296852	0.012368637	0.710325013	-
ENSMUSG00000052581	Lrrtm4	leucine rich repeat transmembrane neuronal 4 [Source:MGI Symbol;Acc:MGI:2389180]	GO:0032502|GO:0008152|GO:0045202|GO:0051179|GO:0098772|GO:0050896|GO:0032991|GO:0009987|GO:0016020|GO:0005623|GO:0030054|GO:0023052|GO:0007154|GO:0050794|GO:0023051|GO:1902495|GO:0050793|GO:0097367|GO:0048523|GO:0043235|GO:0006807|GO:0016043|GO:0005515|GO:0071944|GO:0023057|GO:0051716|GO:0033036|GO:0005886|GO:0048856|GO:0097060|GO:0005622|GO:0044237|GO:0009892|GO:0071704|GO:0007165|GO:0031224|GO:…	developmental process|metabolic process|synapse|localization|molecular function regulator|response to stimulus|macromolecular complex|cellular process|membrane|cell|cell junction|signaling|cell communication|regulation of cellular process|regulation of signaling|transmembrane transporter complex|regulation of developmental process|carbohydrate derivative binding|negative regulation of cellular pr…	-	-	-	-	6:80018877-80810143	161	722	167	214	131	128	0.585021026	2.199057724	0.418036048	0.506573334	0.417407638	0.576688774	1.067371599	0.500223249	0.01242732	0.711308206	-
ENSMUSG00000002325	Irf9	interferon regulatory factor 9 [Source:MGI Symbol;Acc:MGI:107587]	GO:0008152|GO:0009987|GO:0005623|GO:0043229|GO:0097159|GO:0050794|GO:0043227|GO:0003700|GO:0006807|GO:0005515|GO:0005622|GO:0044237|GO:0071704|GO:0019222|GO:0009058|GO:0005737|GO:0043231|GO:1901360|GO:0003676|GO:0051171|GO:0006725|GO:0031323|GO:0044249|GO:0006139|GO:0046483|GO:0001816|GO:0019538|GO:0042107|GO:0005634|GO:0005829|GO:0042089|GO:0016070|GO:0003677|GO:0034645|GO:0010468|GO:0051252|GO:…	metabolic process|cellular process|cell|intracellular organelle|organic cyclic compound binding|regulation of cellular process|membrane-bounded organelle|transcription factor activity, sequence-specific DNA binding|nitrogen compound metabolic process|protein binding|intracellular|cellular metabolic process|organic substance metabolic process|regulation of metabolic process|biosynthetic process|cy…	K04693	interferon regulatory factor 9[-]	mmu05165|mmu05203|mmu05167|mmu05168|mmu04217|mmu04621|mmu05164|mmu04630|mmu05162|mmu05160|mmu04380	Human papillomavirus infection - Mus musculus (mouse)|Viral carcinogenesis - Mus musculus (mouse)|Kaposi's sarcoma-associated herpesvirus infection - Mus musculus (mouse)|Herpes simplex infection - Mus musculus (mouse)|Necroptosis - Mus musculus (mouse)|NOD-like receptor signaling pathway - Mus musculus (mouse)|Influenza A - Mus musculus (mouse)|Jak-STAT signaling pathway - Mus musculus (mouse)|M…	14:55603571-55610030	184	193	266	305	333	270	1.262412363	1.109926177	1.257239757	1.36321789	2.003415047	2.296858904	1.209859432	1.887830613	0.012893988	0.712678733	-
ENSMUSG00000021848	Otx2	orthodenticle homeobox 2 [Source:MGI Symbol;Acc:MGI:97451]	GO:0032502|GO:0008152|GO:0040011|GO:0050896|GO:0032991|GO:0009987|GO:0005623|GO:0009605|GO:0043229|GO:0097159|GO:0050794|GO:0043227|GO:0003700|GO:0006807|GO:0016043|GO:0043234|GO:0009653|GO:0042995|GO:0048856|GO:0005622|GO:0044237|GO:0071704|GO:0009893|GO:0019222|GO:0030427|GO:0009058|GO:0030030|GO:0007275|GO:0006935|GO:0043005|GO:0043231|GO:1901360|GO:0000981|GO:0003676|GO:0022607|GO:0051171|GO:…	developmental process|metabolic process|locomotion|response to stimulus|macromolecular complex|cellular process|cell|response to external stimulus|intracellular organelle|organic cyclic compound binding|regulation of cellular process|membrane-bounded organelle|transcription factor activity, sequence-specific DNA binding|nitrogen compound metabolic process|cellular component organization|protein c…	-	-	-	-	14:48657677-48673819	136	44	223	73	51	58	0.818488613	0.221961015	0.9245444	0.286202948	0.269144846	0.432802248	0.654998009	0.329383347	0.012867769	0.712678733	-
ENSMUSG00000032246	Calml4	calmodulin-like 4 [Source:MGI Symbol;Acc:MGI:1922850]	GO:0043167|GO:0043169|GO:0046872|GO:0005509	ion binding|cation binding|metal ion binding|calcium ion binding	K02183	calmodulin[-]	mmu04740|mmu05200|mmu04014|mmu04015|mmu05167|mmu05034|mmu04024|mmu04218|mmu04020|mmu05152|mmu05010|mmu04022|mmu04921|mmu04261|mmu05418|mmu04910|mmu04371|mmu04728|mmu04270|mmu04750|mmu04722|mmu04114|mmu04922|mmu04925|mmu04916|mmu04070|mmu04713|mmu04915|mmu04912|mmu04970|mmu05133|mmu04971|mmu05214|mmu05031|mmu04720|mmu04744	Olfactory transduction - Mus musculus (mouse)|Pathways in cancer - Mus musculus (mouse)|Ras signaling pathway - Mus musculus (mouse)|Rap1 signaling pathway - Mus musculus (mouse)|Kaposi's sarcoma-associated herpesvirus infection - Mus musculus (mouse)|Alcoholism - Mus musculus (mouse)|cAMP signaling pathway - Mus musculus (mouse)|Cellular senescence - Mus musculus (mouse)|Calcium signaling pathwa…	9:62858080-62875921	70	52	117	58	32	41	0.849310787	0.528838164	0.97792811	0.458441435	0.340453202	0.616789261	0.78535902	0.471894633	0.012566596	0.712678733	-
ENSMUSG00000034403	Pja1	praja ring finger ubiquitin ligase 1 [Source:MGI Symbol;Acc:MGI:1101765]	GO:0008152|GO:0003824|GO:0009987|GO:0005623|GO:0006807|GO:0005515|GO:0009056|GO:0005622|GO:0044237|GO:0071704|GO:0016740|GO:0043167|GO:0005737|GO:0019787|GO:0043169|GO:0019538|GO:0004842|GO:1901565|GO:0044267|GO:0036211|GO:0030163|GO:0046872|GO:0061630|GO:0006464|GO:0032446|GO:0016567	metabolic process|catalytic activity|cellular process|cell|nitrogen compound metabolic process|protein binding|catabolic process|intracellular|cellular metabolic process|organic substance metabolic process|transferase activity|ion binding|cytoplasm|ubiquitin-like protein transferase activity|cation binding|protein metabolic process|ubiquitin-protein transferase activity|organonitrogen compound ca…	-	-	-	-	X:99465734-99471273	966	1027	1193	3730	1046	976	5.176847154	4.613295645	4.404329369	13.02202579	4.915442089	6.485210236	4.731490723	8.140892706	0.012938033	0.712678733	-
ENSMUSG00000035268	Pkig	protein kinase inhibitor, gamma [Source:MGI Symbol;Acc:MGI:1343086]	GO:0008152|GO:0051179|GO:0098772|GO:0050896|GO:0009987|GO:0005623|GO:0023052|GO:0043229|GO:0007154|GO:0050794|GO:0048523|GO:0043227|GO:0006807|GO:0051716|GO:0033036|GO:0005622|GO:0044237|GO:0009892|GO:0071704|GO:0007165|GO:0051051|GO:1903828|GO:0019222|GO:0030234|GO:0065009|GO:0051641|GO:0009058|GO:0031324|GO:0051224|GO:0006793|GO:0009890|GO:1900181|GO:0006810|GO:0090317|GO:0032880|GO:0005737|GO:…	metabolic process|localization|molecular function regulator|response to stimulus|cellular process|cell|signaling|intracellular organelle|cell communication|regulation of cellular process|negative regulation of cellular process|membrane-bounded organelle|nitrogen compound metabolic process|cellular response to stimulus|macromolecule localization|intracellular|cellular metabolic process|negative re…	-	-	-	-	2:163658386-163726158	366	719	641	1033	1037	501	3.398156525	5.595567882	4.099892307	6.248053713	8.442754145	5.767482985	4.364538905	6.819430281	0.012704569	0.712678733	-
ENSMUSG00000046844	Vat1l	vesicle amine transport protein 1 like [Source:MGI Symbol;Acc:MGI:2142534]	GO:0008152|GO:0003824|GO:0016491|GO:0043167|GO:0055114|GO:0043169|GO:0046872|GO:0046914|GO:0008270	metabolic process|catalytic activity|oxidoreductase activity|ion binding|oxidation-reduction process|cation binding|metal ion binding|transition metal ion binding|zinc ion binding	-	-	-	-	8:114205612-114374071	684	678	1107	656	563	467	4.922463692	4.089860558	5.48814214	3.075472005	3.552854589	4.16704881	4.833488797	3.598458468	0.012811036	0.712678733	-
ENSMUSG00000048100	Taf13	TATA-box binding protein associated factor 13 [Source:MGI Symbol;Acc:MGI:1913500]	GO:0008152|GO:0000988|GO:0032991|GO:0009987|GO:0005623|GO:0043229|GO:0097159|GO:0050794|GO:0043227|GO:0006807|GO:0005515|GO:0043234|GO:0005622|GO:0044237|GO:0071704|GO:1902494|GO:0019222|GO:0000989|GO:0009058|GO:1990234|GO:0008022|GO:0030880|GO:0043231|GO:1901360|GO:0003676|GO:0046983|GO:0051171|GO:0006725|GO:0031323|GO:0005667|GO:0044249|GO:0006139|GO:0046483|GO:0003712|GO:0005634|GO:0016070|GO:…	metabolic process|transcription factor activity, protein binding|macromolecular complex|cellular process|cell|intracellular organelle|organic cyclic compound binding|regulation of cellular process|membrane-bounded organelle|nitrogen compound metabolic process|protein binding|protein complex|intracellular|cellular metabolic process|organic substance metabolic process|catalytic complex|regulation o…	K03127	transcription initiation factor TFIID subunit 13[-]	mmu05168|mmu03022	Herpes simplex infection - Mus musculus (mouse)|Basal transcription factors - Mus musculus (mouse)	3:108571698-108583222	123	337	466	173	170	146	1.627525673	3.737714511	4.247766061	1.491249534	1.972492217	2.395318305	3.204335415	1.953020019	0.012771035	0.712678733	-
ENSMUSG00000052759	Gpr25	G protein-coupled receptor 25 [Source:MGI Symbol;Acc:MGI:2686146]	GO:0004871|GO:0050896|GO:0009987|GO:0016020|GO:0023052|GO:0007154|GO:0050794|GO:0038023|GO:0051716|GO:0007165|GO:0004872|GO:0031224|GO:0007186|GO:0004888|GO:0016021|GO:0004930	signal transducer activity|response to stimulus|cellular process|membrane|signaling|cell communication|regulation of cellular process|signaling receptor activity|cellular response to stimulus|signal transduction|receptor activity|intrinsic component of membrane|G-protein coupled receptor signaling pathway|transmembrane signaling receptor activity|integral component of membrane|G-protein coupled r…	-	-	-	-	1:136259797-136260873	14	18	24	30	24	65	0.826126258	0.890326057	0.975622119	1.153253995	1.24187379	4.755729711	0.897358145	2.383619166	0.01288613	0.712678733	-
ENSMUSG00000055341	Zfp457	zinc finger protein 457 [Source:MGI Symbol;Acc:MGI:2664334]	GO:0008152|GO:0009987|GO:0016020|GO:0005623|GO:0097159|GO:0050794|GO:0048523|GO:0003700|GO:0006807|GO:0005622|GO:0044237|GO:0009892|GO:0071704|GO:0031224|GO:0019222|GO:0043167|GO:0009058|GO:0031324|GO:0032196|GO:0010529|GO:0009890|GO:1901360|GO:0003676|GO:0051171|GO:0006725|GO:0031323|GO:0044249|GO:0006139|GO:0016021|GO:0046483|GO:0043169|GO:0010629|GO:0016070|GO:0070895|GO:0034645|GO:0010468|GO:…	metabolic process|cellular process|membrane|cell|organic cyclic compound binding|regulation of cellular process|negative regulation of cellular process|transcription factor activity, sequence-specific DNA binding|nitrogen compound metabolic process|intracellular|cellular metabolic process|negative regulation of metabolic process|organic substance metabolic process|intrinsic component of membrane|…	-	-	-	-	13:67288138-67306485	2	8	6	10	20	11	0.018122876	0.060747824	0.037444811	0.059017067	0.158888122	0.123565475	0.038771837	0.113823554	0.012906137	0.712678733	-
ENSMUSG00000058488	Kl	klotho [Source:MGI Symbol;Acc:MGI:1101771]	GO:0032502|GO:0004871|GO:0008152|GO:0050896|GO:0003824|GO:0009987|GO:0005576|GO:0016020|GO:0005623|GO:0023052|GO:0023056|GO:0007154|GO:0016787|GO:0050794|GO:0005615|GO:0023051|GO:0050793|GO:0043227|GO:0045177|GO:0006807|GO:0005515|GO:0071944|GO:0051716|GO:0005886|GO:0048856|GO:0044237|GO:0071704|GO:0007165|GO:0009893|GO:0031224|GO:0019222|GO:0009888|GO:0006793|GO:0007568|GO:0016798|GO:0007275|GO:…	developmental process|signal transducer activity|metabolic process|response to stimulus|catalytic activity|cellular process|extracellular region|membrane|cell|signaling|positive regulation of signaling|cell communication|hydrolase activity|regulation of cellular process|extracellular space|regulation of signaling|regulation of developmental process|membrane-bounded organelle|apical part of cell|n…	K14756	klotho[3.2.1.31]	mmu01100|mmu04211|mmu04961|mmu00040	Metabolic pathways - Mus musculus (mouse)|Longevity regulating pathway - Mus musculus (mouse)|Endocrine and other factor-regulated calcium reabsorption - Mus musculus (mouse)|Pentose and glucuronate interconversions - Mus musculus (mouse)	5:150952607-150993817	1440	804	2556	1189	1046	629	8.770130681	4.10442492	10.72397851	4.717448877	5.586222112	4.749852199	7.866178037	5.017841063	0.012950981	0.712678733	-
ENSMUSG00000060615	Ang4	angiogenin, ribonuclease A family, member 4 [Source:MGI Symbol;Acc:MGI:2656551]	GO:0032502|GO:0008152|GO:0002376|GO:0050896|GO:0003824|GO:0009987|GO:0005576|GO:0005623|GO:0009605|GO:0043229|GO:0048646|GO:0097159|GO:0016787|GO:0050794|GO:0012505|GO:0005615|GO:0006950|GO:0043227|GO:0051707|GO:0006807|GO:0006955|GO:0009056|GO:0009653|GO:0048856|GO:0005622|GO:0044237|GO:0071704|GO:0009607|GO:0008283|GO:0008284|GO:0007275|GO:0097708|GO:0009617|GO:0005737|GO:0043231|GO:1901360|GO:…	developmental process|metabolic process|immune system process|response to stimulus|catalytic activity|cellular process|extracellular region|cell|response to external stimulus|intracellular organelle|anatomical structure formation involved in morphogenesis|organic cyclic compound binding|hydrolase activity|regulation of cellular process|endomembrane system|extracellular space|response to stress|me…	-	-	-	-	14:51763878-51773590	2	7	5	2	0	0	0.179311676	0.525920649	0.308759756	0.116774143	0	0	0.33799736	0.038924714	0.012829234	0.712678733	-
ENSMUSG00000089865	Gm44503	predicted readthrough transcript (NMD candidate), 44503 [Source:MGI Symbol;Acc:MGI:5141975]	-	-	-	-	-	-	9:72958852-73016319	680	233	966	250	249	351	9.859930383	2.831868925	9.649237313	2.361487739	3.165969806	6.310406287	7.447012207	3.945954611	0.012774223	0.712678733	-
ENSMUSG00000026679	Enkur	enkurin, TRPC channel interacting protein [Source:MGI Symbol;Acc:MGI:1918483]	GO:0005623|GO:0043229|GO:0012505|GO:0043227|GO:0005929|GO:0005515|GO:0042995|GO:0005622|GO:0001669|GO:0097708|GO:0031514|GO:0005737|GO:0036126|GO:0005516|GO:0030141|GO:0019904|GO:0031982|GO:0097228|GO:0097729|GO:0017124|GO:0031410|GO:0099503	cell|intracellular organelle|endomembrane system|membrane-bounded organelle|cilium|protein binding|cell projection|intracellular|acrosomal vesicle|intracellular vesicle|motile cilium|cytoplasm|sperm flagellum|calmodulin binding|secretory granule|protein domain specific binding|vesicle|sperm principal piece|9+2 motile cilium|SH3 domain binding|cytoplasmic vesicle|secretory vesicle	-	-	-	-	2:21180731-21205365	55	43	82	45	38	20	1.468649551	0.96245381	1.508427059	0.782807491	0.88978826	0.662177433	1.313176807	0.778257728	0.013164733	0.717581862	-
ENSMUSG00000037652	Phc3	polyhomeotic-like 3 (Drosophila) [Source:MGI Symbol;Acc:MGI:2181434]	GO:0032502|GO:0032991|GO:0005623|GO:0043229|GO:0097159|GO:0043227|GO:0043234|GO:0048856|GO:0005622|GO:1902494|GO:0043167|GO:1990234|GO:0007275|GO:0000151|GO:0043231|GO:0003676|GO:0043169|GO:0031519|GO:0035102|GO:0005634|GO:0003677|GO:0000152|GO:0046872|GO:0046914|GO:0008270	developmental process|macromolecular complex|cell|intracellular organelle|organic cyclic compound binding|membrane-bounded organelle|protein complex|anatomical structure development|intracellular|catalytic complex|ion binding|transferase complex|multicellular organism development|ubiquitin ligase complex|intracellular membrane-bounded organelle|nucleic acid binding|cation binding|PcG protein comp…	-	-	-	-	3:30899371-30969415	465	569	2766	715	625	322	1.400377919	1.436338722	5.738461149	1.402748706	1.650497702	1.202357863	2.858392596	1.418534757	0.013146111	0.717581862	-
ENSMUSG00000110040	AC034099.1	-	GO:0008152|GO:0003824|GO:0016787|GO:0006807|GO:0071704|GO:0008233|GO:0019538|GO:0006508|GO:0070001|GO:0004175|GO:0004190	metabolic process|catalytic activity|hydrolase activity|nitrogen compound metabolic process|organic substance metabolic process|peptidase activity|protein metabolic process|proteolysis|aspartic-type peptidase activity|endopeptidase activity|aspartic-type endopeptidase activity	-	-	-	-	7:142371096-142382667	531	447	23	105	33	128	26.26199465	18.53074987	0.78364229	3.383027966	1.431185746	7.849250321	15.19212894	4.221154678	0.01316587	0.717581862	-
ENSMUSG00000070570	Slc17a7	solute carrier family 17 (sodium-dependent inorganic phosphate cotransporter), member 7 [Source:MGI Symbol;Acc:MGI:1920211]	GO:0032502|GO:0004871|GO:0045202|GO:0051179|GO:0050896|GO:0005215|GO:0009987|GO:0016020|GO:0005623|GO:0030054|GO:0007610|GO:0023052|GO:0043229|GO:0007154|GO:0050794|GO:0012505|GO:0060076|GO:0030672|GO:0043227|GO:0016043|GO:0038023|GO:0051716|GO:0031090|GO:0042995|GO:0048856|GO:0005622|GO:0098793|GO:0007165|GO:0004872|GO:0008021|GO:0031224|GO:0098794|GO:0048786|GO:0051641|GO:0022857|GO:0003407|GO:…	developmental process|signal transducer activity|synapse|localization|response to stimulus|transporter activity|cellular process|membrane|cell|cell junction|behavior|signaling|intracellular organelle|cell communication|regulation of cellular process|endomembrane system|excitatory synapse|synaptic vesicle membrane|membrane-bounded organelle|cellular component organization|signaling receptor activi…	K12302	MFS transporter, ACS family, solute carrier family 17 (sodium-dependent inorganic phosphate cotransporter), member 6/7/8[-]	mmu04723|mmu04724|mmu04721|mmu05033	Retrograde endocannabinoid signaling - Mus musculus (mouse)|Glutamatergic synapse - Mus musculus (mouse)|Synaptic vesicle cycle - Mus musculus (mouse)|Nicotine addiction - Mus musculus (mouse)	7:45163949-45176142	11790	13550	15697	18998	17108	17953	87.72860095	84.51222465	80.46286405	92.09093958	111.6270121	165.6343397	84.23456322	123.1174305	0.013246301	0.719673639	-
ENSMUSG00000021124	Vti1b	vesicle transport through interaction with t-SNAREs 1B [Source:MGI Symbol;Acc:MGI:1855688]	GO:0051179|GO:0016020|GO:0005623|GO:0033036|GO:0005622|GO:0031224|GO:0065009|GO:0051641|GO:0006810|GO:0046907|GO:0045184|GO:0008104|GO:0051649|GO:0016021|GO:0034613|GO:0071702|GO:0015031|GO:0006886|GO:0016192|GO:0015833|GO:0042886	localization|membrane|cell|macromolecule localization|intracellular|intrinsic component of membrane|regulation of molecular function|cellular localization|transport|intracellular transport|establishment of protein localization|protein localization|establishment of localization in cell|integral component of membrane|cellular protein localization|organic substance transport|protein transport|intrac…	K08493	vesicle transport through interaction with t-SNAREs 1[-]	mmu04130	SNARE interactions in vesicular transport - Mus musculus (mouse)	12:79156017-79172667	1431	1877	2180	1644	1369	998	35.53901667	39.07356178	37.29699106	26.59802232	29.8134276	30.73139727	37.30318984	29.04761573	0.01348365	0.725657808	-
ENSMUSG00000028188	Spata1	spermatogenesis associated 1 [Source:MGI Symbol;Acc:MGI:1918201]	-	-	-	-	-	-	3:146457196-146499753	36	28	41	20	24	11	0.399559896	0.260489635	0.313491096	0.144612265	0.233583317	0.151381734	0.324513542	0.176525772	0.013465537	0.725657808	-
ENSMUSG00000032942	Ucp3	uncoupling protein 3 (mitochondrial, proton carrier) [Source:MGI Symbol;Acc:MGI:1099787]	GO:0032502|GO:0008152|GO:0051179|GO:0050896|GO:0005215|GO:0009987|GO:0016020|GO:0005623|GO:0009605|GO:0043229|GO:0006950|GO:0043227|GO:0051716|GO:0031090|GO:0005622|GO:0044237|GO:0014823|GO:0071704|GO:0031224|GO:0051641|GO:0022857|GO:0007568|GO:0007584|GO:0009266|GO:0010035|GO:0006810|GO:0001666|GO:0017077|GO:0044236|GO:0006979|GO:0005737|GO:0031966|GO:0009409|GO:0046907|GO:0043231|GO:0006082|GO:…	developmental process|metabolic process|localization|response to stimulus|transporter activity|cellular process|membrane|cell|response to external stimulus|intracellular organelle|response to stress|membrane-bounded organelle|cellular response to stimulus|organelle membrane|intracellular|cellular metabolic process|response to activity|organic substance metabolic process|intrinsic component of mem…	-	-	-	-	7:100472990-100486432	22	17	44	61	45	36	0.233763916	0.151414967	0.32208455	0.42225473	0.419288979	0.474296627	0.235754477	0.438613445	0.01342532	0.725657808	-
ENSMUSG00000013878	Rnf170	ring finger protein 170 [Source:MGI Symbol;Acc:MGI:1924983]	GO:0008152|GO:0003824|GO:0009987|GO:0016020|GO:0005623|GO:0043229|GO:0012505|GO:0043227|GO:0006807|GO:0005622|GO:0044237|GO:0071704|GO:0016740|GO:0031224|GO:0042175|GO:0005789|GO:0043167|GO:0005737|GO:0043231|GO:0016021|GO:0043169|GO:0019538|GO:0005783|GO:0044267|GO:0036211|GO:0046872|GO:0006464|GO:0032446|GO:0016567	metabolic process|catalytic activity|cellular process|membrane|cell|intracellular organelle|endomembrane system|membrane-bounded organelle|nitrogen compound metabolic process|intracellular|cellular metabolic process|organic substance metabolic process|transferase activity|intrinsic component of membrane|nuclear outer membrane-endoplasmic reticulum membrane network|endoplasmic reticulum membrane|i…	-	-	-	-	8:26119368-26151790	170	98	288	164	86	69	0.992739846	0.47969786	1.158594496	0.623896281	0.440383369	0.499597295	0.877010734	0.521292315	0.01356463	0.727727501	-
ENSMUSG00000040938	Slc16a11	solute carrier family 16 (monocarboxylic acid transporters), member 11 [Source:MGI Symbol;Acc:MGI:2663709]	GO:0008152|GO:0051179|GO:0005215|GO:0016020|GO:0005623|GO:0043229|GO:0012505|GO:0043227|GO:0071944|GO:0005886|GO:0005622|GO:0071704|GO:0031224|GO:0042175|GO:0005789|GO:0022857|GO:0006810|GO:0005737|GO:0043231|GO:0006629|GO:0016021|GO:0031226|GO:0005783|GO:0055085|GO:0071702|GO:0005887|GO:0015291|GO:0006811|GO:0015075|GO:1903825|GO:0015293|GO:0015711|GO:0008509|GO:0006820|GO:0034220|GO:1905039|GO:…	metabolic process|localization|transporter activity|membrane|cell|intracellular organelle|endomembrane system|membrane-bounded organelle|cell periphery|plasma membrane|intracellular|organic substance metabolic process|intrinsic component of membrane|nuclear outer membrane-endoplasmic reticulum membrane network|endoplasmic reticulum membrane|transmembrane transporter activity|transport|cytoplasm|i…	-	-	-	-	11:70212752-70216417	70	98	128	165	116	166	0.502336258	0.589493203	0.63278833	0.771370783	0.729961283	1.477043373	0.574872597	0.992791813	0.013647321	0.729875799	-
ENSMUSG00000018986	Slfn3	schlafen 3 [Source:MGI Symbol;Acc:MGI:1329005]	GO:0009987|GO:0097159|GO:0050794|GO:0097367|GO:0048523|GO:0036094|GO:0008283|GO:0043167|GO:0000166|GO:0042127|GO:0008285|GO:0017076|GO:0032555|GO:0032559|GO:0005524	cellular process|organic cyclic compound binding|regulation of cellular process|carbohydrate derivative binding|negative regulation of cellular process|small molecule binding|cell proliferation|ion binding|nucleotide binding|regulation of cell proliferation|negative regulation of cell proliferation|purine nucleotide binding|purine ribonucleotide binding|adenyl ribonucleotide binding|ATP binding	-	-	-	-	11:83191330-83215154	8	6	18	23	27	15	0.113584451	0.071405159	0.176065611	0.212743327	0.33616432	0.264076914	0.12035174	0.270994854	0.013908713	0.736735315	-
ENSMUSG00000020088	Sar1a	secretion associated Ras related GTPase 1A [Source:MGI Symbol;Acc:MGI:98230]	GO:0051179|GO:0032991|GO:0009987|GO:0005576|GO:0016020|GO:0005623|GO:0043229|GO:0097159|GO:0012505|GO:0005615|GO:0097367|GO:0043227|GO:0016043|GO:0036094|GO:0043234|GO:0031090|GO:0033036|GO:0005622|GO:0043167|GO:0051641|GO:0006810|GO:0097708|GO:0030658|GO:0005737|GO:0000166|GO:0046907|GO:0043231|GO:0022607|GO:0005794|GO:0012506|GO:0045184|GO:0006996|GO:1903561|GO:0030133|GO:0051668|GO:0008104|GO:…	localization|macromolecular complex|cellular process|extracellular region|membrane|cell|intracellular organelle|organic cyclic compound binding|endomembrane system|extracellular space|carbohydrate derivative binding|membrane-bounded organelle|cellular component organization|small molecule binding|protein complex|organelle membrane|macromolecule localization|intracellular|ion binding|cellular loca…	K07953	GTP-binding protein SAR1 [EC:3.6.5.-][-]	mmu04141|mmu05134	Protein processing in endoplasmic reticulum - Mus musculus (mouse)|Legionellosis - Mus musculus (mouse)	10:61680299-61693297	1162	599	871	1883	1591	925	14.54572072	6.285051976	7.511017405	15.35539467	17.46392267	14.35677207	9.447263366	15.72536313	0.013969313	0.736735315	-
ENSMUSG00000020261	Slc36a1	solute carrier family 36 (proton/amino acid symporter), member 1 [Source:MGI Symbol;Acc:MGI:2445299]	GO:0051179|GO:0005215|GO:0016020|GO:0005623|GO:0043229|GO:0012505|GO:0043227|GO:0071944|GO:0031090|GO:0005886|GO:0005622|GO:0031224|GO:0022857|GO:0006810|GO:0005737|GO:0043231|GO:0016021|GO:0005774|GO:0005783|GO:0055085|GO:0071702|GO:0005773|GO:0015291|GO:0006811|GO:0015075|GO:1903825|GO:0015293|GO:0006865|GO:0008324|GO:0015992|GO:0015711|GO:0008509|GO:0000323|GO:0005765|GO:0006820|GO:0034220|GO:…	localization|transporter activity|membrane|cell|intracellular organelle|endomembrane system|membrane-bounded organelle|cell periphery|organelle membrane|plasma membrane|intracellular|intrinsic component of membrane|transmembrane transporter activity|transport|cytoplasm|intracellular membrane-bounded organelle|integral component of membrane|vacuolar membrane|endoplasmic reticulum|transmembrane tra…	K14209	solute carrier family 36 (proton-coupled amino acid transporter)[-]	mmu04974	Protein digestion and absorption - Mus musculus (mouse)	11:55204350-55236330	1069	1275	1469	532	1204	259	9.255880688	9.253437461	8.762203705	3.000775113	9.14132954	2.780516651	9.090507285	4.974207101	0.013846512	0.736735315	-
ENSMUSG00000045757	Zfp764	zinc finger protein 764 [Source:MGI Symbol;Acc:MGI:2443580]	GO:0008152|GO:0009987|GO:0005623|GO:0097159|GO:0050794|GO:0006807|GO:0005622|GO:0044237|GO:0071704|GO:0019222|GO:0043167|GO:0009058|GO:1901360|GO:0003676|GO:0051171|GO:0006725|GO:0031323|GO:0044249|GO:0006139|GO:0046483|GO:0043169|GO:0016070|GO:0034645|GO:0010468|GO:0051252|GO:0010467|GO:0046872|GO:2001141|GO:0006355|GO:0006351|GO:0032774|GO:1903506	metabolic process|cellular process|cell|organic cyclic compound binding|regulation of cellular process|nitrogen compound metabolic process|intracellular|cellular metabolic process|organic substance metabolic process|regulation of metabolic process|ion binding|biosynthetic process|organic cyclic compound metabolic process|nucleic acid binding|regulation of nitrogen compound metabolic process|cellu…	-	-	-	-	7:127403668-127406822	45	52	71	107	74	74	0.595939135	0.5772149	0.647732942	0.923105606	0.859333854	1.215081803	0.606962325	0.999173754	0.013929639	0.736735315	-
ENSMUSG00000103749	Pcdhgb5	protocadherin gamma subfamily B, 5 [Source:MGI Symbol;Acc:MGI:1935196]	GO:0032502|GO:0009987|GO:0005576|GO:0016020|GO:0005623|GO:0023052|GO:0007155|GO:0007154|GO:0005615|GO:0043227|GO:0071944|GO:0005886|GO:0048856|GO:0031224|GO:0043167|GO:0007275|GO:0098609|GO:1903561|GO:0048731|GO:0007267|GO:0070062|GO:0031982|GO:0016021|GO:0031226|GO:0043169|GO:0098742|GO:0005887|GO:0007399|GO:0046872|GO:0005509|GO:0007156	developmental process|cellular process|extracellular region|membrane|cell|signaling|cell adhesion|cell communication|extracellular space|membrane-bounded organelle|cell periphery|plasma membrane|anatomical structure development|intrinsic component of membrane|ion binding|multicellular organism development|cell-cell adhesion|extracellular vesicle|system development|cell-cell signaling|extracellula…	-	-	-	-	18:37731009-37841873	697	179	203	218	201	106	4.794506858	1.032091211	0.96196448	0.976897212	1.212409299	0.904075034	2.262854183	1.031127182	0.013990825	0.736735315	-
ENSMUSG00000037235	Mxd4	Max dimerization protein 4 [Source:MGI Symbol;Acc:MGI:104991]	GO:0005515|GO:0046983	protein binding|protein dimerization activity	-	-	-	-	5:34173883-34187720	1224	1388	2052	1623	967	787	7.726351806	7.34404117	8.923220404	6.674105368	5.352568752	6.159615702	7.997871127	6.062096607	0.014125421	0.741541251	-
ENSMUSG00000005871	Apc	adenomatosis polyposis coli [Source:MGI Symbol;Acc:MGI:88039]	GO:0008152|GO:0040011|GO:0051179|GO:0098772|GO:0050896|GO:0099080|GO:0032991|GO:0009987|GO:0016020|GO:0005623|GO:0030054|GO:0023052|GO:0043229|GO:0007154|GO:0050794|GO:0044877|GO:0023051|GO:0007017|GO:0040017|GO:0006950|GO:0048523|GO:0043227|GO:0006807|GO:0016043|GO:0005515|GO:0000075|GO:0009056|GO:0071944|GO:0023057|GO:0031252|GO:0043234|GO:0048870|GO:0051716|GO:0033036|GO:0042995|GO:0005886|GO:…	metabolic process|locomotion|localization|molecular function regulator|response to stimulus|supramolecular complex|macromolecular complex|cellular process|membrane|cell|cell junction|signaling|intracellular organelle|cell communication|regulation of cellular process|macromolecular complex binding|regulation of signaling|microtubule-based process|positive regulation of locomotion|response to stres…	K02085	adenomatosis polyposis coli protein[-]	mmu05200|mmu05165|mmu05166|mmu04810|mmu05225|mmu04390|mmu05226|mmu05224|mmu04310|mmu05206|mmu04550|mmu05210|mmu05217|mmu05213	Pathways in cancer - Mus musculus (mouse)|Human papillomavirus infection - Mus musculus (mouse)|HTLV-I infection - Mus musculus (mouse)|Regulation of actin cytoskeleton - Mus musculus (mouse)|Hepatocellular carcinoma - Mus musculus (mouse)|Hippo signaling pathway - Mus musculus (mouse)|Gastric cancer - Mus musculus (mouse)|Breast cancer - Mus musculus (mouse)|Wnt signaling pathway - Mus musculus …	18:34220924-34322189	3809	4385	11783	5517	4198	2186	8.925352547	8.612651527	19.02049049	8.421685715	8.625801868	6.351123298	12.18616485	7.79953696	0.014261592	0.74640025	-
ENSMUSG00000027702	Lrrc34	leucine rich repeat containing 34 [Source:MGI Symbol;Acc:MGI:1919077]	GO:0032502|GO:0009987|GO:0005623|GO:0043229|GO:0043227|GO:0005622|GO:0005737|GO:0043231|GO:0005634|GO:0031981|GO:0030154|GO:0005730	developmental process|cellular process|cell|intracellular organelle|membrane-bounded organelle|intracellular|cytoplasm|intracellular membrane-bounded organelle|nucleus|nuclear lumen|cell differentiation|nucleolus	-	-	-	-	3:30624267-30647869	10	5	19	7	3	2	0.3360846	0.14084677	0.439891251	0.153260403	0.088404772	0.083364	0.305607541	0.108343058	0.014358907	0.749202235	-
ENSMUSG00000068547	Clca4a	chloride channel accessory 4A [Source:MGI Symbol;Acc:MGI:2139744]	GO:0008152|GO:0051179|GO:0005215|GO:0003824|GO:0016020|GO:0016787|GO:0006807|GO:0071704|GO:0031224|GO:0022857|GO:0006810|GO:0016021|GO:0008233|GO:0019538|GO:0006508|GO:0055085|GO:0015267|GO:0006811|GO:0015075|GO:0008237|GO:0008509|GO:0006820|GO:0034220|GO:0005216|GO:0005253|GO:0015698|GO:0098656|GO:0022839|GO:0006821|GO:0005254|GO:0005229|GO:0015108|GO:1902476	metabolic process|localization|transporter activity|catalytic activity|membrane|hydrolase activity|nitrogen compound metabolic process|organic substance metabolic process|intrinsic component of membrane|transmembrane transporter activity|transport|integral component of membrane|peptidase activity|protein metabolic process|proteolysis|transmembrane transport|channel activity|ion transport|ion tran…	K05030	calcium-activated chloride channel regulator 3/4[-]	mmu04972|mmu04924	Pancreatic secretion - Mus musculus (mouse)|Renin secretion - Mus musculus (mouse)	3:144952480-144975045	3	6	0	0	0	0	0.063460723	0.106394638	0	0	0	0	0.056618454	0	0.014414963	0.749840979	-
ENSMUSG00000063903	Klk1	kallikrein 1 [Source:MGI Symbol;Acc:MGI:102850]	GO:0008152|GO:0003824|GO:0032991|GO:0005576|GO:0005623|GO:0043229|GO:0016787|GO:0005615|GO:0043227|GO:0006807|GO:0043234|GO:0005622|GO:0071704|GO:0043231|GO:1903561|GO:0070062|GO:0017171|GO:0031982|GO:0016810|GO:0008233|GO:0019538|GO:0006508|GO:0005634|GO:0008236|GO:0016811|GO:0004252|GO:0004175	metabolic process|catalytic activity|macromolecular complex|extracellular region|cell|intracellular organelle|hydrolase activity|extracellular space|membrane-bounded organelle|nitrogen compound metabolic process|protein complex|intracellular|organic substance metabolic process|intracellular membrane-bounded organelle|extracellular vesicle|extracellular exosome|serine hydrolase activity|vesicle|hy…	K01325	tissue kallikrein[3.4.21.35]	mmu04961|mmu04614	Endocrine and other factor-regulated calcium reabsorption - Mus musculus (mouse)|Renin-angiotensin system - Mus musculus (mouse)	7:44225360-44229618	0	8	2	0	0	0	0	0.297795939	0.061197061	0	0	0	0.119664333	0	0.014475798	0.750723675	-
ENSMUSG00000057719	Sh3rf2	SH3 domain containing ring finger 2 [Source:MGI Symbol;Acc:MGI:2444628]	GO:0008152|GO:0098772|GO:0003824|GO:0009987|GO:0005623|GO:0043229|GO:0050794|GO:0048523|GO:0043227|GO:0006807|GO:0005515|GO:0005622|GO:0044237|GO:0009892|GO:0071704|GO:0016740|GO:0019222|GO:0030234|GO:0065009|GO:0043167|GO:0031324|GO:0006793|GO:0019208|GO:0043231|GO:0004857|GO:0031323|GO:0019899|GO:0044092|GO:0050790|GO:0043169|GO:0019538|GO:0005634|GO:0043086|GO:0044267|GO:0036211|GO:0031981|GO:…	metabolic process|molecular function regulator|catalytic activity|cellular process|cell|intracellular organelle|regulation of cellular process|negative regulation of cellular process|membrane-bounded organelle|nitrogen compound metabolic process|protein binding|intracellular|cellular metabolic process|negative regulation of metabolic process|organic substance metabolic process|transferase activit…	-	-	-	-	18:42053667-42158960	12	6	13	1	7	0	0.088757682	0.037198498	0.066242901	0.004818021	0.045405803	0	0.06406636	0.016741275	0.01454548	0.752058461	-
ENSMUSG00000028643	Svbp	small vasohibin binding protein [Source:MGI Symbol;Acc:MGI:1916466]	GO:0008152|GO:0040011|GO:0051179|GO:0009987|GO:0005576|GO:0005623|GO:0050794|GO:0048523|GO:0045177|GO:0006807|GO:0048870|GO:0040013|GO:0033036|GO:0044237|GO:0009892|GO:0071704|GO:0019222|GO:0040012|GO:0031324|GO:0010633|GO:0051270|GO:0006810|GO:0032940|GO:0051171|GO:0045184|GO:2000146|GO:0031323|GO:0008104|GO:0010632|GO:0006928|GO:0016477|GO:0051271|GO:2000145|GO:0019538|GO:0051246|GO:0010596|GO:…	metabolic process|locomotion|localization|cellular process|extracellular region|cell|regulation of cellular process|negative regulation of cellular process|apical part of cell|nitrogen compound metabolic process|cell motility|negative regulation of locomotion|macromolecule localization|cellular metabolic process|negative regulation of metabolic process|organic substance metabolic process|regulati…	-	-	-	-	4:119195306-119201298	41	86	60	136	72	108	2.01208336	3.537668057	2.028482141	4.34798604	3.098408401	6.571663608	2.526077853	4.672686016	0.014659768	0.754783738	-
ENSMUSG00000038650	Rnh1	ribonuclease/angiogenin inhibitor 1 [Source:MGI Symbol;Acc:MGI:1195456]	GO:0032502|GO:0098772|GO:0032991|GO:0005576|GO:0005623|GO:0043229|GO:0048646|GO:0005615|GO:0050793|GO:0043227|GO:0043234|GO:0009653|GO:0048856|GO:0005622|GO:0032311|GO:0030234|GO:0065009|GO:0007275|GO:0005737|GO:0043231|GO:0004857|GO:1903561|GO:0048731|GO:0048514|GO:0001568|GO:0070062|GO:0031982|GO:0044092|GO:0050790|GO:0001525|GO:0005634|GO:0008428|GO:0005829|GO:0072358|GO:0043086|GO:0072359|GO:…	developmental process|molecular function regulator|macromolecular complex|extracellular region|cell|intracellular organelle|anatomical structure formation involved in morphogenesis|extracellular space|regulation of developmental process|membrane-bounded organelle|protein complex|anatomical structure morphogenesis|anatomical structure development|intracellular|angiogenin-PRI complex|enzyme regulat…	-	-	-	-	7:141160326-141172857	206	271	350	404	311	488	4.43493552	4.890372738	5.190852857	5.666076985	5.871151691	13.02644109	4.838720372	8.187889921	0.014796508	0.754783738	-
ENSMUSG00000041625	Ggact	gamma-glutamylamine cyclotransferase [Source:MGI Symbol;Acc:MGI:2385008]	GO:0008152|GO:0003824|GO:0005576|GO:0005615|GO:0043227|GO:0006807|GO:0009056|GO:0016829|GO:0071704|GO:0016740|GO:1903561|GO:0070062|GO:0016746|GO:0031982|GO:1901565|GO:0003839|GO:0042219	metabolic process|catalytic activity|extracellular region|extracellular space|membrane-bounded organelle|nitrogen compound metabolic process|catabolic process|lyase activity|organic substance metabolic process|transferase activity|extracellular vesicle|extracellular exosome|transferase activity, transferring acyl groups|vesicle|organonitrogen compound catabolic process|gamma-glutamylcyclotransfer…	-	-	-	-	14:122816223-122913757	145	159	292	290	300	250	1.327457468	1.220119999	1.841556649	1.729544861	2.408328325	2.837773226	1.463044706	2.32521547	0.014809992	0.754783738	-
ENSMUSG00000042348	Arl15	ADP-ribosylation factor-like 15 [Source:MGI Symbol;Acc:MGI:2442308]	GO:0050896|GO:0009987|GO:0005576|GO:0005623|GO:0023052|GO:0097159|GO:0007154|GO:0050794|GO:0005615|GO:0097367|GO:0043227|GO:0036094|GO:0051716|GO:0005622|GO:0007165|GO:0043167|GO:0000166|GO:1903561|GO:0001882|GO:0070062|GO:0031982|GO:0035556|GO:0001883|GO:0007264|GO:0017076|GO:0032549|GO:0032555|GO:0019001|GO:0005525|GO:0032561	response to stimulus|cellular process|extracellular region|cell|signaling|organic cyclic compound binding|cell communication|regulation of cellular process|extracellular space|carbohydrate derivative binding|membrane-bounded organelle|small molecule binding|cellular response to stimulus|intracellular|signal transduction|ion binding|nucleotide binding|extracellular vesicle|nucleoside binding|extra…	-	-	-	-	13:113794505-114157461	357	426	528	1512	425	402	4.077715928	4.07859951	4.154650927	11.25077701	4.256770782	5.693257934	4.103655455	7.066935243	0.014818706	0.754783738	-
ENSMUSG00000070939	Tgfbrap1	transforming growth factor, beta receptor associated protein 1 [Source:MGI Symbol;Acc:MGI:2447427]	GO:0008152|GO:0051179|GO:0050896|GO:0032991|GO:0009987|GO:0016020|GO:0005623|GO:0023052|GO:0043229|GO:0007154|GO:0050794|GO:0012505|GO:0043227|GO:0006807|GO:0016043|GO:0005515|GO:0043234|GO:0051716|GO:0033036|GO:0005622|GO:0044237|GO:0099023|GO:0071704|GO:0007165|GO:0019222|GO:0051641|GO:0009058|GO:0005768|GO:0046332|GO:0006810|GO:0097708|GO:0005102|GO:0005737|GO:0046907|GO:0043231|GO:1901360|GO:…	metabolic process|localization|response to stimulus|macromolecular complex|cellular process|membrane|cell|signaling|intracellular organelle|cell communication|regulation of cellular process|endomembrane system|membrane-bounded organelle|nitrogen compound metabolic process|cellular component organization|protein binding|protein complex|cellular response to stimulus|macromolecule localization|intra…	-	-	-	-	1:43047200-43098637	546	1350	671	1844	1311	978	1.905544596	3.949234507	1.613244548	4.192458862	4.012098865	4.232051802	2.489341217	4.14553651	0.014815631	0.754783738	-
ENSMUSG00000000385	Tmprss2	transmembrane protease, serine 2 [Source:MGI Symbol;Acc:MGI:1354381]	GO:0008152|GO:0051179|GO:0003824|GO:0005576|GO:0016020|GO:0005623|GO:0016787|GO:0005615|GO:0043227|GO:0006807|GO:0071944|GO:0005886|GO:0071704|GO:0004872|GO:0031224|GO:0038024|GO:0006810|GO:1903561|GO:0048524|GO:0070062|GO:0017171|GO:0031982|GO:0016021|GO:0008233|GO:0019538|GO:0006508|GO:1903902|GO:0016032|GO:0008236|GO:0050792|GO:0005044|GO:0051604|GO:0010467|GO:0016192|GO:1903900|GO:0006897|GO:…	metabolic process|localization|catalytic activity|extracellular region|membrane|cell|hydrolase activity|extracellular space|membrane-bounded organelle|nitrogen compound metabolic process|cell periphery|plasma membrane|organic substance metabolic process|receptor activity|intrinsic component of membrane|cargo receptor activity|transport|extracellular vesicle|positive regulation of viral process|ex…	K09633	transmembrane protease serine 2 [EC:3.4.21.-][-]	mmu05202|mmu05164|mmu05215	Transcriptional misregulation in cancer - Mus musculus (mouse)|Influenza A - Mus musculus (mouse)|Prostate cancer - Mus musculus (mouse)	16:97564684-97611195	1	2	5	0	0	0	0.020122187	0.033724754	0.069297457	0	0	0	0.041048133	0	0.015017526	0.757072762	-
ENSMUSG00000021147	Wdr37	WD repeat domain 37 [Source:MGI Symbol;Acc:MGI:1920393]	GO:0008152|GO:0032991|GO:0009987|GO:0005623|GO:0043229|GO:0043227|GO:0006807|GO:0043234|GO:1990904|GO:0005622|GO:0044237|GO:0071704|GO:0030529|GO:0043231|GO:1901360|GO:0006725|GO:0070545|GO:0006139|GO:0046483|GO:0005634|GO:0030684|GO:0042273|GO:0016070|GO:0031981|GO:0010467|GO:0042254|GO:0005730|GO:0030687|GO:0006364|GO:0006396|GO:0000470|GO:0030686|GO:0000460|GO:0016072|GO:0034470	metabolic process|macromolecular complex|cellular process|cell|intracellular organelle|membrane-bounded organelle|nitrogen compound metabolic process|protein complex|ribonucleoprotein complex|intracellular|cellular metabolic process|organic substance metabolic process|intracellular ribonucleoprotein complex|intracellular membrane-bounded organelle|organic cyclic compound metabolic process|cellula…	-	-	-	-	13:8802968-8871909	718	1505	1807	934	857	751	2.53435639	4.45279132	4.39392514	2.147689848	2.652567171	3.286767163	3.79369095	2.695674728	0.014968194	0.757072762	-
ENSMUSG00000032536	Trak1	trafficking protein, kinesin binding 1 [Source:MGI Symbol;Acc:MGI:1914345]	GO:0032502|GO:0051179|GO:0009987|GO:0005623|GO:0043229|GO:0050794|GO:0012505|GO:0007017|GO:0050793|GO:0043227|GO:0016043|GO:0005515|GO:0009653|GO:0042995|GO:0048856|GO:0005622|GO:0030427|GO:0051641|GO:0030030|GO:0051130|GO:0005768|GO:0007275|GO:0006810|GO:0097708|GO:0005102|GO:0005737|GO:0043005|GO:0046907|GO:0043231|GO:0048468|GO:0048731|GO:0016358|GO:0006928|GO:0051656|GO:0019904|GO:0007018|GO:…	developmental process|localization|cellular process|cell|intracellular organelle|regulation of cellular process|endomembrane system|microtubule-based process|regulation of developmental process|membrane-bounded organelle|cellular component organization|protein binding|anatomical structure morphogenesis|cell projection|anatomical structure development|intracellular|site of polarized growth|cellula…	-	-	-	-	9:121297502-121474918	3724	4330	3082	3210	2529	2067	12.1171113	11.80946257	6.908336091	6.804183501	7.215739392	8.339035936	10.27830332	7.452986276	0.015040595	0.757072762	-
ENSMUSG00000106247	Gm43720	predicted gene 43720 [Source:MGI Symbol;Acc:MGI:5663857]	GO:0005576|GO:0016020|GO:0005623|GO:0031012|GO:0097367|GO:0005515|GO:0071944|GO:0005886|GO:0031224|GO:0043167|GO:0043395|GO:0005578|GO:0031225|GO:0043394	extracellular region|membrane|cell|extracellular matrix|carbohydrate derivative binding|protein binding|cell periphery|plasma membrane|intrinsic component of membrane|ion binding|heparan sulfate proteoglycan binding|proteinaceous extracellular matrix|anchored component of membrane|proteoglycan binding	-	-	-	-	5:138264952-138279958	16	24	23	2	2	13	0.158613314	0.199421409	0.157070713	0.012914189	0.01738402	0.159782708	0.171701812	0.063360306	0.014932815	0.757072762	-
ENSMUSG00000003484	Cyp4f18	cytochrome P450, family 4, subfamily f, polypeptide 18 [Source:MGI Symbol;Acc:MGI:1919304]	GO:0008152|GO:0051179|GO:0003824|GO:0009987|GO:0016020|GO:0005623|GO:0043229|GO:0097159|GO:0012505|GO:0016491|GO:0043227|GO:0045177|GO:0009056|GO:0071944|GO:0031090|GO:0033036|GO:0005886|GO:0005622|GO:0044237|GO:0071704|GO:0051050|GO:0051051|GO:0031224|GO:0042175|GO:0005789|GO:0043167|GO:0051047|GO:0032370|GO:0006810|GO:0055114|GO:0051048|GO:0004497|GO:0005737|GO:0010876|GO:0043231|GO:1901360|GO:…	metabolic process|localization|catalytic activity|cellular process|membrane|cell|intracellular organelle|organic cyclic compound binding|endomembrane system|oxidoreductase activity|membrane-bounded organelle|apical part of cell|catabolic process|cell periphery|organelle membrane|macromolecule localization|plasma membrane|intracellular|cellular metabolic process|organic substance metabolic process…	K17726	leukotriene-B4 20-monooxygenase / phylloquinone omega-hydroxylase[1.14.13.194]	mmu01100|mmu00590	Metabolic pathways - Mus musculus (mouse)|Arachidonic acid metabolism - Mus musculus (mouse)	8:71988482-72009626	0	1	5	10	5	5	0	0.022428736	0.092172913	0.174317778	0.117314684	0.1658838	0.03820055	0.152505421	0.015112949	0.758483905	-
ENSMUSG00000034871	Fam151a	family with sequence simliarity 151, member A [Source:MGI Symbol;Acc:MGI:2657115]	GO:0005576|GO:0016020|GO:0005615|GO:0043227|GO:0031224|GO:1903561|GO:0070062|GO:0031982|GO:0016021	extracellular region|membrane|extracellular space|membrane-bounded organelle|intrinsic component of membrane|extracellular vesicle|extracellular exosome|vesicle|integral component of membrane	-	-	-	-	4:106733889-106748292	0	0	0	0	3	5	0	0	0	0	0.086933658	0.204874688	0	0.097269449	0.015300451	0.760881221	-
ENSMUSG00000035310	Lin54	lin-54 homolog (C. elegans) [Source:MGI Symbol;Acc:MGI:2140902]	GO:0008152|GO:0009987|GO:0005623|GO:0043229|GO:0097159|GO:0050794|GO:0043227|GO:0006807|GO:0005622|GO:0044237|GO:0071704|GO:0019222|GO:0043167|GO:0009058|GO:0043231|GO:1901360|GO:0003676|GO:0051171|GO:0006725|GO:0031323|GO:0044249|GO:0006139|GO:0007049|GO:0046483|GO:0043169|GO:0005634|GO:0016070|GO:0003677|GO:0034645|GO:0010468|GO:0051252|GO:0010467|GO:0046872|GO:2001141|GO:0006355|GO:0006351|GO:…	metabolic process|cellular process|cell|intracellular organelle|organic cyclic compound binding|regulation of cellular process|membrane-bounded organelle|nitrogen compound metabolic process|intracellular|cellular metabolic process|organic substance metabolic process|regulation of metabolic process|ion binding|biosynthetic process|intracellular membrane-bounded organelle|organic cyclic compound me…	-	-	mmu04218	Cellular senescence - Mus musculus (mouse)	5:100441918-100500639	356	431	358	369	265	162	1.301774766	1.32104267	0.901820827	0.879011654	0.849717641	0.734493651	1.174879421	0.821074315	0.015360018	0.760881221	-
ENSMUSG00000038615	Nfe2l1	nuclear factor, erythroid derived 2,-like 1 [Source:MGI Symbol;Acc:MGI:99421]	GO:0032502|GO:0008152|GO:0000988|GO:0002376|GO:0050896|GO:0032991|GO:0009987|GO:0016020|GO:0005623|GO:0043229|GO:0097159|GO:0050794|GO:0044877|GO:0012505|GO:0006950|GO:0002520|GO:0043227|GO:0003700|GO:0006807|GO:0005515|GO:0002262|GO:0043234|GO:0051716|GO:0048856|GO:0005622|GO:0044237|GO:0071704|GO:0009893|GO:0031224|GO:0019222|GO:0042175|GO:0005789|GO:0000989|GO:0009058|GO:0032403|GO:0001076|GO:…	developmental process|metabolic process|transcription factor activity, protein binding|immune system process|response to stimulus|macromolecular complex|cellular process|membrane|cell|intracellular organelle|organic cyclic compound binding|regulation of cellular process|macromolecular complex binding|endomembrane system|response to stress|immune system development|membrane-bounded organelle|trans…	-	-	-	-	11:96817414-96829968	2273	2687	7482	3543	2514	1139	9.625908061	9.538120931	21.82787116	9.774509305	9.33576993	5.980701366	13.66396672	8.363660201	0.015350067	0.760881221	-
ENSMUSG00000046814	Gchfr	GTP cyclohydrolase I feedback regulator [Source:MGI Symbol;Acc:MGI:2443977]	GO:0008152|GO:0098772|GO:0003824|GO:0032991|GO:0009987|GO:0016020|GO:0005623|GO:0043229|GO:0016787|GO:0012505|GO:0043227|GO:0016043|GO:0036094|GO:0005515|GO:0043234|GO:0031090|GO:0042995|GO:0005622|GO:0009892|GO:0019222|GO:0030234|GO:0065009|GO:0043167|GO:0009058|GO:0009890|GO:0097708|GO:0005635|GO:0005737|GO:0043005|GO:0043231|GO:0004857|GO:0022607|GO:0030742|GO:0043177|GO:0019899|GO:0031965|GO:…	metabolic process|molecular function regulator|catalytic activity|macromolecular complex|cellular process|membrane|cell|intracellular organelle|hydrolase activity|endomembrane system|membrane-bounded organelle|cellular component organization|small molecule binding|protein binding|protein complex|organelle membrane|cell projection|intracellular|negative regulation of metabolic process|regulation o…	-	-	-	-	2:119167773-119172390	4	5	2	0	0	1	0.394111629	0.41293216	0.135772083	0	0	0.122135763	0.314271957	0.040711921	0.015370998	0.760881221	-
ENSMUSG00000072620	Slfn2	schlafen 2 [Source:MGI Symbol;Acc:MGI:1313258]	GO:0009987|GO:0097159|GO:0050794|GO:0097367|GO:0048523|GO:0036094|GO:0008283|GO:0043167|GO:0000166|GO:0042127|GO:0008285|GO:0017076|GO:0032555|GO:0032559|GO:0005524	cellular process|organic cyclic compound binding|regulation of cellular process|carbohydrate derivative binding|negative regulation of cellular process|small molecule binding|cell proliferation|ion binding|nucleotide binding|regulation of cell proliferation|negative regulation of cell proliferation|purine nucleotide binding|purine ribonucleotide binding|adenyl ribonucleotide binding|ATP binding	-	-	-	-	11:83065112-83070678	18	36	70	74	84	50	0.687463931	1.152501398	1.841744034	1.841189873	2.813213892	2.367787754	1.227236455	2.340730506	0.015383014	0.760881221	-
ENSMUSG00000091455	Otogl	otogelin-like [Source:MGI Symbol;Acc:MGI:3647600]	GO:0008152|GO:0003824|GO:0005576|GO:0016787|GO:0071704|GO:0016798|GO:0005975|GO:0050877|GO:0004553|GO:0007600|GO:0005996|GO:0050954|GO:0019321|GO:0046556|GO:0007605|GO:0046373	metabolic process|catalytic activity|extracellular region|hydrolase activity|organic substance metabolic process|hydrolase activity, acting on glycosyl bonds|carbohydrate metabolic process|neurological system process|hydrolase activity, hydrolyzing O-glycosyl compounds|sensory perception|monosaccharide metabolic process|sensory perception of mechanical stimulus|pentose metabolic process|alpha-L-a…	-	-	-	-	10:107760531-107912134	43	40	46	40	21	14	0.31185438	0.243162766	0.229820501	0.188983142	0.133552967	0.125896462	0.261612549	0.149477524	0.015435417	0.761273008	-
ENSMUSG00000004789	Dlst	dihydrolipoamide S-succinyltransferase (E2 component of 2-oxo-glutarate complex) [Source:MGI Symbol;Acc:MGI:1926170]	GO:0008152|GO:0003824|GO:0032991|GO:0009987|GO:0005576|GO:0016020|GO:0005623|GO:0043229|GO:0005615|GO:1990204|GO:0043227|GO:0006807|GO:0009056|GO:0043234|GO:0043209|GO:0005622|GO:0044237|GO:0071704|GO:1902494|GO:0016740|GO:0006793|GO:1990234|GO:0055114|GO:0005737|GO:0043231|GO:0006790|GO:0006099|GO:0006091|GO:0006082|GO:0045239|GO:1903561|GO:0070062|GO:0016746|GO:0031982|GO:0051186|GO:0006520|GO:…	metabolic process|catalytic activity|macromolecular complex|cellular process|extracellular region|membrane|cell|intracellular organelle|extracellular space|oxidoreductase complex|membrane-bounded organelle|nitrogen compound metabolic process|catabolic process|protein complex|myelin sheath|intracellular|cellular metabolic process|organic substance metabolic process|catalytic complex|transferase ac…	K00658	2-oxoglutarate dehydrogenase E2 component (dihydrolipoamide succinyltransferase)[2.3.1.61]	mmu01100|mmu01200|mmu00310	Metabolic pathways - Mus musculus (mouse)|Carbon metabolism - Mus musculus (mouse)|Lysine degradation - Mus musculus (mouse)	12:85110833-85134845	2027	1110	1317	1290	937	701	9.886563983	4.538031346	4.425158334	4.09885985	4.007502835	4.239312659	6.283251221	4.115225115	0.015528604	0.763668178	-
ENSMUSG00000033355	Rtp4	receptor transporter protein 4 [Source:MGI Symbol;Acc:MGI:1915025]	GO:0051179|GO:0002376|GO:0050896|GO:0009987|GO:0016020|GO:0005623|GO:0009605|GO:0009986|GO:0006950|GO:0051707|GO:0051606|GO:0016043|GO:0005515|GO:0033036|GO:0005622|GO:0009607|GO:0031224|GO:0051641|GO:0006810|GO:0005102|GO:0005737|GO:0046907|GO:0009593|GO:0045184|GO:0008104|GO:0006952|GO:0098542|GO:0009615|GO:0043207|GO:0051607|GO:0050906|GO:0051649|GO:0016021|GO:0061024|GO:0050877|GO:0034613|GO:…	localization|immune system process|response to stimulus|cellular process|membrane|cell|response to external stimulus|cell surface|response to stress|response to other organism|detection of stimulus|cellular component organization|protein binding|macromolecule localization|intracellular|response to biotic stimulus|intrinsic component of membrane|cellular localization|transport|receptor binding|cyt…	-	-	-	-	16:23520291-23614222	25	54	62	67	86	74	0.367787025	0.665889697	0.628336512	0.642112159	1.109419491	1.349809623	0.554004411	1.033780425	0.01586477	0.777964674	-
ENSMUSG00000044948	Cfap43	cilia and flagella associated protein 43 [Source:MGI Symbol;Acc:MGI:1289258]	GO:0008152|GO:0098772|GO:0050896|GO:0009987|GO:0016020|GO:0005623|GO:0023052|GO:0007154|GO:0050794|GO:0023051|GO:0048523|GO:0006807|GO:0005515|GO:0071944|GO:0023057|GO:0051716|GO:0005886|GO:0044237|GO:0009892|GO:0071704|GO:0007165|GO:0019222|GO:0030234|GO:0065009|GO:0031324|GO:0006793|GO:0008219|GO:0097190|GO:0010941|GO:0004857|GO:0019207|GO:0051171|GO:0031323|GO:0009966|GO:0007166|GO:0044092|GO:…	metabolic process|molecular function regulator|response to stimulus|cellular process|membrane|cell|signaling|cell communication|regulation of cellular process|regulation of signaling|negative regulation of cellular process|nitrogen compound metabolic process|protein binding|cell periphery|negative regulation of signaling|cellular response to stimulus|plasma membrane|cellular metabolic process|neg…	-	-	-	-	19:47737561-47919299	87	88	166	90	73	48	0.494599324	0.419341321	0.650119492	0.333318155	0.363916155	0.338344888	0.521353379	0.345193066	0.01592516	0.778694811	-
ENSMUSG00000045031	Cetn4	centrin 4 [Source:MGI Symbol;Acc:MGI:2677454]	GO:0005623|GO:0043229|GO:0044877|GO:0005929|GO:0005515|GO:0042995|GO:0005622|GO:0043167|GO:0032403|GO:0036064|GO:0005737|GO:0043169|GO:0031683|GO:0032795|GO:0005814|GO:0005815|GO:0005856|GO:0046872|GO:0015630|GO:0005509	cell|intracellular organelle|macromolecular complex binding|cilium|protein binding|cell projection|intracellular|ion binding|protein complex binding|ciliary basal body|cytoplasm|cation binding|G-protein beta/gamma-subunit complex binding|heterotrimeric G-protein binding|centriole|microtubule organizing center|cytoskeleton|metal ion binding|microtubule cytoskeleton|calcium ion binding	-	-	-	-	3:37307749-37312708	185	197	148	167	117	54	2.212096276	1.974472092	1.219118743	1.300864141	1.226766058	0.800601182	1.801895704	1.10941046	0.016090596	0.784542636	-
ENSMUSG00000035337	Uchl4	ubiquitin carboxyl-terminal esterase L4 [Source:MGI Symbol;Acc:MGI:1890440]	GO:0008152|GO:0003824|GO:0009987|GO:0005623|GO:0016787|GO:0006807|GO:0009056|GO:0005622|GO:0044237|GO:0071704|GO:0005737|GO:0101005|GO:0008233|GO:0019538|GO:0006508|GO:1901565|GO:0044267|GO:0036211|GO:0030163|GO:0036459|GO:0044265|GO:0051603|GO:0070646|GO:0004843|GO:0006464|GO:0044257|GO:0008234|GO:0016579|GO:0019941|GO:0006511	metabolic process|catalytic activity|cellular process|cell|hydrolase activity|nitrogen compound metabolic process|catabolic process|intracellular|cellular metabolic process|organic substance metabolic process|cytoplasm|ubiquitinyl hydrolase activity|peptidase activity|protein metabolic process|proteolysis|organonitrogen compound catabolic process|cellular protein metabolic process|protein modific…	-	-	-	-	9:64235201-64236362	122	158	159	129	102	62	6.672495542	7.243377614	5.990707518	4.596236231	4.891858123	4.204464886	6.635526891	4.564186413	0.016263592	0.790724768	-
ENSMUSG00000007050	Lsm2	LSM2 homolog, U6 small nuclear RNA and mRNA degradation associated [Source:MGI Symbol;Acc:MGI:90676]	GO:0008152|GO:0032991|GO:0009987|GO:0005623|GO:0043229|GO:0097159|GO:0043227|GO:0006807|GO:0016043|GO:0005515|GO:0009056|GO:0043234|GO:1990904|GO:0005622|GO:0044237|GO:0009892|GO:0071704|GO:1902494|GO:0019222|GO:0030529|GO:0071013|GO:0005737|GO:0043231|GO:1901360|GO:0003676|GO:0022607|GO:0006725|GO:0019899|GO:1990726|GO:0006139|GO:0046483|GO:0010629|GO:0005634|GO:0036464|GO:0035770|GO:0019900|GO:…	metabolic process|macromolecular complex|cellular process|cell|intracellular organelle|organic cyclic compound binding|membrane-bounded organelle|nitrogen compound metabolic process|cellular component organization|protein binding|catabolic process|protein complex|ribonucleoprotein complex|intracellular|cellular metabolic process|negative regulation of metabolic process|organic substance metabolic…	K12621	U6 snRNA-associated Sm-like protein LSm2[-]	mmu03040|mmu03018	Spliceosome - Mus musculus (mouse)|RNA degradation - Mus musculus (mouse)	17:34981862-34985891	51	70	79	106	95	97	0.500105529	0.575364213	0.533670534	0.677146639	0.816882036	1.17936932	0.536380092	0.891132665	0.016443927	0.797227661	-
ENSMUSG00000032239	Rp9	retinitis pigmentosa 9 (human) [Source:MGI Symbol;Acc:MGI:2157166]	GO:0008152|GO:0032991|GO:0009987|GO:0016020|GO:0005623|GO:0043229|GO:0097159|GO:0012505|GO:0043227|GO:0006807|GO:0005515|GO:0043234|GO:0031090|GO:0005622|GO:0044237|GO:0071704|GO:0042175|GO:0005789|GO:0043167|GO:0005737|GO:0043231|GO:1901360|GO:0003676|GO:0006725|GO:0005785|GO:0030867|GO:0006139|GO:0046483|GO:0043169|GO:0050877|GO:0005783|GO:0005634|GO:0005829|GO:0016070|GO:0031981|GO:0050890|GO:…	metabolic process|macromolecular complex|cellular process|membrane|cell|intracellular organelle|organic cyclic compound binding|endomembrane system|membrane-bounded organelle|nitrogen compound metabolic process|protein binding|protein complex|organelle membrane|intracellular|cellular metabolic process|organic substance metabolic process|nuclear outer membrane-endoplasmic reticulum membrane networ…	K19604	retinitis pigmentosa 9 protein[-]	mmu03040	Spliceosome - Mus musculus (mouse)	9:22411047-22469743	115	163	206	207	316	189	1.61658965	1.92062509	1.994896594	1.895631981	3.895213927	3.294204223	1.844037111	3.028350044	0.016554141	0.800303877	-
ENSMUSG00000000159	Igsf5	immunoglobulin superfamily, member 5 [Source:MGI Symbol;Acc:MGI:1919308]	GO:0016020|GO:0031224|GO:0016021	membrane|intrinsic component of membrane|integral component of membrane	K06786	junctional adhesion molecule 4[-]	mmu04530	Tight junction - Mus musculus (mouse)	16:96361668-96525580	127	174	216	164	113	70	2.055311385	2.360350589	2.408135685	1.729020428	1.603606748	1.404629772	2.27459922	1.579085649	0.017114736	0.812358684	-
ENSMUSG00000012705	Retn	resistin [Source:MGI Symbol;Acc:MGI:1888506]	GO:0050896|GO:0009987|GO:0005576|GO:0023052|GO:0007154|GO:0050794|GO:0005615|GO:0023051|GO:0043227|GO:0005515|GO:0051716|GO:0007165|GO:0065009|GO:0005102|GO:0010469|GO:1903561|GO:0070062|GO:0009966|GO:0031982|GO:0010646|GO:0005179	response to stimulus|cellular process|extracellular region|signaling|cell communication|regulation of cellular process|extracellular space|regulation of signaling|membrane-bounded organelle|protein binding|cellular response to stimulus|signal transduction|regulation of molecular function|receptor binding|regulation of receptor activity|extracellular vesicle|extracellular exosome|regulation of sig…	-	-	-	-	8:3655770-3660110	0	0	3	5	4	4	0	0	0.076314744	0.120292013	0.129516502	0.183147274	0.025438248	0.144318596	0.01705886	0.812358684	-
ENSMUSG00000016942	Tmprss6	transmembrane serine protease 6 [Source:MGI Symbol;Acc:MGI:1919003]	GO:0008152|GO:0050896|GO:0003824|GO:0009987|GO:0005576|GO:0016020|GO:0005623|GO:0023052|GO:0009605|GO:0007154|GO:0016787|GO:0050794|GO:0005615|GO:0023051|GO:0006950|GO:0048523|GO:0006807|GO:0071944|GO:0023057|GO:0051716|GO:0005886|GO:0044237|GO:0009892|GO:0071704|GO:0007165|GO:0009893|GO:0031224|GO:0019222|GO:0009058|GO:0031324|GO:0009890|GO:0042592|GO:1901360|GO:0051171|GO:0006725|GO:0031323|GO:…	metabolic process|response to stimulus|catalytic activity|cellular process|extracellular region|membrane|cell|signaling|response to external stimulus|cell communication|hydrolase activity|regulation of cellular process|extracellular space|regulation of signaling|response to stress|negative regulation of cellular process|nitrogen compound metabolic process|cell periphery|negative regulation of sig…	-	-	-	-	15:78439668-78468634	5	2	8	8	11	20	0.099582573	0.033386555	0.10976131	0.10379563	0.192110486	0.493883513	0.080910146	0.26326321	0.017742025	0.812358684	-
ENSMUSG00000020911	Krt19	keratin 19 [Source:MGI Symbol;Acc:MGI:96693]	GO:0032502|GO:0050896|GO:0005198|GO:0099080|GO:0032991|GO:0009987|GO:0022414|GO:0005576|GO:0016020|GO:0005623|GO:0000003|GO:0023052|GO:0043229|GO:0048646|GO:0007154|GO:0050794|GO:0044877|GO:0005615|GO:0043227|GO:0016043|GO:0005515|GO:0008307|GO:0071944|GO:0043234|GO:0051716|GO:0009653|GO:0005886|GO:0048856|GO:0005622|GO:0043627|GO:0007165|GO:0003006|GO:0005938|GO:0032403|GO:0030018|GO:0007275|GO:…	developmental process|response to stimulus|structural molecule activity|supramolecular complex|macromolecular complex|cellular process|reproductive process|extracellular region|membrane|cell|reproduction|signaling|intracellular organelle|anatomical structure formation involved in morphogenesis|cell communication|regulation of cellular process|macromolecular complex binding|extracellular space|mem…	-	-	-	-	11:100140810-100148665	8	21	30	5	0	10	0.217825193	0.479299875	0.562733663	0.088698609	0	0.337632494	0.419952911	0.142110368	0.017645455	0.812358684	-
ENSMUSG00000021187	Tc2n	tandem C2 domains, nuclear [Source:MGI Symbol;Acc:MGI:1921663]	GO:0008152|GO:0050896|GO:0016020|GO:0005623|GO:0009605|GO:0043229|GO:0006950|GO:0043227|GO:0071944|GO:0005886|GO:0005622|GO:0071704|GO:0019222|GO:0043231|GO:0030193|GO:0050817|GO:0009611|GO:0050878|GO:0005634|GO:0042060|GO:1903034|GO:0007596|GO:0010468|GO:0007599|GO:0010467|GO:0061041	metabolic process|response to stimulus|membrane|cell|response to external stimulus|intracellular organelle|response to stress|membrane-bounded organelle|cell periphery|plasma membrane|intracellular|organic substance metabolic process|regulation of metabolic process|intracellular membrane-bounded organelle|regulation of blood coagulation|coagulation|response to wounding|regulation of body fluid le…	-	-	-	-	12:101645443-101718523	16	10	33	15	7	3	0.140354722	0.073524153	0.199414499	0.085718051	0.05384771	0.032632007	0.137764458	0.057399256	0.017328373	0.812358684	-
ENSMUSG00000026095	Asnsd1	asparagine synthetase domain containing 1 [Source:MGI Symbol;Acc:MGI:1917646]	GO:0008152|GO:0003824|GO:0009987|GO:0006807|GO:0005515|GO:0044237|GO:0071704|GO:0016874|GO:0009058|GO:0042802|GO:0046983|GO:0006082|GO:0044249|GO:0006520|GO:0042803|GO:0016884|GO:0008652|GO:0004066|GO:0006528|GO:0019752|GO:0043604|GO:0032787|GO:0006541|GO:0006529	metabolic process|catalytic activity|cellular process|nitrogen compound metabolic process|protein binding|cellular metabolic process|organic substance metabolic process|ligase activity|biosynthetic process|identical protein binding|protein dimerization activity|organic acid metabolic process|cellular biosynthetic process|cellular amino acid metabolic process|protein homodimerization activity|carb…	-	-	-	-	1:53344617-53352752	178	283	365	186	114	182	2.186403884	2.913732507	3.088544576	1.488346718	1.227887162	2.771836479	2.729560322	1.829356786	0.017217752	0.812358684	-
ENSMUSG00000031257	Nox1	NADPH oxidase 1 [Source:MGI Symbol;Acc:MGI:2450016]	GO:0032502|GO:0008152|GO:0040011|GO:0051179|GO:0050896|GO:0005215|GO:0003824|GO:0032991|GO:0009987|GO:0016020|GO:0005623|GO:0030054|GO:0023052|GO:0043229|GO:0048646|GO:0023056|GO:0007154|GO:0050794|GO:0012505|GO:0023051|GO:0016491|GO:1990204|GO:0006950|GO:0043227|GO:0006807|GO:0016043|GO:0005515|GO:0071944|GO:0048870|GO:0051716|GO:0009653|GO:0042995|GO:0005886|GO:0048856|GO:0005622|GO:0044237|GO:…	developmental process|metabolic process|locomotion|localization|response to stimulus|transporter activity|catalytic activity|macromolecular complex|cellular process|membrane|cell|cell junction|signaling|intracellular organelle|anatomical structure formation involved in morphogenesis|positive regulation of signaling|cell communication|regulation of cellular process|endomembrane system|regulation o…	K08008	NADPH oxidase[-]	mmu05418|mmu04380|mmu04933	Fluid shear stress and atherosclerosis - Mus musculus (mouse)|Osteoclast differentiation - Mus musculus (mouse)|AGE-RAGE signaling pathway in diabetic complications - Mus musculus (mouse)	X:134086421-134221956	0	0	0	1	1	6	0	0	0	0.010611749	0.014284664	0.121209378	0	0.04870193	0.017752843	0.812358684	-
ENSMUSG00000032418	Me1	malic enzyme 1, NADP(+)-dependent, cytosolic [Source:MGI Symbol;Acc:MGI:97043]	GO:0008152|GO:0050896|GO:0003824|GO:0009987|GO:0005623|GO:0043229|GO:0097159|GO:0050794|GO:0016491|GO:0043227|GO:0006807|GO:0016043|GO:0036094|GO:0005515|GO:0016829|GO:0005622|GO:0044237|GO:0048037|GO:0071704|GO:0019222|GO:0043167|GO:0006793|GO:0055114|GO:0005737|GO:0000166|GO:0043231|GO:1901360|GO:0022607|GO:0006082|GO:0051171|GO:0050662|GO:0006725|GO:0031323|GO:0016830|GO:0016614|GO:0019637|GO:…	metabolic process|response to stimulus|catalytic activity|cellular process|cell|intracellular organelle|organic cyclic compound binding|regulation of cellular process|oxidoreductase activity|membrane-bounded organelle|nitrogen compound metabolic process|cellular component organization|small molecule binding|protein binding|lyase activity|intracellular|cellular metabolic process|cofactor binding|o…	K00029	malate dehydrogenase (oxaloacetate-decarboxylating)(NADP+)[1.1.1.40]	mmu01100|mmu01200|mmu03320|mmu00620	Metabolic pathways - Mus musculus (mouse)|Carbon metabolism - Mus musculus (mouse)|PPAR signaling pathway - Mus musculus (mouse)|Pyruvate metabolism - Mus musculus (mouse)	9:86581371-86695953	527	615	700	786	1054	700	5.994712926	5.86388059	5.485383731	5.82454201	10.51333874	9.872823765	5.781325749	8.736901505	0.017546559	0.812358684	-
ENSMUSG00000032715	Trib3	tribbles pseudokinase 3 [Source:MGI Symbol;Acc:MGI:1345675]	GO:0032502|GO:0008152|GO:0051179|GO:0098772|GO:0000988|GO:0050896|GO:0009987|GO:0016020|GO:0005623|GO:0023052|GO:0043229|GO:0097159|GO:0007154|GO:0050794|GO:0012505|GO:0023051|GO:0050793|GO:0006950|GO:0097367|GO:0048523|GO:0043227|GO:0006807|GO:0036094|GO:0005515|GO:0009056|GO:0051716|GO:0031090|GO:0005622|GO:0044237|GO:0009892|GO:0071704|GO:0007165|GO:0009893|GO:0019222|GO:0030234|GO:0065009|GO:…	developmental process|metabolic process|localization|molecular function regulator|transcription factor activity, protein binding|response to stimulus|cellular process|membrane|cell|signaling|intracellular organelle|organic cyclic compound binding|cell communication|regulation of cellular process|endomembrane system|regulation of signaling|regulation of developmental process|response to stress|car…	K19518	tribbles homolog 3[-]	mmu04931	Insulin resistance - Mus musculus (mouse)	2:152337422-152344032	2	3	12	12	16	11	0.04011738	0.050427499	0.165791836	0.15678068	0.281365395	0.273528497	0.085445572	0.237224857	0.017177322	0.812358684	-
ENSMUSG00000034917	Tjp3	tight junction protein 3 [Source:MGI Symbol;Acc:MGI:1351650]	GO:0005623|GO:0030054|GO:0043229|GO:0043227|GO:0005622|GO:0005911|GO:0070160|GO:0043231|GO:0043296|GO:0005634|GO:0005923	cell|cell junction|intracellular organelle|membrane-bounded organelle|intracellular|cell-cell junction|occluding junction|intracellular membrane-bounded organelle|apical junction complex|nucleus|bicellular tight junction	K06097	tight junction protein 3[-]	mmu04530	Tight junction - Mus musculus (mouse)	10:81273207-81291581	40	30	44	30	16	18	0.505396405	0.317713747	0.38297966	0.246929335	0.177265792	0.281993471	0.402029937	0.235396199	0.017276233	0.812358684	-
ENSMUSG00000038302	Afg1l	AFG1 like ATPase [Source:MGI Symbol;Acc:MGI:2148801]	GO:0008152|GO:0003824|GO:0009987|GO:0016020|GO:0005623|GO:0043229|GO:0097159|GO:0016787|GO:0097367|GO:0043227|GO:0006807|GO:0016043|GO:0036094|GO:0009056|GO:0031090|GO:0005622|GO:0044237|GO:0071704|GO:0043167|GO:0006793|GO:0022900|GO:0055114|GO:0005737|GO:0031966|GO:0000166|GO:0043231|GO:1901360|GO:0006091|GO:0006725|GO:0006996|GO:0019637|GO:0006139|GO:0046483|GO:1901135|GO:0019538|GO:0005740|GO:…	metabolic process|catalytic activity|cellular process|membrane|cell|intracellular organelle|organic cyclic compound binding|hydrolase activity|carbohydrate derivative binding|membrane-bounded organelle|nitrogen compound metabolic process|cellular component organization|small molecule binding|catabolic process|organelle membrane|intracellular|cellular metabolic process|organic substance metabolic …	-	-	-	-	10:42312585-42478565	294	247	265	515	415	277	4.742273994	3.339565905	2.944670954	5.411641925	5.869905553	5.539954156	3.675503618	5.607167211	0.017060307	0.812358684	-
ENSMUSG00000040118	Cacna2d1	calcium channel, voltage-dependent, alpha2/delta subunit 1 [Source:MGI Symbol;Acc:MGI:88295]	GO:0051179|GO:0050896|GO:0005215|GO:0032991|GO:0009987|GO:0005576|GO:0016020|GO:0005623|GO:0023052|GO:0098900|GO:0043229|GO:0007154|GO:0012505|GO:0005615|GO:1902495|GO:0043227|GO:0005515|GO:0071944|GO:0051716|GO:0005886|GO:0005622|GO:0051050|GO:0031224|GO:0065009|GO:0043167|GO:0051641|GO:0022857|GO:0098903|GO:0005891|GO:0032411|GO:0042391|GO:0006810|GO:0002027|GO:0030029|GO:0034702|GO:0005737|GO:…	localization|response to stimulus|transporter activity|macromolecular complex|cellular process|extracellular region|membrane|cell|signaling|regulation of action potential|intracellular organelle|cell communication|endomembrane system|extracellular space|transmembrane transporter complex|membrane-bounded organelle|protein binding|cell periphery|cellular response to stimulus|plasma membrane|intrace…	K04858	voltage-dependent calcium channel alpha-2/delta-1[-]	mmu04010|mmu04921|mmu04261|mmu05414|mmu05410|mmu04260|mmu05412	MAPK signaling pathway - Mus musculus (mouse)|Oxytocin signaling pathway - Mus musculus (mouse)|Adrenergic signaling in cardiomyocytes - Mus musculus (mouse)|Dilated cardiomyopathy (DCM) - Mus musculus (mouse)|Hypertrophic cardiomyopathy (HCM) - Mus musculus (mouse)|Cardiac muscle contraction - Mus musculus (mouse)|Arrhythmogenic right ventricular cardiomyopathy (ARVC) - Mus musculus (mouse)	5:15934691-16374511	2593	5817	6697	3858	3323	2682	8.56556826	16.10666092	15.24001401	8.302281489	9.625574638	10.98495832	13.30408106	9.637604815	0.017359894	0.812358684	-
ENSMUSG00000040441	Slc26a10	solute carrier family 26, member 10 [Source:MGI Symbol;Acc:MGI:2143920]	GO:0051179|GO:0005215|GO:0016020|GO:0031224|GO:0022857|GO:0006810|GO:0016021|GO:0055085|GO:0015116|GO:0015291|GO:0006811|GO:0015075|GO:0008271|GO:0008509|GO:0006820|GO:0034220|GO:0008272|GO:1902358|GO:0015698|GO:0098656	localization|transporter activity|membrane|intrinsic component of membrane|transmembrane transporter activity|transport|integral component of membrane|transmembrane transport|sulfate transmembrane transporter activity|secondary active transmembrane transporter activity|ion transport|ion transmembrane transporter activity|secondary active sulfate transmembrane transporter activity|anion transmembr…	-	-	-	-	10:127171393-127180645	155	204	253	418	237	213	1.582957693	1.746303969	1.779953859	2.780956147	2.122400229	2.697135793	1.703071841	2.53349739	0.017707796	0.812358684	-
ENSMUSG00000043419	Chd3os	chromodomain helicase DNA binding protein 3, opposite strand [Source:MGI Symbol;Acc:MGI:1915359]	-	-	-	-	-	-	11:69340461-69342641	1457	609	744	749	527	432	26.48648444	9.27971721	9.317272014	8.870093316	8.400747073	9.737215011	15.02782455	9.002685133	0.0175156	0.812358684	-
ENSMUSG00000063821	Dupd1	dual specificity phosphatase and pro isomerase domain containing 1 [Source:MGI Symbol;Acc:MGI:3647127]	GO:0008152|GO:0003824|GO:0032991|GO:0009987|GO:0005623|GO:0016787|GO:0006807|GO:0005515|GO:0043234|GO:0005622|GO:0044237|GO:0071704|GO:0006793|GO:0042802|GO:0005737|GO:0046983|GO:0016788|GO:0019538|GO:0042803|GO:0042578|GO:0044267|GO:0036211|GO:0006796|GO:0006464|GO:0016791|GO:0016311|GO:0006470|GO:0004721|GO:0004725|GO:0008138|GO:0035335	metabolic process|catalytic activity|macromolecular complex|cellular process|cell|hydrolase activity|nitrogen compound metabolic process|protein binding|protein complex|intracellular|cellular metabolic process|organic substance metabolic process|phosphorus metabolic process|identical protein binding|cytoplasm|protein dimerization activity|hydrolase activity, acting on ester bonds|protein metaboli…	-	-	-	-	14:21676537-21714576	6	0	3	0	0	0	0.260296231	0	0.089650289	0	0	0	0.11664884	0	0.017196805	0.812358684	-
ENSMUSG00000074513	Arfip1	ADP-ribosylation factor interacting protein 1 [Source:MGI Symbol;Acc:MGI:1277120]	GO:0051179|GO:0009987|GO:0016020|GO:0005623|GO:0043229|GO:0050794|GO:0012505|GO:0043227|GO:0016043|GO:0005515|GO:0031090|GO:0033036|GO:0005622|GO:0044089|GO:0043167|GO:0051641|GO:0008289|GO:0051130|GO:0006810|GO:0031334|GO:0030029|GO:0032880|GO:0005737|GO:0005543|GO:0046907|GO:0043231|GO:0032940|GO:0043254|GO:0022607|GO:0005794|GO:0032535|GO:0045184|GO:0006996|GO:0032970|GO:0008104|GO:0019904|GO:…	localization|cellular process|membrane|cell|intracellular organelle|regulation of cellular process|endomembrane system|membrane-bounded organelle|cellular component organization|protein binding|organelle membrane|macromolecule localization|intracellular|positive regulation of cellular component biogenesis|ion binding|cellular localization|lipid binding|positive regulation of cellular component or…	-	-	-	-	3:84496093-84582625	395	423	600	330	399	216	6.125774369	5.498663477	6.410130021	3.333957954	5.425994536	4.153394032	6.011522622	4.304448841	0.017551819	0.812358684	-
ENSMUSG00000093593	Gm20683	predicted gene 20683 [Source:MGI Symbol;Acc:MGI:5313130]	GO:0003824|GO:0016020|GO:0097159|GO:0016787|GO:0097367|GO:0036094|GO:0031224|GO:0043167|GO:0000166|GO:0016817|GO:0001882|GO:0016021|GO:0043169|GO:0001883|GO:0017076|GO:0032549|GO:0032555|GO:0016818|GO:0046872|GO:0005509|GO:0016462|GO:0019001|GO:0005525|GO:0032561|GO:0017111|GO:0003924	catalytic activity|membrane|organic cyclic compound binding|hydrolase activity|carbohydrate derivative binding|small molecule binding|intrinsic component of membrane|ion binding|nucleotide binding|hydrolase activity, acting on acid anhydrides|nucleoside binding|integral component of membrane|cation binding|purine nucleoside binding|purine nucleotide binding|ribonucleoside binding|purine ribonucle…	-	-	-	-	17:25834465-25841763	222	317	398	412	369	579	5.056895218	6.052625496	6.245495094	6.11378893	7.370566554	16.35297314	5.78500527	9.945776208	0.017218653	0.812358684	-
ENSMUSG00000099908	Gm28539	predicted gene 28539 [Source:MGI Symbol;Acc:MGI:5579245]	-	-	-	-	-	-	16:18836584-18956247	114	44	62	74	22	13	2.429589476	0.786018885	0.910266175	1.027411116	0.41114994	0.343516748	1.375291512	0.594025935	0.017696486	0.812358684	-
ENSMUSG00000113149	AC099934.3	-	-	-	-	-	-	-	12:69182834-69197104	0	15	0	0	0	0	0	0.69666645	0	0	0	0	0.23222215	0	0.017436459	0.812358684	-
ENSMUSG00000113475	AC133183.1	-	-	-	-	-	-	-	12:84038935-84058613	5	0	7	7	21	12	0.740717925	0	0.714414128	0.675560423	2.728029482	2.204171036	0.485044018	1.869253647	0.017561221	0.812358684	-
ENSMUSG00000025766	D3Ertd751e	DNA segment, Chr 3, ERATO Doi 751, expressed [Source:MGI Symbol;Acc:MGI:1289213]	-	-	-	-	-	-	3:41742611-41803320	275	414	289	294	243	105	1.049420774	1.324252954	0.759742319	0.730880639	0.813140595	0.496810705	1.044472016	0.680277313	0.017919272	0.817787804	-
ENSMUSG00000016918	Sulf1	sulfatase 1 [Source:MGI Symbol;Acc:MGI:2138563]	GO:0032502|GO:0008152|GO:0040011|GO:0051179|GO:0098743|GO:0050896|GO:0003824|GO:0009987|GO:0022414|GO:0005576|GO:0016020|GO:0005623|GO:0000003|GO:0023052|GO:0043229|GO:0007155|GO:0048646|GO:0023056|GO:0009986|GO:0007154|GO:0016787|GO:0050794|GO:0012505|GO:0005615|GO:0023051|GO:0050793|GO:0048523|GO:0043227|GO:0006807|GO:0016043|GO:0071944|GO:0023057|GO:0048870|GO:0051716|GO:0009653|GO:0040013|GO:…	developmental process|metabolic process|locomotion|localization|cell aggregation|response to stimulus|catalytic activity|cellular process|reproductive process|extracellular region|membrane|cell|reproduction|signaling|intracellular organelle|cell adhesion|anatomical structure formation involved in morphogenesis|positive regulation of signaling|cell surface|cell communication|hydrolase activity|reg…	-	-	-	-	1:12692277-12861192	427	266	770	356	283	244	1.68021567	0.877347476	2.087270198	0.912574338	0.976487141	1.19045161	1.548277781	1.026504363	0.017985193	0.818613279	-
ENSMUSG00000112241	Sumo3	small ubiquitin-like modifier 3 [Source:MGI Symbol;Acc:MGI:1336201]	-	-	-	-	-	-	10:77606197-77641543	15	10	0	0	3	0	1.861921815	1.04039548	0	0	0.326510595	0	0.967439098	0.108836865	0.018064411	0.820038008	-
ENSMUSG00000026667	Uhmk1	U2AF homology motif (UHM) kinase 1 [Source:MGI Symbol;Acc:MGI:1341908]	GO:0032502|GO:0008152|GO:0051179|GO:0003824|GO:0032991|GO:0009987|GO:0005623|GO:0043229|GO:0097159|GO:0050794|GO:0044877|GO:0012505|GO:0097367|GO:0048523|GO:0043227|GO:0006807|GO:0016043|GO:0036094|GO:0005515|GO:0043234|GO:0033036|GO:0042995|GO:1990904|GO:0048856|GO:0005622|GO:0044237|GO:0071704|GO:0016740|GO:0009893|GO:0019222|GO:0043167|GO:0051641|GO:0009058|GO:0030030|GO:0030529|GO:0006793|GO:…	developmental process|metabolic process|localization|catalytic activity|macromolecular complex|cellular process|cell|intracellular organelle|organic cyclic compound binding|regulation of cellular process|macromolecular complex binding|endomembrane system|carbohydrate derivative binding|negative regulation of cellular process|membrane-bounded organelle|nitrogen compound metabolic process|cellular …	-	-	-	-	1:170193420-170215397	808	928	7832	8037	5782	5723	6.338828375	6.102364276	42.3273991	41.0745758	39.77573908	55.66820514	18.25619725	45.50617334	0.018207599	0.824351456	-
ENSMUSG00000021537	Cetn3	centrin 3 [Source:MGI Symbol;Acc:MGI:1097706]	GO:0009987|GO:0005623|GO:0043229|GO:0044877|GO:0043227|GO:0005929|GO:0005515|GO:0042995|GO:0005622|GO:0043167|GO:0032403|GO:0035869|GO:0036064|GO:0005737|GO:0043005|GO:0043231|GO:0032391|GO:0051301|GO:0008092|GO:0097730|GO:0007049|GO:0043169|GO:0031683|GO:0005634|GO:0005814|GO:0015631|GO:0031981|GO:0005815|GO:0097733|GO:0005730|GO:0005856|GO:0046872|GO:0015630|GO:0008017|GO:0005509|GO:0005813	cellular process|cell|intracellular organelle|macromolecular complex binding|membrane-bounded organelle|cilium|protein binding|cell projection|intracellular|ion binding|protein complex binding|ciliary transition zone|ciliary basal body|cytoplasm|neuron projection|intracellular membrane-bounded organelle|photoreceptor connecting cilium|cell division|cytoskeletal protein binding|non-motile cilium|c…	-	-	-	-	13:81783077-81797155	415	685	892	613	461	302	5.888478527	8.147016971	8.719088877	5.666265754	5.735860625	5.313100176	7.584861459	5.571742185	0.018495137	0.826867756	-
ENSMUSG00000026773	Pfkfb3	6-phosphofructo-2-kinase/fructose-2,6-biphosphatase 3 [Source:MGI Symbol;Acc:MGI:2181202]	GO:0032502|GO:0008152|GO:0003824|GO:0009987|GO:0005623|GO:0043229|GO:0097159|GO:0016787|GO:0097367|GO:0043227|GO:0036094|GO:0048856|GO:0005622|GO:0044237|GO:0071704|GO:0016740|GO:0043167|GO:0006793|GO:0044262|GO:0007275|GO:0048513|GO:0000166|GO:0043231|GO:0060322|GO:0048731|GO:0016788|GO:0019637|GO:0005975|GO:0016772|GO:0007420|GO:1901135|GO:0005634|GO:0017076|GO:0007417|GO:0042578|GO:0031981|GO:…	developmental process|metabolic process|catalytic activity|cellular process|cell|intracellular organelle|organic cyclic compound binding|hydrolase activity|carbohydrate derivative binding|membrane-bounded organelle|small molecule binding|anatomical structure development|intracellular|cellular metabolic process|organic substance metabolic process|transferase activity|ion binding|phosphorus metabol…	K01103	6-phosphofructo-2-kinase / fructose-2,6-biphosphatase 3&#160;[3.1.3.46]	mmu04152|mmu04066|mmu00051	AMPK signaling pathway - Mus musculus (mouse)|HIF-1 signaling pathway - Mus musculus (mouse)|Fructose and mannose metabolism - Mus musculus (mouse)	2:11471433-11554077	848	1001	1203	791	903	408	2.852987328	2.822871673	2.788182283	1.73365264	2.664003129	1.701965322	2.821347095	2.03320703	0.018470097	0.826867756	-
ENSMUSG00000041754	Trem3	triggering receptor expressed on myeloid cells 3 [Source:MGI Symbol;Acc:MGI:1930003]	GO:0008152|GO:0040011|GO:0051179|GO:0001906|GO:0002376|GO:0050896|GO:0009987|GO:0016020|GO:0009605|GO:0031640|GO:0050900|GO:0001909|GO:0006950|GO:0051707|GO:0006807|GO:0005515|GO:0006955|GO:0048870|GO:0051716|GO:0033036|GO:0071704|GO:0009607|GO:0031224|GO:0035821|GO:0002367|GO:0006810|GO:0009617|GO:0006935|GO:0032940|GO:0045184|GO:0002443|GO:0008104|GO:0045123|GO:0006928|GO:0006952|GO:0098542|GO:…	metabolic process|locomotion|localization|cell killing|immune system process|response to stimulus|cellular process|membrane|response to external stimulus|killing of cells of other organism|leukocyte migration|leukocyte mediated cytotoxicity|response to stress|response to other organism|nitrogen compound metabolic process|protein binding|immune response|cell motility|cellular response to stimulus|…	-	-	-	-	17:48247777-48258841	0	0	1	0	4	7	0	0	0.044028853	0	0.22424336	0.554945019	0.014676284	0.25972946	0.018509221	0.826867756	-
ENSMUSG00000046593	Tmem215	transmembrane protein 215 [Source:MGI Symbol;Acc:MGI:2444167]	GO:0016020|GO:0031224|GO:0016021	membrane|intrinsic component of membrane|integral component of membrane	-	-	-	-	4:40472180-40477168	185	245	220	219	140	86	1.677456372	1.862084915	1.374211897	1.293615319	1.11314527	0.96686645	1.637917728	1.124542346	0.018409164	0.826867756	-
ENSMUSG00000052749	Trim30b	tripartite motif-containing 30B [Source:MGI Symbol;Acc:MGI:4821256]	GO:0008152|GO:0002376|GO:0050896|GO:0003824|GO:0009987|GO:0005623|GO:0009605|GO:0006950|GO:0051707|GO:0006807|GO:0006955|GO:0009056|GO:0005622|GO:0044237|GO:0071704|GO:0016740|GO:0009607|GO:0043167|GO:0045087|GO:0006952|GO:0098542|GO:0009615|GO:0043207|GO:0051607|GO:0019787|GO:0043169|GO:0019538|GO:0006914|GO:0004842|GO:0044267|GO:0036211|GO:0046872|GO:0046914|GO:0006464|GO:0008270|GO:0032446|GO:…	metabolic process|immune system process|response to stimulus|catalytic activity|cellular process|cell|response to external stimulus|response to stress|response to other organism|nitrogen compound metabolic process|immune response|catabolic process|intracellular|cellular metabolic process|organic substance metabolic process|transferase activity|response to biotic stimulus|ion binding|innate immune…	-	-	-	-	7:104355382-104369884	4	4	4	10	9	12	0.019431433	0.016287494	0.013388319	0.031646898	0.038340897	0.072281713	0.016369082	0.047423169	0.018540765	0.826867756	-
ENSMUSG00000055214	Pld5	phospholipase D family, member 5 [Source:MGI Symbol;Acc:MGI:2442056]	GO:0003824|GO:0016020|GO:0031224|GO:0016021	catalytic activity|membrane|intrinsic component of membrane|integral component of membrane	-	-	-	-	1:175962306-176275312	53	55	78	46	43	25	0.228996934	0.19919177	0.232167656	0.129477073	0.162915115	0.133928637	0.220118787	0.142106942	0.018553069	0.826867756	-
ENSMUSG00000079620	Muc4	mucin 4 [Source:MGI Symbol;Acc:MGI:2153525]	GO:0016020|GO:0007155|GO:0031224|GO:0031589|GO:0016021|GO:0007160	membrane|cell adhesion|intrinsic component of membrane|cell-substrate adhesion|integral component of membrane|cell-matrix adhesion	-	-	-	-	16:32735886-32782391	3	12	3	0	0	2	0.008873395	0.02975571	0.006113278	0	0	0.007337615	0.014914128	0.002445872	0.018657466	0.829360728	-
ENSMUSG00000025931	Paqr8	progestin and adipoQ receptor family member VIII [Source:MGI Symbol;Acc:MGI:1921479]	GO:0032502|GO:0004871|GO:0050896|GO:0009987|GO:0022414|GO:0016020|GO:0005623|GO:0000003|GO:0023052|GO:0043229|GO:0097159|GO:0007154|GO:0048609|GO:0050794|GO:0012505|GO:0043227|GO:0071944|GO:0038023|GO:0051716|GO:0019953|GO:0005886|GO:0048856|GO:0005622|GO:0007165|GO:0004872|GO:0031224|GO:0003006|GO:0008289|GO:0007275|GO:0003707|GO:0005737|GO:0043231|GO:0009755|GO:0005794|GO:0048468|GO:0007281|GO:…	developmental process|signal transducer activity|response to stimulus|cellular process|reproductive process|membrane|cell|reproduction|signaling|intracellular organelle|organic cyclic compound binding|cell communication|multicellular organismal reproductive process|regulation of cellular process|endomembrane system|membrane-bounded organelle|cell periphery|signaling receptor activity|cellular res…	-	-	-	-	1:20890606-20939650	2082	2842	3835	3731	819	759	10.73917511	12.2876007	13.62721047	12.53709929	3.704388918	4.854203042	12.21799543	7.031897083	0.019068692	0.843259942	-
ENSMUSG00000037465	Klf10	Kruppel-like factor 10 [Source:MGI Symbol;Acc:MGI:1101353]	GO:0032502|GO:0008152|GO:0002376|GO:0050896|GO:0009987|GO:0048511|GO:0005623|GO:0009605|GO:0043229|GO:0097159|GO:0007154|GO:0042752|GO:0050794|GO:0098727|GO:0050793|GO:0006950|GO:0002520|GO:0048523|GO:0043227|GO:0003700|GO:0006807|GO:0005515|GO:0051716|GO:0002684|GO:0002682|GO:0048856|GO:0005622|GO:0044237|GO:0009892|GO:0007623|GO:0071704|GO:0009893|GO:0019222|GO:0043167|GO:0009058|GO:0009888|GO:…	developmental process|metabolic process|immune system process|response to stimulus|cellular process|rhythmic process|cell|response to external stimulus|intracellular organelle|organic cyclic compound binding|cell communication|regulation of circadian rhythm|regulation of cellular process|maintenance of cell number|regulation of developmental process|response to stress|immune system development|ne…	-	-	-	-	15:38291463-38300706	595	683	731	324	528	381	5.861729816	5.640048445	4.96110178	2.079389352	4.561267438	4.653933853	5.48762668	3.764863548	0.019038241	0.843259942	-
ENSMUSG00000024972	Lgals12	lectin, galactose binding, soluble 12 [Source:MGI Symbol;Acc:MGI:1929094]	GO:0032502|GO:0008152|GO:0050896|GO:0009987|GO:0005623|GO:0023052|GO:0043229|GO:0007154|GO:0050794|GO:0050793|GO:0043227|GO:0009056|GO:0051716|GO:0005622|GO:0030246|GO:0071704|GO:0007165|GO:0019222|GO:0008219|GO:0097190|GO:0005737|GO:0043231|GO:0006629|GO:0070492|GO:0035556|GO:0045595|GO:0045598|GO:0019216|GO:0005634|GO:0050994|GO:0012501|GO:0097193|GO:0016042|GO:0005739|GO:0030154|GO:0045444|GO:…	developmental process|metabolic process|response to stimulus|cellular process|cell|signaling|intracellular organelle|cell communication|regulation of cellular process|regulation of developmental process|membrane-bounded organelle|catabolic process|cellular response to stimulus|intracellular|carbohydrate binding|organic substance metabolic process|signal transduction|regulation of metabolic proces…	-	-	-	-	19:7596660-7607193	3	6	9	3	2	0	0.029796188	0.049954594	0.061583779	0.019410644	0.017419342	0	0.04711152	0.012276662	0.019135998	0.844055314	-
ENSMUSG00000003346	Abhd17a	abhydrolase domain containing 17A [Source:MGI Symbol;Acc:MGI:106388]	GO:0008152|GO:0045202|GO:0051179|GO:0003824|GO:0009987|GO:0005576|GO:0016020|GO:0005623|GO:0043229|GO:0016787|GO:0012505|GO:0043227|GO:0006807|GO:0009056|GO:0071944|GO:0031090|GO:0033036|GO:0005886|GO:0099572|GO:0005622|GO:0044237|GO:1903829|GO:0071704|GO:0098794|GO:1903828|GO:0051641|GO:0009058|GO:0005768|GO:0010008|GO:0098599|GO:0097708|GO:0032880|GO:0005737|GO:1902817|GO:0060341|GO:0032279|GO:…	metabolic process|synapse|localization|catalytic activity|cellular process|extracellular region|membrane|cell|intracellular organelle|hydrolase activity|endomembrane system|membrane-bounded organelle|nitrogen compound metabolic process|catabolic process|cell periphery|organelle membrane|macromolecule localization|plasma membrane|postsynaptic specialization|intracellular|cellular metabolic process…	-	-	-	-	10:80583654-80590341	476	678	800	796	642	1721	9.465336431	11.30086314	10.95900031	10.31155223	11.19456333	42.43226319	10.57506662	21.31279292	0.019193429	0.844412206	-
ENSMUSG00000034480	Diaph2	diaphanous related formin 2 [Source:MGI Symbol;Acc:MGI:1858500]	GO:0032502|GO:0009987|GO:0022414|GO:0005623|GO:0000003|GO:0043229|GO:0048609|GO:0012505|GO:0043227|GO:0016043|GO:0005515|GO:0019953|GO:0048856|GO:0005622|GO:0003006|GO:0007275|GO:0030029|GO:0005737|GO:0043231|GO:0022607|GO:0048468|GO:0006996|GO:0008092|GO:0007281|GO:0019899|GO:0097435|GO:0007276|GO:0005783|GO:0005634|GO:0003779|GO:0048477|GO:0007010|GO:0007015|GO:0031981|GO:0030154|GO:0051020|GO:…	developmental process|cellular process|reproductive process|cell|reproduction|intracellular organelle|multicellular organismal reproductive process|endomembrane system|membrane-bounded organelle|cellular component organization|protein binding|sexual reproduction|anatomical structure development|intracellular|developmental process involved in reproduction|multicellular organism development|actin f…	K05741	diaphanous 2[-]	mmu04810	Regulation of actin cytoskeleton - Mus musculus (mouse)	X:129749742-130465834	416	504	663	812	898	465	1.387023835	1.408554736	1.522844283	1.763713585	2.625483522	1.922336336	1.439474284	2.103844481	0.019315566	0.847606652	-
ENSMUSG00000024334	H2-Oa	histocompatibility 2, O region alpha locus [Source:MGI Symbol;Acc:MGI:95924]	GO:0032502|GO:0002376|GO:0050896|GO:0032991|GO:0009987|GO:0016020|GO:0005623|GO:0007155|GO:0050794|GO:0044877|GO:0050793|GO:0002520|GO:0002683|GO:0005515|GO:0006955|GO:0071944|GO:0043234|GO:0030155|GO:0019882|GO:0005886|GO:0002682|GO:0048856|GO:0031224|GO:0019884|GO:0032403|GO:0007275|GO:0046649|GO:0098609|GO:0098797|GO:0048513|GO:1903706|GO:0048534|GO:0048731|GO:0022407|GO:0001775|GO:0048002|GO:…	developmental process|immune system process|response to stimulus|macromolecular complex|cellular process|membrane|cell|cell adhesion|regulation of cellular process|macromolecular complex binding|regulation of developmental process|immune system development|negative regulation of immune system process|protein binding|immune response|cell periphery|protein complex|regulation of cell adhesion|antige…	K06752	major histocompatibility complex, class II[-]	mmu05166|mmu05168|mmu05152|mmu04145|mmu05164|mmu04514|mmu05322|mmu05145|mmu04659|mmu04640|mmu04658|mmu05416|mmu05323|mmu05320|mmu05140|mmu04940|mmu05332|mmu05321|mmu05330|mmu05150|mmu04672|mmu05310	HTLV-I infection - Mus musculus (mouse)|Herpes simplex infection - Mus musculus (mouse)|Tuberculosis - Mus musculus (mouse)|Phagosome - Mus musculus (mouse)|Influenza A - Mus musculus (mouse)|Cell adhesion molecules (CAMs) - Mus musculus (mouse)|Systemic lupus erythematosus - Mus musculus (mouse)|Toxoplasmosis - Mus musculus (mouse)|Th17 cell differentiation - Mus musculus (mouse)|Hematopoietic c…	17:34092340-34095234	0	3	5	12	3	11	0	0.07320419	0.100279738	0.227594125	0.076579672	0.397073664	0.057827976	0.233749154	0.019367654	0.847718727	-
ENSMUSG00000094282	Cfap73	cilia and flagella associated protein 73 [Source:MGI Symbol;Acc:MGI:3779542]	GO:0009987|GO:0005623|GO:0043229|GO:0044877|GO:0007017|GO:0016043|GO:0005929|GO:0005515|GO:0042995|GO:0005622|GO:0065009|GO:0030030|GO:0032403|GO:0005930|GO:0031514|GO:0005737|GO:0000226|GO:0022607|GO:0097014|GO:0006996|GO:0006928|GO:0007018|GO:0050790|GO:0070925|GO:0035082|GO:0001578|GO:0003341|GO:0070840|GO:0097545|GO:0007010|GO:0030031|GO:0005856|GO:0044782|GO:0006461|GO:0043623|GO:0070286|GO:…	cellular process|cell|intracellular organelle|macromolecular complex binding|microtubule-based process|cellular component organization|cilium|protein binding|cell projection|intracellular|regulation of molecular function|cell projection organization|protein complex binding|axoneme|motile cilium|cytoplasm|microtubule cytoskeleton organization|cellular component assembly|ciliary plasm|organelle org…	-	-	-	-	5:120628335-120634235	11	5	25	7	4	3	0.75906837	0.289187017	1.188392728	0.314674725	0.242017264	0.256698036	0.745549372	0.271130008	0.019498584	0.851272355	-
ENSMUSG00000018569	Cldn7	claudin 7 [Source:MGI Symbol;Acc:MGI:1859285]	GO:0040011|GO:0051179|GO:0050896|GO:0005198|GO:0009987|GO:0016020|GO:0005623|GO:0030054|GO:0007155|GO:0050794|GO:0040017|GO:0048523|GO:0016043|GO:0005515|GO:0071944|GO:0030155|GO:0048870|GO:0005886|GO:0031224|GO:0040012|GO:0005911|GO:0008283|GO:0008219|GO:0042802|GO:0070160|GO:0016328|GO:0008284|GO:0051270|GO:0098609|GO:0010941|GO:2000147|GO:0016327|GO:0042127|GO:0043254|GO:0022607|GO:0007162|GO:…	locomotion|localization|response to stimulus|structural molecule activity|cellular process|membrane|cell|cell junction|cell adhesion|regulation of cellular process|positive regulation of locomotion|negative regulation of cellular process|cellular component organization|protein binding|cell periphery|regulation of cell adhesion|cell motility|plasma membrane|intrinsic component of membrane|regulati…	K06087	claudin[-]	mmu04530|mmu04514|mmu05160|mmu04670	Tight junction - Mus musculus (mouse)|Cell adhesion molecules (CAMs) - Mus musculus (mouse)|Hepatitis C - Mus musculus (mouse)|Leukocyte transendothelial migration - Mus musculus (mouse)	11:69964779-69967885	0	3	6	0	0	0	0	0.048869953	0.080328852	0	0	0	0.043066268	0	0.019712361	0.85191251	-
ENSMUSG00000028031	Dkk2	dickkopf WNT signaling pathway inhibitor 2 [Source:MGI Symbol;Acc:MGI:1890663]	GO:0032502|GO:0050896|GO:0009987|GO:0005576|GO:0023052|GO:0023056|GO:0007154|GO:0050794|GO:0005615|GO:0023051|GO:0048523|GO:0005515|GO:0023057|GO:0051716|GO:0048856|GO:0007165|GO:0007275|GO:0009967|GO:0007267|GO:0009966|GO:0039706|GO:0007166|GO:0009968|GO:0010646|GO:0030111|GO:0030178|GO:0030177|GO:0060828|GO:0090090|GO:0090263|GO:0016055|GO:0060070	developmental process|response to stimulus|cellular process|extracellular region|signaling|positive regulation of signaling|cell communication|regulation of cellular process|extracellular space|regulation of signaling|negative regulation of cellular process|protein binding|negative regulation of signaling|cellular response to stimulus|anatomical structure development|signal transduction|multicell…	K02165	dickkopf[-]	mmu04310	Wnt signaling pathway - Mus musculus (mouse)	3:132085292-132180304	14	27	30	13	13	9	0.240145204	0.388203887	0.354499425	0.145272445	0.195539409	0.191409037	0.327616172	0.177406964	0.019694529	0.85191251	-
ENSMUSG00000069255	Dusp22	dual specificity phosphatase 22 [Source:MGI Symbol;Acc:MGI:1915926]	GO:0008152|GO:0002376|GO:0050896|GO:0003824|GO:0009987|GO:0005623|GO:0023052|GO:0043229|GO:0007155|GO:0023056|GO:0007154|GO:0016787|GO:0050794|GO:0023051|GO:0002253|GO:0006950|GO:0048523|GO:0043227|GO:0006807|GO:0002683|GO:0005515|GO:0006955|GO:0023057|GO:0030155|GO:0051716|GO:0002684|GO:0002682|GO:0005622|GO:0044237|GO:0009892|GO:0071704|GO:0007165|GO:0009893|GO:0019222|GO:0008283|GO:0009058|GO:…	metabolic process|immune system process|response to stimulus|catalytic activity|cellular process|cell|signaling|intracellular organelle|cell adhesion|positive regulation of signaling|cell communication|hydrolase activity|regulation of cellular process|regulation of signaling|activation of immune response|response to stress|negative regulation of cellular process|membrane-bounded organelle|nitroge…	-	-	-	-	13:30659999-30711231	187	238	219	368	258	286	1.956283734	2.086983167	1.578285845	2.507954914	2.366752473	3.709726725	1.873850916	2.861478038	0.019649584	0.85191251	-
ENSMUSG00000091649	Phf11b	PHD finger protein 11B [Source:MGI Symbol;Acc:MGI:3645789]	GO:0016020|GO:0005623|GO:0043229|GO:0012505|GO:0043227|GO:0031090|GO:0005622|GO:0005635|GO:0043231|GO:0031965|GO:0005634|GO:0031981|GO:0005654	membrane|cell|intracellular organelle|endomembrane system|membrane-bounded organelle|organelle membrane|intracellular|nuclear envelope|intracellular membrane-bounded organelle|nuclear membrane|nucleus|nuclear lumen|nucleoplasm	-	-	-	-	14:59320964-59341351	10	4	4	13	29	10	0.536770253	0.179960299	0.147927354	0.454589873	1.364966594	0.66556946	0.288219302	0.828375309	0.019563584	0.85191251	-
ENSMUSG00000041354	Rgl2	ral guanine nucleotide dissociation stimulator-like 2 [Source:MGI Symbol;Acc:MGI:107483]	GO:0098772|GO:0050896|GO:0009987|GO:0005623|GO:0023052|GO:0023056|GO:0007154|GO:0050794|GO:0023051|GO:0005085|GO:0048523|GO:0051716|GO:0005622|GO:0007165|GO:0065009|GO:0008219|GO:0010941|GO:0005088|GO:0009967|GO:0009966|GO:0060548|GO:0035556|GO:0010646|GO:0007264|GO:0012501|GO:0005089|GO:0048017|GO:1902531|GO:0043069|GO:0043067|GO:1902533|GO:0014066|GO:0042981|GO:0014068|GO:0043066|GO:0051056|GO:…	molecular function regulator|response to stimulus|cellular process|cell|signaling|positive regulation of signaling|cell communication|regulation of cellular process|regulation of signaling|guanyl-nucleotide exchange factor activity|negative regulation of cellular process|cellular response to stimulus|intracellular|signal transduction|regulation of molecular function|cell death|regulation of cell …	K17636	ral guanine nucleotide dissociation stimulator-like 2[-]	mmu04014	Ras signaling pathway - Mus musculus (mouse)	17:33929543-33937687	461	569	698	937	634	718	3.545674847	3.668287068	3.698325779	4.694825732	4.275925606	6.847137061	3.637429231	5.272629466	0.019775347	0.852481836	-
ENSMUSG00000022677	Fopnl	Fgfr1op N-terminal like [Source:MGI Symbol;Acc:MGI:1913336]	GO:0009987|GO:0005623|GO:0043229|GO:0007017|GO:0043227|GO:0016043|GO:0005929|GO:0042995|GO:0005622|GO:0030030|GO:0036064|GO:0031514|GO:0005737|GO:0000226|GO:0043231|GO:0022607|GO:0006996|GO:0070925|GO:0005634|GO:0007010|GO:0005814|GO:0030031|GO:0034453|GO:0005815|GO:0005856|GO:0044782|GO:0015630|GO:0034451|GO:0005813|GO:0060271	cellular process|cell|intracellular organelle|microtubule-based process|membrane-bounded organelle|cellular component organization|cilium|cell projection|intracellular|cell projection organization|ciliary basal body|motile cilium|cytoplasm|microtubule cytoskeleton organization|intracellular membrane-bounded organelle|cellular component assembly|organelle organization|organelle assembly|nucleus|cy…	-	-	-	-	16:14299244-14317375	179	164	315	377	193	465	4.668017123	3.584905326	5.659034303	6.404774064	4.413481213	15.03555721	4.637318918	8.617937494	0.020180011	0.867740487	-
ENSMUSG00000028182	Lrriq3	leucine-rich repeats and IQ motif containing 3 [Source:MGI Symbol;Acc:MGI:1921685]	-	-	-	-	-	-	3:155093434-155194280	10	5	9	6	0	2	0.115530991	0.048416877	0.071625708	0.045158878	0	0.028656849	0.078524525	0.024605242	0.020332639	0.870819769	-
ENSMUSG00000052512	Nav2	neuron navigator 2 [Source:MGI Symbol;Acc:MGI:2183691]	GO:0032502|GO:0005576|GO:0005623|GO:0007610|GO:0043229|GO:0031012|GO:0097367|GO:0043227|GO:0048856|GO:0005622|GO:0043167|GO:0007626|GO:0005578|GO:0007275|GO:0021675|GO:0043231|GO:0003013|GO:0005539|GO:0008201|GO:0048731|GO:0008217|GO:0050877|GO:0048486|GO:0005634|GO:0007417|GO:0008015|GO:0021545|GO:0005614|GO:0031981|GO:0007600|GO:0003073|GO:0005654|GO:0048483|GO:0007399|GO:0001976|GO:0003025|GO:…	developmental process|extracellular region|cell|behavior|intracellular organelle|extracellular matrix|carbohydrate derivative binding|membrane-bounded organelle|anatomical structure development|intracellular|ion binding|locomotory behavior|proteinaceous extracellular matrix|multicellular organism development|nerve development|intracellular membrane-bounded organelle|circulatory system process|gly…	-	-	-	-	7:48908716-49610090	1055	1082	1410	1639	1595	1384	1.605335112	1.380045606	1.478031305	1.624702307	2.128219923	2.611170496	1.487804008	2.121364242	0.020353389	0.870819769	-
ENSMUSG00000026692	Fmo4	flavin containing monooxygenase 4 [Source:MGI Symbol;Acc:MGI:2429497]	GO:0008152|GO:0003824|GO:0009987|GO:0016020|GO:0005623|GO:0043229|GO:0097159|GO:0012505|GO:0016491|GO:0043227|GO:0036094|GO:0009056|GO:0031090|GO:0005622|GO:0044237|GO:0048037|GO:0031224|GO:0042175|GO:0005789|GO:0043167|GO:0055114|GO:0004497|GO:0005737|GO:0000166|GO:0043231|GO:0017144|GO:0050662|GO:0016705|GO:0016021|GO:0005783|GO:0050660|GO:0042737|GO:0050661|GO:0016709|GO:0004499	metabolic process|catalytic activity|cellular process|membrane|cell|intracellular organelle|organic cyclic compound binding|endomembrane system|oxidoreductase activity|membrane-bounded organelle|small molecule binding|catabolic process|organelle membrane|intracellular|cellular metabolic process|cofactor binding|intrinsic component of membrane|nuclear outer membrane-endoplasmic reticulum membrane …	K00485	dimethylaniline monooxygenase (N-oxide forming)[1.14.13.8]	mmu00982	Drug metabolism - cytochrome P450 - Mus musculus (mouse)	1:162793188-162813972	0	5	3	0	0	0	0	0.049885979	0.024599677	0	0	0	0.024828552	0	0.020471849	0.87153041	-
ENSMUSG00000071112	Spx	spexin hormone [Source:MGI Symbol;Acc:MGI:2442262]	GO:0008152|GO:0051179|GO:0050896|GO:0009987|GO:0005576|GO:0005623|GO:0023052|GO:0043229|GO:0007154|GO:0050794|GO:0012505|GO:0005615|GO:0023051|GO:0043227|GO:0006807|GO:0005515|GO:0051716|GO:0005622|GO:0032844|GO:0044237|GO:0071704|GO:0007165|GO:0009893|GO:0051051|GO:0019222|GO:0065009|GO:0009058|GO:0007588|GO:0006810|GO:0097708|GO:0002027|GO:0051048|GO:0005102|GO:0005737|GO:0003014|GO:0042592|GO:…	metabolic process|localization|response to stimulus|cellular process|extracellular region|cell|signaling|intracellular organelle|cell communication|regulation of cellular process|endomembrane system|extracellular space|regulation of signaling|membrane-bounded organelle|nitrogen compound metabolic process|protein binding|cellular response to stimulus|intracellular|regulation of homeostatic process…	-	-	-	-	6:142413441-142419730	14	13	8	6	4	4	0.436788405	0.339980324	0.171943221	0.121953357	0.109424595	0.15473562	0.316237317	0.128704524	0.020460178	0.87153041	-
ENSMUSG00000022408	Fam83f	family with sequence similarity 83, member F [Source:MGI Symbol;Acc:MGI:2146227]	-	-	-	-	-	-	15:80671847-80700420	0	0	0	3	5	0	0	0	0	0.041562684	0.093247113	0	0	0.044936599	0.020554967	0.872897521	-
ENSMUSG00000038560	Sp6	trans-acting transcription factor 6 [Source:MGI Symbol;Acc:MGI:1932575]	GO:0032502|GO:0008152|GO:0009987|GO:0005623|GO:0043229|GO:0097159|GO:0050794|GO:0050793|GO:0043227|GO:0003700|GO:0006807|GO:0009653|GO:0048856|GO:0005622|GO:0044237|GO:0071704|GO:0019222|GO:0008283|GO:0043167|GO:0009058|GO:0008284|GO:0007275|GO:0005737|GO:0048513|GO:0043231|GO:1901360|GO:0000981|GO:0042127|GO:0003676|GO:0051171|GO:0006725|GO:0031323|GO:0048731|GO:0044249|GO:0006139|GO:0046483|GO:…	developmental process|metabolic process|cellular process|cell|intracellular organelle|organic cyclic compound binding|regulation of cellular process|regulation of developmental process|membrane-bounded organelle|transcription factor activity, sequence-specific DNA binding|nitrogen compound metabolic process|anatomical structure morphogenesis|anatomical structure development|intracellular|cellular…	-	-	-	-	11:97013394-97024734	3	13	11	17	15	25	0.026599137	0.096628983	0.067194923	0.098202894	0.116634919	0.274864841	0.063474348	0.163234218	0.020723101	0.876567258	-
[truncated: 16,711 more rows]
