# Supplementary material for: Brain Short-Chain Fatty Acids Induce ACSS2 to Ameliorate Depressive-Like Behavior via PPARγ–TPH2 Axis
Source: Research (Wash D C). 2024 Jun 27;7:0400. doi: 10.34133/research.0400 (PMC11210491; doi:10.34133/research.0400)
Supplement: Supplementary 1 — Figs. S1 to S6 Tables S1 to S3 Control VS Mannose CRS-Control VS CRS-Mannose RNA sequencing for mannose-treated MG1655 [file research.0400.f1.zip › CRS-Control VS CRS-Mannose.xls]

gene id	gene name	description	GO_id	GO_term	KO_ID	KO_Description	kegg_id	kegg_term	locus	B1_count	B2_count	B3_count	D1_count	D2_count	D3_count	B1_FPKM	B2_FPKM	B3_FPKM	D1_FPKM	D2_FPKM	D3_FPKM	B	D	Pvalue	Qvalue	updown
ENSMUSG00000027556	Car1	carbonic anhydrase 1 [Source:MGI Symbol;Acc:MGI:88268]	GO:0008152|GO:0003824|GO:0009987|GO:0005576|GO:0005623|GO:0016787|GO:0005615|GO:0043227|GO:0016829|GO:0005622|GO:0044237|GO:0043167|GO:0005737|GO:1903561|GO:0006730|GO:0016788|GO:0070062|GO:0031982|GO:0043169|GO:0052689|GO:0016836|GO:0046872|GO:0046914|GO:0004089|GO:0004064|GO:0008270	metabolic process|catalytic activity|cellular process|extracellular region|cell|hydrolase activity|extracellular space|membrane-bounded organelle|lyase activity|intracellular|cellular metabolic process|ion binding|cytoplasm|extracellular vesicle|one-carbon metabolic process|hydrolase activity, acting on ester bonds|extracellular exosome|vesicle|cation binding|carboxylic ester hydrolase activity|h…	K01672	carbonic anhydrase[4.2.1.1]	mmu00910	Nitrogen metabolism - Mus musculus (mouse)	3:14766216-14808368	15	28	14	3443	6223	3469	0.499645138	0.744883681	0.515411566	88.48064331	133.4858847	90.90674277	0.586646795	104.2910903	2.91E-181	5.07E-177	DOWN
ENSMUSG00000049350	Zg16	zymogen granule protein 16 [Source:MGI Symbol;Acc:MGI:1916286]	GO:0051179|GO:0005576|GO:0016020|GO:0005623|GO:0043229|GO:0012505|GO:0031012|GO:0043227|GO:0031090|GO:0033036|GO:0005622|GO:0030246|GO:0031983|GO:0005578|GO:0006810|GO:0097708|GO:0005737|GO:0043231|GO:0005794|GO:0012506|GO:0045184|GO:0008104|GO:0030141|GO:0030667|GO:0031982|GO:0042588|GO:0030659|GO:0071702|GO:0015031|GO:0060205|GO:0005796|GO:0031410|GO:0042589|GO:0099503|GO:0015833|GO:0042886	localization|extracellular region|membrane|cell|intracellular organelle|endomembrane system|extracellular matrix|membrane-bounded organelle|organelle membrane|macromolecule localization|intracellular|carbohydrate binding|vesicle lumen|proteinaceous extracellular matrix|transport|intracellular vesicle|cytoplasm|intracellular membrane-bounded organelle|Golgi apparatus|vesicle membrane|establishment…	-	-	-	-	7:127050156-127087328	0	9	3	690	1153	672	0	0.266474461	0.122926934	19.73465103	27.52539837	19.59881341	0.129800465	22.28628761	4.24E-102	3.69E-98	DOWN
ENSMUSG00000013643	Lypd8	LY6/PLAUR domain containing 8 [Source:MGI Symbol;Acc:MGI:1917413]	GO:0050896|GO:0005576|GO:0016020|GO:0005623|GO:0009605|GO:0005615|GO:0006950|GO:0051707|GO:0071944|GO:0005886|GO:0009607|GO:0031224|GO:0009617|GO:0031225|GO:0006952|GO:0098542|GO:0043207|GO:0042742|GO:0050829	response to stimulus|extracellular region|membrane|cell|response to external stimulus|extracellular space|response to stress|response to other organism|cell periphery|plasma membrane|response to biotic stimulus|intrinsic component of membrane|response to bacterium|anchored component of membrane|defense response|defense response to other organism|response to external biotic stimulus|defense respon…	-	-	-	-	11:58379043-58390728	12	23	10	2407	6051	2510	0.419873714	0.642733141	0.386705932	64.97620362	136.3420284	69.09277277	0.483104262	90.13700159	1.69E-100	9.78E-97	DOWN
ENSMUSG00000026417	Pigr	polymeric immunoglobulin receptor [Source:MGI Symbol;Acc:MGI:103080]	GO:0004871|GO:0051179|GO:0002376|GO:0050896|GO:0032991|GO:0009987|GO:0005576|GO:0016020|GO:0005623|GO:0023052|GO:0007154|GO:0050794|GO:0005615|GO:0043227|GO:0043235|GO:0051606|GO:0006955|GO:0071944|GO:0038023|GO:0051716|GO:0033036|GO:0005886|GO:0002682|GO:0007165|GO:0004872|GO:0031224|GO:0051641|GO:0048871|GO:0006810|GO:0042592|GO:0002764|GO:0009593|GO:0050776|GO:1903561|GO:0051668|GO:0008104|GO:…	signal transducer activity|localization|immune system process|response to stimulus|macromolecular complex|cellular process|extracellular region|membrane|cell|signaling|cell communication|regulation of cellular process|extracellular space|membrane-bounded organelle|receptor complex|detection of stimulus|immune response|cell periphery|signaling receptor activity|cellular response to stimulus|macrom…	K13073	polymeric immunoglobulin receptor[-]	mmu04672	Intestinal immune network for IgA production - Mus musculus (mouse)	1:130826684-130852249	14	24	4	3269	8024	3297	0.190598125	0.260934405	0.060188974	34.33413526	70.34390622	35.31105552	0.170573834	46.66303233	2.03E-98	8.84E-95	DOWN
ENSMUSG00000022824	Muc13	mucin 13, epithelial transmembrane [Source:MGI Symbol;Acc:MGI:103190]	GO:0005576|GO:0016020|GO:0005623|GO:0005615|GO:0043227|GO:0045177|GO:0005515|GO:0071944|GO:0005886|GO:0005622|GO:0031224|GO:0048871|GO:0042802|GO:0005737|GO:0042592|GO:0046983|GO:1903561|GO:0007586|GO:0070062|GO:0016324|GO:0031982|GO:0016021|GO:0042803|GO:0030277|GO:0005829|GO:0001894|GO:0010669	extracellular region|membrane|cell|extracellular space|membrane-bounded organelle|apical part of cell|protein binding|cell periphery|plasma membrane|intracellular|intrinsic component of membrane|multicellular organismal homeostasis|identical protein binding|cytoplasm|homeostatic process|protein dimerization activity|extracellular vesicle|digestion|extracellular exosome|apical plasma membrane|vesi…	-	-	-	-	16:33794037-33819934	3	14	3	1671	4057	1706	0.043220837	0.161086808	0.04777269	18.57330773	37.63934562	19.33625323	0.084026778	25.18296886	6.52E-94	2.27E-90	DOWN
ENSMUSG00000047517	Dmbt1	deleted in malignant brain tumors 1 [Source:MGI Symbol;Acc:MGI:106210]	GO:0051179|GO:0005576|GO:0016020|GO:0004872|GO:0031224|GO:0038024|GO:0006810|GO:0016021|GO:0005044|GO:0016192|GO:0006897|GO:0006898	localization|extracellular region|membrane|receptor activity|intrinsic component of membrane|cargo receptor activity|transport|integral component of membrane|scavenger receptor activity|vesicle-mediated transport|endocytosis|receptor-mediated endocytosis	K13912	deleted in malignant brain tumors 1 protein[-]	mmu04970	Salivary secretion - Mus musculus (mouse)	7:131032053-131121630	23	59	15	5804	13851	5746	0.156333331	0.320272241	0.112683545	30.435447	60.6258381	30.72546673	0.196429706	40.59558394	3.05E-90	8.84E-87	DOWN
ENSMUSG00000025002	Cyp2c55	cytochrome P450, family 2, subfamily c, polypeptide 55 [Source:MGI Symbol;Acc:MGI:1919332]	GO:0008152|GO:0003824|GO:0009987|GO:0016020|GO:0005623|GO:0043229|GO:0097159|GO:0012505|GO:0016491|GO:0043227|GO:0031090|GO:0005622|GO:0044237|GO:0071704|GO:0042175|GO:0005789|GO:0043167|GO:0055114|GO:0004497|GO:0005737|GO:0043231|GO:0006082|GO:0044255|GO:0016705|GO:0006629|GO:0043169|GO:0005783|GO:0020037|GO:0016712|GO:0008391|GO:0006631|GO:0008395|GO:0071614|GO:0046872|GO:0046914|GO:0008392|GO:…	metabolic process|catalytic activity|cellular process|membrane|cell|intracellular organelle|organic cyclic compound binding|endomembrane system|oxidoreductase activity|membrane-bounded organelle|organelle membrane|intracellular|cellular metabolic process|organic substance metabolic process|nuclear outer membrane-endoplasmic reticulum membrane network|endoplasmic reticulum membrane|ion binding|oxi…	K07413	cytochrome P450, family 2, subfamily C[1.14.14.1]	mmu01100|mmu04726|mmu04750|mmu05204|mmu00830|mmu00590|mmu00140|mmu00591	Metabolic pathways - Mus musculus (mouse)|Serotonergic synapse - Mus musculus (mouse)|Inflammatory mediator regulation of TRP channels - Mus musculus (mouse)|Chemical carcinogenesis - Mus musculus (mouse)|Retinol metabolism - Mus musculus (mouse)|Arachidonic acid metabolism - Mus musculus (mouse)|Steroid hormone biosynthesis - Mus musculus (mouse)|Linoleic acid metabolism - Mus musculus (mouse)	19:39007019-39042693	3	4	2	831	1938	839	0.09181449	0.097760507	0.067656027	19.62147095	38.19521008	20.20102729	0.085743675	26.00590277	7.76E-87	1.93E-83	DOWN
ENSMUSG00000037390	Muc3	mucin 3, intestinal [Source:MGI Symbol;Acc:MGI:1203527]	GO:0016020|GO:0005623|GO:0045177|GO:0071944|GO:0042995|GO:0005886|GO:0031224|GO:0016324|GO:0016021|GO:0005902	membrane|cell|apical part of cell|cell periphery|cell projection|plasma membrane|intrinsic component of membrane|apical plasma membrane|integral component of membrane|microvillus	-	-	-	-	5:137134922-137149322	2	8	0	615	1267	593	0.049470595	0.158068554	0	11.73826319	20.18502798	11.54154863	0.069179716	14.48827993	3.41E-79	7.42E-76	DOWN
ENSMUSG00000056293	Gsdmc2	gasdermin C2 [Source:MGI Symbol;Acc:MGI:2146102]	GO:0032502|GO:0009987|GO:0016020|GO:0005623|GO:0043229|GO:0043227|GO:0071944|GO:0005886|GO:0048856|GO:0005622|GO:0009888|GO:0008219|GO:0007275|GO:0005737|GO:0043231|GO:0048468|GO:0048731|GO:0035295|GO:0048565|GO:0012501|GO:0005829|GO:0002064|GO:0005739|GO:0005815|GO:0060575|GO:0030154|GO:0055123|GO:0060429|GO:0005856|GO:0015630|GO:0030855|GO:0060576|GO:0002066	developmental process|cellular process|membrane|cell|intracellular organelle|membrane-bounded organelle|cell periphery|plasma membrane|anatomical structure development|intracellular|tissue development|cell death|multicellular organism development|cytoplasm|intracellular membrane-bounded organelle|cell development|system development|tube development|digestive tract development|programmed cell deat…	-	-	-	-	15:63824346-63845177	1	3	0	604	1533	685	0.018586877	0.044525483	0	8.658505017	18.34308913	10.01330532	0.021037453	12.33829982	1.58E-78	3.05E-75	DOWN
ENSMUSG00000035775	Krt20	keratin 20 [Source:MGI Symbol;Acc:MGI:1914059]	GO:0051179|GO:0050896|GO:0005198|GO:0099080|GO:0009987|GO:0005623|GO:0043229|GO:0050794|GO:0006950|GO:0016043|GO:0005515|GO:0051716|GO:0033036|GO:0005622|GO:0008219|GO:0006810|GO:0032880|GO:0005737|GO:0099512|GO:0032940|GO:0045184|GO:0006996|GO:0008104|GO:0045103|GO:0097435|GO:0033554|GO:0045104|GO:0050708|GO:0012501|GO:0005829|GO:0070201|GO:0071702|GO:0007010|GO:0051046|GO:0015031|GO:0046903|GO:…	localization|response to stimulus|structural molecule activity|supramolecular complex|cellular process|cell|intracellular organelle|regulation of cellular process|response to stress|cellular component organization|protein binding|cellular response to stimulus|macromolecule localization|intracellular|cell death|transport|regulation of protein localization|cytoplasm|supramolecular fiber|secretion b…	-	-	-	-	11:99428403-99438150	0	10	1	711	1611	703	0	0.253038356	0.035021737	17.38047902	32.87091998	17.52377796	0.096020031	22.59172565	3.07E-72	5.34E-69	DOWN
ENSMUSG00000074272	Ceacam1	carcinoembryonic antigen-related cell adhesion molecule 1 [Source:MGI Symbol;Acc:MGI:1347245]	GO:0032502|GO:0008152|GO:0040011|GO:0051179|GO:0001906|GO:0002376|GO:0050896|GO:0005215|GO:0032991|GO:0009987|GO:0005576|GO:0016020|GO:0005623|GO:0030054|GO:0040007|GO:0023052|GO:0009605|GO:0043229|GO:0007155|GO:0048646|GO:0023056|GO:0009986|GO:0007154|GO:0001776|GO:0045178|GO:0050794|GO:0012505|GO:0005615|GO:0023051|GO:1904951|GO:0001909|GO:0050793|GO:0042267|GO:0002253|GO:0006950|GO:0002520|GO:…	developmental process|metabolic process|locomotion|localization|cell killing|immune system process|response to stimulus|transporter activity|macromolecular complex|cellular process|extracellular region|membrane|cell|cell junction|growth|signaling|response to external stimulus|intracellular organelle|cell adhesion|anatomical structure formation involved in morphogenesis|positive regulation of sign…	-	-	-	-	7:25461707-25477603	79	120	78	3099	7136	2735	0.48718444	0.591006117	0.53162732	14.74402814	28.33830116	13.26882789	0.536605959	18.78371906	3.88E-71	6.14E-68	DOWN
ENSMUSG00000013653	1810065E05Rik	RIKEN cDNA 1810065E05 gene [Source:MGI Symbol;Acc:MGI:1917114]	-	-	-	-	-	-	11:58421111-58426024	7	2	0	631	1528	655	0.461572672	0.105335303	0	32.09906373	64.87991366	33.976988	0.188969325	43.65198846	2.56E-69	3.71E-66	DOWN
ENSMUSG00000055748	Gsdmc4	gasdermin C4 [Source:MGI Symbol;Acc:MGI:1921798]	GO:0009987|GO:0016020|GO:0005623|GO:0043229|GO:0043227|GO:0071944|GO:0005886|GO:0005622|GO:0008219|GO:0005737|GO:0043231|GO:0012501|GO:0005829|GO:0005739|GO:0005815|GO:0005856|GO:0015630	cellular process|membrane|cell|intracellular organelle|membrane-bounded organelle|cell periphery|plasma membrane|intracellular|cell death|cytoplasm|intracellular membrane-bounded organelle|programmed cell death|cytosol|mitochondrion|microtubule organizing center|cytoskeleton|microtubule cytoskeleton	-	-	-	-	15:63891264-63912297	0	0	0	469	1198	463	0	0	0	7.087764345	15.11186651	7.135074907	0	9.778235253	1.21E-68	1.61E-65	DOWN
ENSMUSG00000022057	Adamdec1	ADAM-like, decysin 1 [Source:MGI Symbol;Acc:MGI:1917650]	GO:0008152|GO:0003824|GO:0005576|GO:0016787|GO:0006807|GO:0071704|GO:0043167|GO:0043169|GO:0008233|GO:0019538|GO:0006508|GO:0046872|GO:0004175|GO:0008237|GO:0004222	metabolic process|catalytic activity|extracellular region|hydrolase activity|nitrogen compound metabolic process|organic substance metabolic process|ion binding|cation binding|peptidase activity|protein metabolic process|proteolysis|metal ion binding|endopeptidase activity|metallopeptidase activity|metalloendopeptidase activity	-	-	-	-	14:68563380-68582095	2	0	0	407	993	430	0.049997309	0	0	7.850956222	15.98828238	8.45817607	0.01666577	10.76580489	3.92E-67	4.87E-64	DOWN
ENSMUSG00000078664	Sprr2a1	small proline-rich protein 2A1 [Source:MGI Symbol;Acc:MGI:1330350]	GO:0032502|GO:0008152|GO:0050896|GO:0005198|GO:0009987|GO:0016020|GO:0005623|GO:0043229|GO:0050794|GO:0050793|GO:0043227|GO:0006807|GO:0016043|GO:0071944|GO:0005200|GO:0009653|GO:0005886|GO:0048856|GO:0005622|GO:0044237|GO:0071704|GO:0009888|GO:0007275|GO:0031424|GO:0005737|GO:0008360|GO:0048513|GO:0043231|GO:0001533|GO:0006996|GO:0048731|GO:0010033|GO:0051128|GO:0019538|GO:0005634|GO:0022604|GO:…	developmental process|metabolic process|response to stimulus|structural molecule activity|cellular process|membrane|cell|intracellular organelle|regulation of cellular process|regulation of developmental process|membrane-bounded organelle|nitrogen compound metabolic process|cellular component organization|cell periphery|structural constituent of cytoskeleton|anatomical structure morphogenesis|pla…	-	-	-	-	3:92215799-92221911	3	13	1	786	1900	788	0.06099564	0.211094122	0.022473156	12.32937721	24.87690248	12.60449153	0.098187639	16.6035904	5.07E-67	5.88E-64	DOWN
ENSMUSG00000028217	Cdh17	cadherin 17 [Source:MGI Symbol;Acc:MGI:1095414]	GO:0032502|GO:0051179|GO:0002376|GO:0050896|GO:0005215|GO:0009987|GO:0016020|GO:0005623|GO:0030054|GO:0023052|GO:0043229|GO:0007155|GO:0009986|GO:0007154|GO:0050794|GO:0044877|GO:0002520|GO:0043227|GO:0016043|GO:0005515|GO:0006955|GO:0071944|GO:0051716|GO:0005886|GO:0048856|GO:0005622|GO:0007165|GO:0031224|GO:0044089|GO:0043167|GO:0022857|GO:0051130|GO:0032403|GO:0007275|GO:0006810|GO:0031334|GO:…	developmental process|localization|immune system process|response to stimulus|transporter activity|cellular process|membrane|cell|cell junction|signaling|intracellular organelle|cell adhesion|cell surface|cell communication|regulation of cellular process|macromolecular complex binding|immune system development|membrane-bounded organelle|cellular component organization|protein binding|immune respo…	K06811	cadherin 17, LI cadherin[-]	mmu05226	Gastric cancer - Mus musculus (mouse)	4:11758147-11817895	1	3	0	447	1059	433	0.012716319	0.030462364	0	4.383975956	8.669243486	4.330418091	0.014392894	5.794545845	7.63E-67	8.30E-64	DOWN
ENSMUSG00000074445	Sprr2a3	small proline-rich protein 2A3 [Source:MGI Symbol;Acc:MGI:3845028]	GO:0032502|GO:0008152|GO:0050896|GO:0005198|GO:0009987|GO:0016020|GO:0005623|GO:0043229|GO:0050794|GO:0050793|GO:0043227|GO:0006807|GO:0016043|GO:0071944|GO:0005200|GO:0009653|GO:0005886|GO:0048856|GO:0005622|GO:0044237|GO:0071704|GO:0009888|GO:0007275|GO:0031424|GO:0005737|GO:0008360|GO:0048513|GO:0043231|GO:0001533|GO:0006996|GO:0048731|GO:0010033|GO:0051128|GO:0019538|GO:0005634|GO:0022604|GO:…	developmental process|metabolic process|response to stimulus|structural molecule activity|cellular process|membrane|cell|intracellular organelle|regulation of cellular process|regulation of developmental process|membrane-bounded organelle|nitrogen compound metabolic process|cellular component organization|cell periphery|structural constituent of cytoskeleton|anatomical structure morphogenesis|pla…	-	-	-	-	3:92285417-92291405	5	6	0	278	470	351	0.085699982	0.082137199	0	3.676410602	5.188021859	4.733341461	0.055945727	4.532591307	1.32E-66	1.36E-63	DOWN
ENSMUSG00000031089	Slc6a14	solute carrier family 6 (neurotransmitter transporter), member 14 [Source:MGI Symbol;Acc:MGI:1890216]	GO:0008152|GO:0051179|GO:0050896|GO:0005215|GO:0009987|GO:0005576|GO:0016020|GO:0005623|GO:0005615|GO:0043227|GO:0006807|GO:0071944|GO:0005326|GO:0042995|GO:0005886|GO:0044237|GO:0071704|GO:0031224|GO:0022857|GO:0006810|GO:0006082|GO:0005903|GO:1903561|GO:0009636|GO:0070062|GO:0031982|GO:0016021|GO:0031226|GO:0005328|GO:0031253|GO:0006520|GO:0055085|GO:0005275|GO:0031526|GO:0006836|GO:0071702|GO:…	metabolic process|localization|response to stimulus|transporter activity|cellular process|extracellular region|membrane|cell|extracellular space|membrane-bounded organelle|nitrogen compound metabolic process|cell periphery|neurotransmitter transporter activity|cell projection|plasma membrane|cellular metabolic process|organic substance metabolic process|intrinsic component of membrane|transmembra…	-	-	-	-	X:21714896-21742355	3	4	0	483	1171	492	0.053340101	0.05679447	0	6.625534039	13.40770933	6.882066057	0.036711524	8.971769808	4.04E-66	3.90E-63	DOWN
ENSMUSG00000045394	Epcam	epithelial cell adhesion molecule [Source:MGI Symbol;Acc:MGI:106653]	GO:0032502|GO:0008152|GO:0040011|GO:0051179|GO:0050896|GO:0009987|GO:0005576|GO:0016020|GO:0005623|GO:0030054|GO:0023052|GO:0007155|GO:0009986|GO:0007154|GO:0050794|GO:0044877|GO:0005615|GO:0040017|GO:0048523|GO:0043227|GO:0045177|GO:0006807|GO:0005515|GO:0071944|GO:0030155|GO:0048870|GO:0051716|GO:0005886|GO:0048856|GO:0044237|GO:0071704|GO:0007165|GO:0009893|GO:0031224|GO:0019222|GO:0040012|GO:…	developmental process|metabolic process|locomotion|localization|response to stimulus|cellular process|extracellular region|membrane|cell|cell junction|signaling|cell adhesion|cell surface|cell communication|regulation of cellular process|macromolecular complex binding|extracellular space|positive regulation of locomotion|negative regulation of cellular process|membrane-bounded organelle|apical pa…	-	-	-	-	17:87635979-87651106	16	15	12	773	1916	821	0.478885303	0.358556931	0.396948836	17.84936737	36.92863768	19.33156966	0.41146369	24.70319157	5.75E-65	5.27E-62	DOWN
ENSMUSG00000038209	Itln1	intelectin 1 (galactofuranose binding) [Source:MGI Symbol;Acc:MGI:1333831]	GO:0008152|GO:0051179|GO:0050896|GO:0032991|GO:0009987|GO:0005576|GO:0016020|GO:0005623|GO:0009605|GO:0050794|GO:0005615|GO:0043227|GO:0051707|GO:0043235|GO:0006807|GO:0016043|GO:0005515|GO:0071944|GO:0042995|GO:0005886|GO:0030246|GO:0044237|GO:0071704|GO:0009607|GO:0009893|GO:0051050|GO:0031224|GO:0019222|GO:0043167|GO:0006793|GO:0042802|GO:0006810|GO:0009624|GO:0031225|GO:0022607|GO:0010828|GO:…	metabolic process|localization|response to stimulus|macromolecular complex|cellular process|extracellular region|membrane|cell|response to external stimulus|regulation of cellular process|extracellular space|membrane-bounded organelle|response to other organism|receptor complex|nitrogen compound metabolic process|cellular component organization|protein binding|cell periphery|cell projection|plasm…	-	-	-	-	1:171518122-171535294	5	3	0	490	1189	497	0.211694408	0.101463756	0	16.00681103	32.42012243	16.55560789	0.104386055	21.66084711	1.56E-64	1.36E-61	DOWN
ENSMUSG00000071356	Reg3b	regenerating islet-derived 3 beta [Source:MGI Symbol;Acc:MGI:97478]	GO:0050896|GO:0005576|GO:0009605|GO:0006950|GO:0051707|GO:0005515|GO:0030246|GO:0009607|GO:0042802|GO:0009617|GO:0006952|GO:0098542|GO:0043207|GO:0006954|GO:0042742|GO:0050830|GO:0002526|GO:0050829|GO:0006953	response to stimulus|extracellular region|response to external stimulus|response to stress|response to other organism|protein binding|carbohydrate binding|response to biotic stimulus|identical protein binding|response to bacterium|defense response|defense response to other organism|response to external biotic stimulus|inflammatory response|defense response to bacterium|defense response to Gram-po…	-	-	-	-	6:78370657-78373466	5	13	2	632	1499	633	0.181057732	0.375987929	0.080055619	17.65765002	34.95763074	18.03435105	0.212367093	23.54987727	1.70E-64	1.40E-61	DOWN
ENSMUSG00000017950	Hnf4a	hepatic nuclear factor 4, alpha [Source:MGI Symbol;Acc:MGI:109128]	GO:0032502|GO:0004871|GO:0008152|GO:0051179|GO:0050896|GO:0009987|GO:0022414|GO:0005623|GO:0040007|GO:0000003|GO:0023052|GO:0043229|GO:0097159|GO:0007154|GO:0050794|GO:0023051|GO:0050793|GO:0006950|GO:0048523|GO:0045926|GO:0043227|GO:0040008|GO:0003700|GO:0006807|GO:0016043|GO:0036094|GO:0005515|GO:0038023|GO:0004879|GO:0051716|GO:0009653|GO:0033036|GO:0048856|GO:0005622|GO:0016049|GO:0032844|GO:…	developmental process|signal transducer activity|metabolic process|localization|response to stimulus|cellular process|reproductive process|cell|growth|reproduction|signaling|intracellular organelle|organic cyclic compound binding|cell communication|regulation of cellular process|regulation of signaling|regulation of developmental process|response to stress|negative regulation of cellular process|…	K07292	hepatocyte nuclear factor 4-alpha[-]	mmu04152|mmu04950	AMPK signaling pathway - Mus musculus (mouse)|Maturity onset diabetes of the young - Mus musculus (mouse)	2:163506808-163572910	2	8	0	514	1181	481	0.014802792	0.047297914	0	2.935538733	5.629880633	2.801239977	0.020700235	3.788886448	8.73E-63	6.90E-60	DOWN
ENSMUSG00000034427	Myo15b	myosin XVB [Source:MGI Symbol;Acc:MGI:2685534]	GO:0003824|GO:0032991|GO:0005623|GO:0043229|GO:0097159|GO:0016787|GO:0097367|GO:0036094|GO:0043234|GO:0005622|GO:0043167|GO:0016459|GO:0000166|GO:0016817|GO:0005903|GO:0017076|GO:0032555|GO:0016818|GO:0005856|GO:0016462|GO:0015629|GO:0032559|GO:0005524|GO:0017111|GO:0003774	catalytic activity|macromolecular complex|cell|intracellular organelle|organic cyclic compound binding|hydrolase activity|carbohydrate derivative binding|small molecule binding|protein complex|intracellular|ion binding|myosin complex|nucleotide binding|hydrolase activity, acting on acid anhydrides|brush border|purine nucleotide binding|purine ribonucleotide binding|hydrolase activity, acting on a…	-	-	-	-	11:115858406-115892603	8	10	6	491	949	414	0.040182016	0.040108983	0.033307668	1.90251595	3.0692884	1.635790633	0.037866223	2.202531661	1.20E-62	9.07E-60	DOWN
ENSMUSG00000020581	Agr2	anterior gradient 2 [Source:MGI Symbol;Acc:MGI:1344405]	GO:0032502|GO:0008152|GO:0051179|GO:0050896|GO:0009987|GO:0005576|GO:0005623|GO:0040007|GO:0023052|GO:0043229|GO:0007155|GO:0023056|GO:0007154|GO:0045927|GO:0050794|GO:0012505|GO:0005615|GO:0023051|GO:0048589|GO:0050793|GO:0006950|GO:0097367|GO:0048523|GO:0043227|GO:0040008|GO:0016043|GO:0005515|GO:0030155|GO:0051716|GO:0009653|GO:0033036|GO:0048856|GO:0005622|GO:1903829|GO:0045785|GO:0071704|GO:…	developmental process|metabolic process|localization|response to stimulus|cellular process|extracellular region|cell|growth|signaling|intracellular organelle|cell adhesion|positive regulation of signaling|cell communication|positive regulation of growth|regulation of cellular process|endomembrane system|extracellular space|regulation of signaling|developmental growth|regulation of developmental p…	-	-	-	-	12:35992907-36004087	0	6	0	394	896	377	0	0.214338975	0	13.5968293	25.80912869	13.26671428	0.071446325	17.55755742	2.45E-60	1.78E-57	DOWN
ENSMUSG00000028699	Tspan1	tetraspanin 1 [Source:MGI Symbol;Acc:MGI:1914055]	GO:0040011|GO:0051179|GO:0050896|GO:0009987|GO:0005576|GO:0016020|GO:0005623|GO:0030054|GO:0023052|GO:0043229|GO:0007154|GO:0050794|GO:0005615|GO:0043227|GO:0016043|GO:0071944|GO:0048870|GO:0051716|GO:0031090|GO:0005886|GO:0005622|GO:0007165|GO:0051050|GO:0031224|GO:0008283|GO:0051130|GO:0006810|GO:0060627|GO:0005737|GO:0031647|GO:0043231|GO:1903561|GO:0006928|GO:0016477|GO:0070062|GO:0031982|GO:…	locomotion|localization|response to stimulus|cellular process|extracellular region|membrane|cell|cell junction|signaling|intracellular organelle|cell communication|regulation of cellular process|extracellular space|membrane-bounded organelle|cellular component organization|cell periphery|cell motility|cellular response to stimulus|organelle membrane|plasma membrane|intracellular|signal transducti…	-	-	-	-	4:116161869-116167601	3	10	0	414	975	462	0.065115502	0.173339819	0	6.932731143	13.62802804	7.889080855	0.079485107	9.483280011	3.11E-59	2.16E-56	DOWN
ENSMUSG00000047730	Fcgbp	Fc fragment of IgG binding protein [Source:MGI Symbol;Acc:MGI:2444336]	GO:0005576|GO:0005615|GO:0031012|GO:0043227|GO:0005578|GO:1903561|GO:0070062|GO:0031982	extracellular region|extracellular space|extracellular matrix|membrane-bounded organelle|proteinaceous extracellular matrix|extracellular vesicle|extracellular exosome|vesicle	-	-	-	-	7:28071236-28120862	24	38	18	823	1978	877	0.106405663	0.134546667	0.088200475	2.814989256	5.647122469	3.058839327	0.109717602	3.840317017	1.24E-58	8.33E-56	DOWN
ENSMUSG00000013418	B4galnt2	beta-1,4-N-acetyl-galactosaminyl transferase 2 [Source:MGI Symbol;Acc:MGI:1342058]	GO:0008152|GO:0003824|GO:0009987|GO:0016020|GO:0005623|GO:0043229|GO:0007155|GO:0050794|GO:0012505|GO:0048523|GO:0043227|GO:0006807|GO:0030155|GO:0031090|GO:0005622|GO:0044237|GO:0071704|GO:0016740|GO:0031224|GO:0009058|GO:0006793|GO:0016757|GO:0031301|GO:0098609|GO:0005737|GO:0070085|GO:0043231|GO:1901360|GO:0005794|GO:0044255|GO:0006725|GO:0006629|GO:0044249|GO:0007162|GO:0022407|GO:0031228|GO:…	metabolic process|catalytic activity|cellular process|membrane|cell|intracellular organelle|cell adhesion|regulation of cellular process|endomembrane system|negative regulation of cellular process|membrane-bounded organelle|nitrogen compound metabolic process|regulation of cell adhesion|organelle membrane|intracellular|cellular metabolic process|organic substance metabolic process|transferase act…	-	-	-	-	11:95865943-95914891	3	1	2	372	946	381	0.106370446	0.028321861	0.078381983	10.17615972	21.60012093	10.62787031	0.071024763	14.13471699	1.03E-57	6.62E-55	DOWN
ENSMUSG00000000544	Gpa33	glycoprotein A33 (transmembrane) [Source:MGI Symbol;Acc:MGI:1891703]	GO:0005576|GO:0016020|GO:0005615|GO:0043227|GO:0031224|GO:1903561|GO:0070062|GO:0031982|GO:0016021	extracellular region|membrane|extracellular space|membrane-bounded organelle|intrinsic component of membrane|extracellular vesicle|extracellular exosome|vesicle|integral component of membrane	-	-	-	-	1:166130238-166166510	0	2	0	282	645	279	0	0.020953918	0	2.853667676	5.448011017	2.878983876	0.006984639	3.726887523	3.54E-57	2.20E-54	DOWN
ENSMUSG00000028255	Clca1	chloride channel accessory 1 [Source:MGI Symbol;Acc:MGI:1346342]	GO:0008152|GO:0051179|GO:0050896|GO:0005215|GO:0003824|GO:0009987|GO:0005576|GO:0016020|GO:0005623|GO:0043229|GO:0016787|GO:0012505|GO:0005615|GO:0006950|GO:0043227|GO:0006807|GO:0071944|GO:0051716|GO:0031090|GO:0042995|GO:0005886|GO:0005622|GO:0071704|GO:0031224|GO:0043167|GO:0022857|GO:0006810|GO:0097708|GO:0001666|GO:0005737|GO:0012506|GO:0030141|GO:0030667|GO:0031982|GO:0016021|GO:0031226|GO:…	metabolic process|localization|response to stimulus|transporter activity|catalytic activity|cellular process|extracellular region|membrane|cell|intracellular organelle|hydrolase activity|endomembrane system|extracellular space|response to stress|membrane-bounded organelle|nitrogen compound metabolic process|cell periphery|cellular response to stimulus|organelle membrane|cell projection|plasma mem…	K05027	calcium-activated chloride channel regulator 1[-]	mmu04972|mmu04924	Pancreatic secretion - Mus musculus (mouse)|Renin secretion - Mus musculus (mouse)	3:145003817-145032776	6	40	6	2805	7247	3000	0.089394782	0.475968079	0.098809498	32.24293523	69.53193447	35.16442539	0.221390786	45.6464317	3.62E-56	2.17E-53	DOWN
ENSMUSG00000025515	Muc2	mucin 2 [Source:MGI Symbol;Acc:MGI:1339364]	GO:0005576|GO:0070701	extracellular region|mucus layer	-	-	-	-	7:141690340-141754693	17	50	5	3454	8786	3536	0.131459283	0.308779395	0.042734857	20.60576976	43.75040512	21.51093973	0.160991178	28.62237154	2.79E-55	1.62E-52	DOWN
ENSMUSG00000025497	Cdhr5	cadherin-related family member 5 [Source:MGI Symbol;Acc:MGI:1919290]	GO:0032502|GO:0009987|GO:0005576|GO:0016020|GO:0005623|GO:0007155|GO:0050794|GO:0005615|GO:0043227|GO:0045177|GO:0016043|GO:0005515|GO:0071944|GO:0090675|GO:0042995|GO:0005886|GO:0031224|GO:0043167|GO:0030030|GO:0098609|GO:0008013|GO:0022607|GO:0032535|GO:0005903|GO:1903561|GO:0070062|GO:0016324|GO:0031982|GO:0016021|GO:0031226|GO:0043169|GO:0051128|GO:0031253|GO:0050839|GO:0098742|GO:0031526|GO:…	developmental process|cellular process|extracellular region|membrane|cell|cell adhesion|regulation of cellular process|extracellular space|membrane-bounded organelle|apical part of cell|cellular component organization|protein binding|cell periphery|intermicrovillar adhesion|cell projection|plasma membrane|intrinsic component of membrane|ion binding|cell projection organization|cell-cell adhesion|…	-	-	-	-	7:141269083-141276786	0	2	0	258	590	249	0	0.023268247	0	2.899158839	5.533872211	2.853205999	0.007756082	3.762079016	1.55E-53	8.68E-51	DOWN
ENSMUSG00000053964	Lgals4	lectin, galactose binding, soluble 4 [Source:MGI Symbol;Acc:MGI:107536]	GO:0005576|GO:0005615|GO:0097367|GO:0005515|GO:0030246|GO:0016936	extracellular region|extracellular space|carbohydrate derivative binding|protein binding|carbohydrate binding|galactoside binding	-	-	-	-	7:28833854-28841708	31	40	29	743	1732	759	0.485825348	0.500646096	0.502306388	8.983453483	17.47941275	9.357867873	0.496259277	11.9402447	8.08E-53	4.39E-50	DOWN
ENSMUSG00000026175	Vil1	villin 1 [Source:MGI Symbol;Acc:MGI:98930]	GO:0032502|GO:0008152|GO:0040011|GO:0051179|GO:0098772|GO:0050896|GO:0009987|GO:0005576|GO:0016020|GO:0005623|GO:0040007|GO:0023052|GO:0009605|GO:0043229|GO:0007154|GO:0045927|GO:0050794|GO:0044877|GO:0005615|GO:0048589|GO:0040017|GO:0050793|GO:0006950|GO:0097367|GO:0048523|GO:0043227|GO:0051707|GO:0040008|GO:0006807|GO:0016043|GO:0005515|GO:0071944|GO:0031252|GO:0048870|GO:0051716|GO:0009653|GO:…	developmental process|metabolic process|locomotion|localization|molecular function regulator|response to stimulus|cellular process|extracellular region|membrane|cell|growth|signaling|response to external stimulus|intracellular organelle|cell communication|positive regulation of growth|regulation of cellular process|macromolecular complex binding|extracellular space|developmental growth|positive r…	-	-	-	-	1:74409376-74435559	10	19	6	529	1337	548	0.149068897	0.226193445	0.098857745	6.083718459	12.83421873	6.426500962	0.158040029	8.448146049	5.03E-52	2.65E-49	DOWN
ENSMUSG00000049382	Krt8	keratin 8 [Source:MGI Symbol;Acc:MGI:96705]	GO:0032502|GO:0050896|GO:0005198|GO:0099080|GO:0032991|GO:0009987|GO:0022414|GO:0005576|GO:0016020|GO:0005623|GO:0030054|GO:0000003|GO:0023052|GO:0009605|GO:0043229|GO:0048646|GO:0007154|GO:0050794|GO:0044877|GO:0005615|GO:0006950|GO:0043227|GO:0051707|GO:0016043|GO:0005515|GO:0071944|GO:0043234|GO:0051716|GO:0009653|GO:0005886|GO:0048856|GO:0005622|GO:0007165|GO:0009607|GO:0005911|GO:0003006|GO:…	developmental process|response to stimulus|structural molecule activity|supramolecular complex|macromolecular complex|cellular process|reproductive process|extracellular region|membrane|cell|cell junction|reproduction|signaling|response to external stimulus|intracellular organelle|anatomical structure formation involved in morphogenesis|cell communication|regulation of cellular process|macromolec…	-	-	-	-	15:101996711-102004342	23	66	18	1457	3564	1473	0.778028982	1.783018551	0.672962298	38.02385274	77.63516862	39.19942431	1.078003277	51.61948189	1.05E-50	5.39E-48	DOWN
ENSMUSG00000022650	Retnlb	resistin like beta [Source:MGI Symbol;Acc:MGI:1888505]	GO:0050896|GO:0009987|GO:0005576|GO:0023052|GO:0007154|GO:0050794|GO:0023051|GO:0005515|GO:0051716|GO:0007165|GO:0065009|GO:0005102|GO:0010469|GO:0009966|GO:0010646|GO:0005179	response to stimulus|cellular process|extracellular region|signaling|cell communication|regulation of cellular process|regulation of signaling|protein binding|cellular response to stimulus|signal transduction|regulation of molecular function|receptor binding|regulation of receptor activity|regulation of signal transduction|regulation of cell communication|hormone activity	-	-	-	-	16:48816856-48818891	0	8	2	388	979	370	0	0.561313945	0.194206869	26.29784071	55.3855013	25.57238154	0.251840271	35.75190785	1.74E-50	8.65E-48	DOWN
ENSMUSG00000025401	Myo1a	myosin IA [Source:MGI Symbol;Acc:MGI:107732]	GO:0051179|GO:0099080|GO:0003824|GO:0032991|GO:0009987|GO:0016020|GO:0005623|GO:0043229|GO:0097159|GO:0016787|GO:0045178|GO:0044877|GO:0097367|GO:0045177|GO:0016043|GO:0036094|GO:0005515|GO:0071944|GO:0043234|GO:0042995|GO:0005886|GO:0005622|GO:0043167|GO:0051641|GO:0030030|GO:0005938|GO:0032403|GO:0016459|GO:0016328|GO:0005737|GO:0000166|GO:0099512|GO:0016817|GO:0022607|GO:0044853|GO:0005516|GO:…	localization|supramolecular complex|catalytic activity|macromolecular complex|cellular process|membrane|cell|intracellular organelle|organic cyclic compound binding|hydrolase activity|basal part of cell|macromolecular complex binding|carbohydrate derivative binding|apical part of cell|cellular component organization|small molecule binding|protein binding|cell periphery|protein complex|cell projec…	-	-	-	-	10:127705170-127720940	13	19	7	404	905	415	0.188093865	0.219547002	0.111945073	4.509644252	8.432069197	4.723779802	0.173195313	5.888497751	1.10E-49	5.32E-47	DOWN
ENSMUSG00000032226	Gcnt3	glucosaminyl (N-acetyl) transferase 3, mucin type [Source:MGI Symbol;Acc:MGI:1919327]	GO:0032502|GO:0008152|GO:0051179|GO:0002376|GO:0050896|GO:0003824|GO:0009987|GO:0005576|GO:0016020|GO:0005623|GO:0043229|GO:0012505|GO:0005615|GO:0043227|GO:0006807|GO:0006955|GO:0031090|GO:0009653|GO:0048856|GO:0005622|GO:0044237|GO:0071704|GO:0016740|GO:0031224|GO:0009058|GO:0009888|GO:0016757|GO:0007275|GO:0006810|GO:0002250|GO:0005737|GO:0048513|GO:0070085|GO:0043231|GO:0005794|GO:0002443|GO:…	developmental process|metabolic process|localization|immune system process|response to stimulus|catalytic activity|cellular process|extracellular region|membrane|cell|intracellular organelle|endomembrane system|extracellular space|membrane-bounded organelle|nitrogen compound metabolic process|immune response|organelle membrane|anatomical structure morphogenesis|anatomical structure development|in…	K09662	N-acetylglucosaminyltransferase 3, mucin type [EC:2.4.1.-][-]	mmu01100|mmu00512	Metabolic pathways - Mus musculus (mouse)|Mucin type O-glycan biosynthesis - Mus musculus (mouse)	9:70031496-70038088	0	0	0	172	412	207	0	0	0	1.883794072	3.766394937	2.311829249	0	2.654006086	1.25E-49	5.90E-47	DOWN
ENSMUSG00000029260	Ugt2b34	UDP glucuronosyltransferase 2 family, polypeptide B34 [Source:MGI Symbol;Acc:MGI:2140962]	GO:0008152|GO:0003824|GO:0016020|GO:0005623|GO:0043229|GO:0043227|GO:0005622|GO:0016740|GO:0031224|GO:0016757|GO:0043231|GO:0016021|GO:0016758|GO:0008194|GO:0015020	metabolic process|catalytic activity|membrane|cell|intracellular organelle|membrane-bounded organelle|intracellular|transferase activity|intrinsic component of membrane|transferase activity, transferring glycosyl groups|intracellular membrane-bounded organelle|integral component of membrane|transferase activity, transferring hexosyl groups|UDP-glycosyltransferase activity|glucuronosyltransferase …	K00699	glucuronosyltransferase[2.4.1.17]	mmu01100|mmu05204|mmu00830|mmu00140|mmu00982|mmu00980|mmu00983|mmu00860|mmu00053	Metabolic pathways - Mus musculus (mouse)|Chemical carcinogenesis - Mus musculus (mouse)|Retinol metabolism - Mus musculus (mouse)|Steroid hormone biosynthesis - Mus musculus (mouse)|Drug metabolism - cytochrome P450 - Mus musculus (mouse)|Metabolism of xenobiotics by cytochrome P450 - Mus musculus (mouse)|Drug metabolism - other enzymes - Mus musculus (mouse)|Porphyrin and chlorophyll metabolism…	5:86889767-86906937	0	4	0	215	540	255	0	0.031220139	0	1.621215956	3.398758559	1.960750255	0.010406713	2.326908257	3.91E-48	1.79E-45	DOWN
ENSMUSG00000034918	Cdhr2	cadherin-related family member 2 [Source:MGI Symbol;Acc:MGI:2687323]	GO:0032502|GO:0009987|GO:0005576|GO:0016020|GO:0005623|GO:0030054|GO:0040007|GO:0007155|GO:0050794|GO:0005615|GO:0048523|GO:0045926|GO:0043227|GO:0040008|GO:0045177|GO:0016043|GO:0005515|GO:0071944|GO:0090675|GO:0042995|GO:0005886|GO:0048856|GO:0016049|GO:0031224|GO:0043167|GO:0009888|GO:0030030|GO:0098609|GO:0030308|GO:0001558|GO:0022607|GO:0032535|GO:0005903|GO:1903561|GO:0060242|GO:0070062|GO:…	developmental process|cellular process|extracellular region|membrane|cell|cell junction|growth|cell adhesion|regulation of cellular process|extracellular space|negative regulation of cellular process|negative regulation of growth|membrane-bounded organelle|regulation of growth|apical part of cell|cellular component organization|protein binding|cell periphery|intermicrovillar adhesion|cell project…	-	-	-	-	13:54701461-54736662	11	3	7	423	1060	426	0.162669576	0.035434908	0.114412257	4.825801537	10.09390317	4.955858143	0.104172247	6.625187615	5.88E-47	2.62E-44	DOWN
ENSMUSG00000007034	Slc44a4	solute carrier family 44, member 4 [Source:MGI Symbol;Acc:MGI:1917379]	GO:0032502|GO:0008152|GO:0051179|GO:0005215|GO:0009987|GO:0005576|GO:0016020|GO:0005623|GO:0040007|GO:0048646|GO:0045927|GO:0050794|GO:0005615|GO:0043227|GO:0040008|GO:0045177|GO:0006807|GO:0016043|GO:0071944|GO:0009653|GO:0005886|GO:0048856|GO:0016049|GO:0044237|GO:0071704|GO:0031224|GO:0022857|GO:0009058|GO:0009888|GO:0007275|GO:0006810|GO:0090422|GO:0001558|GO:0048513|GO:0032940|GO:0048468|GO:…	developmental process|metabolic process|localization|transporter activity|cellular process|extracellular region|membrane|cell|growth|anatomical structure formation involved in morphogenesis|positive regulation of growth|regulation of cellular process|extracellular space|membrane-bounded organelle|regulation of growth|apical part of cell|nitrogen compound metabolic process|cellular component organ…	K15377	solute carrier family 44 (choline transporter-like protein), member 2/4/5[-]	mmu05231	Choline metabolism in cancer - Mus musculus (mouse)	17:34914466-34930436	0	4	3	223	522	243	0	0.047223296	0.049021952	2.543483246	4.969564651	2.826252729	0.032081749	3.446433542	8.36E-47	3.63E-44	DOWN
ENSMUSG00000060615	Ang4	angiogenin, ribonuclease A family, member 4 [Source:MGI Symbol;Acc:MGI:2656551]	GO:0032502|GO:0008152|GO:0002376|GO:0050896|GO:0003824|GO:0009987|GO:0005576|GO:0005623|GO:0009605|GO:0043229|GO:0048646|GO:0097159|GO:0016787|GO:0050794|GO:0012505|GO:0005615|GO:0006950|GO:0043227|GO:0051707|GO:0006807|GO:0006955|GO:0009056|GO:0009653|GO:0048856|GO:0005622|GO:0044237|GO:0071704|GO:0009607|GO:0008283|GO:0008284|GO:0007275|GO:0097708|GO:0009617|GO:0005737|GO:0043231|GO:1901360|GO:…	developmental process|metabolic process|immune system process|response to stimulus|catalytic activity|cellular process|extracellular region|cell|response to external stimulus|intracellular organelle|anatomical structure formation involved in morphogenesis|organic cyclic compound binding|hydrolase activity|regulation of cellular process|endomembrane system|extracellular space|response to stress|me…	-	-	-	-	14:51763878-51773590	1	5	0	265	678	268	0.08614454	0.343868062	0	17.60650418	37.59944491	18.15695689	0.143337534	24.45430199	1.25E-46	5.32E-44	DOWN
ENSMUSG00000020911	Krt19	keratin 19 [Source:MGI Symbol;Acc:MGI:96693]	GO:0032502|GO:0050896|GO:0005198|GO:0099080|GO:0032991|GO:0009987|GO:0022414|GO:0005576|GO:0016020|GO:0005623|GO:0000003|GO:0023052|GO:0043229|GO:0048646|GO:0007154|GO:0050794|GO:0044877|GO:0005615|GO:0043227|GO:0016043|GO:0005515|GO:0008307|GO:0071944|GO:0043234|GO:0051716|GO:0009653|GO:0005886|GO:0048856|GO:0005622|GO:0043627|GO:0007165|GO:0003006|GO:0005938|GO:0032403|GO:0030018|GO:0007275|GO:…	developmental process|response to stimulus|structural molecule activity|supramolecular complex|macromolecular complex|cellular process|reproductive process|extracellular region|membrane|cell|reproduction|signaling|intracellular organelle|anatomical structure formation involved in morphogenesis|cell communication|regulation of cellular process|macromolecular complex binding|extracellular space|mem…	-	-	-	-	11:100140810-100148665	19	19	0	1044	2467	1049	0.497041956	0.39695302	0	21.07043428	41.55912465	21.58882206	0.297998325	28.07279366	7.84E-46	3.25E-43	DOWN
ENSMUSG00000022755	Adgrg7	adhesion G protein-coupled receptor G7 [Source:MGI Symbol;Acc:MGI:2441732]	GO:0004871|GO:0050896|GO:0009987|GO:0016020|GO:0023052|GO:0007154|GO:0050794|GO:0038023|GO:0051716|GO:0007165|GO:0004872|GO:0031224|GO:0007186|GO:0004888|GO:0007166|GO:0016021|GO:0004930	signal transducer activity|response to stimulus|cellular process|membrane|signaling|cell communication|regulation of cellular process|signaling receptor activity|cellular response to stimulus|signal transduction|receptor activity|intrinsic component of membrane|G-protein coupled receptor signaling pathway|transmembrane signaling receptor activity|cell surface receptor signaling pathway|integral c…	-	-	-	-	16:56724609-56795855	0	1	0	188	412	170	0	0.018076444	0	3.282393535	6.004175175	3.026644695	0.006025481	4.104404469	1.03E-45	4.15E-43	DOWN
ENSMUSG00000021749	Oit1	oncoprotein induced transcript 1 [Source:MGI Symbol;Acc:MGI:1201784]	GO:0051179|GO:0009987|GO:0005576|GO:0023052|GO:0007154|GO:0050794|GO:0023051|GO:0048523|GO:0023057|GO:0033036|GO:0051051|GO:0010817|GO:0051224|GO:0006810|GO:0051048|GO:0032880|GO:0032940|GO:0045184|GO:1903531|GO:0008104|GO:0046888|GO:0046883|GO:0007267|GO:0010646|GO:0050708|GO:0002792|GO:0070201|GO:0071702|GO:0051046|GO:0050709|GO:0015031|GO:0009914|GO:0046903|GO:0090276|GO:0009306|GO:0050796|GO:…	localization|cellular process|extracellular region|signaling|cell communication|regulation of cellular process|regulation of signaling|negative regulation of cellular process|negative regulation of signaling|macromolecule localization|negative regulation of transport|regulation of hormone levels|negative regulation of protein transport|transport|negative regulation of secretion|regulation of prot…	-	-	-	-	14:8348937-8378754	1	0	0	176	368	154	0.033706666	0	0	4.575386073	7.985241477	4.082410678	0.011235555	5.547679409	1.20E-44	4.74E-42	DOWN
ENSMUSG00000030017	Reg3g	regenerating islet-derived 3 gamma [Source:MGI Symbol;Acc:MGI:109406]	GO:0032502|GO:0001906|GO:0002376|GO:0050896|GO:0009987|GO:0005576|GO:0005623|GO:0023052|GO:0009605|GO:0043229|GO:0007154|GO:0031640|GO:0050794|GO:0012505|GO:0050793|GO:0044216|GO:0002253|GO:0006950|GO:0097367|GO:0048523|GO:0043227|GO:0051707|GO:0006955|GO:0051716|GO:0002684|GO:0002682|GO:0048856|GO:0005622|GO:0030246|GO:0007165|GO:0009607|GO:0019835|GO:0035821|GO:0008283|GO:0009888|GO:0008284|GO:…	developmental process|cell killing|immune system process|response to stimulus|cellular process|extracellular region|cell|signaling|response to external stimulus|intracellular organelle|cell communication|killing of cells of other organism|regulation of cellular process|endomembrane system|regulation of developmental process|other organism cell|activation of immune response|response to stress|carb…	-	-	-	-	6:78466269-78468872	3	8	0	205	400	209	0.071106331	0.151441456	0	3.748704239	6.105366074	3.897211648	0.074182596	4.583760654	1.89E-44	7.29E-42	DOWN
ENSMUSG00000037033	Clca3b	chloride channel accessory 3B [Source:MGI Symbol;Acc:MGI:2181989]	GO:0008152|GO:0051179|GO:0005215|GO:0003824|GO:0016020|GO:0005623|GO:0016787|GO:0006807|GO:0071944|GO:0005886|GO:0071704|GO:0031224|GO:0022857|GO:0006810|GO:0016021|GO:0031226|GO:0008233|GO:0019538|GO:0006508|GO:0055085|GO:0005887|GO:0015267|GO:0006811|GO:0015075|GO:0008237|GO:0008509|GO:0006820|GO:0034220|GO:0005216|GO:0005253|GO:0015698|GO:0098656|GO:0022839|GO:0006821|GO:0005254|GO:0005229|GO:…	metabolic process|localization|transporter activity|catalytic activity|membrane|cell|hydrolase activity|nitrogen compound metabolic process|cell periphery|plasma membrane|organic substance metabolic process|intrinsic component of membrane|transmembrane transporter activity|transport|integral component of membrane|intrinsic component of plasma membrane|peptidase activity|protein metabolic process|…	K05030	calcium-activated chloride channel regulator 3/4[-]	mmu04972|mmu04924	Pancreatic secretion - Mus musculus (mouse)|Renin secretion - Mus musculus (mouse)	3:144822623-144849357	0	1	0	190	480	188	0	0.014510635	0	2.662920197	5.615267925	2.686845056	0.004836878	3.655011059	4.60E-44	1.74E-41	DOWN
ENSMUSG00000003051	Elf3	E74-like factor 3 [Source:MGI Symbol;Acc:MGI:1101781]	GO:0032502|GO:0008152|GO:0000988|GO:0050896|GO:0009987|GO:0005623|GO:0043229|GO:0097159|GO:0050794|GO:0012505|GO:0006950|GO:0048523|GO:0043227|GO:0003700|GO:0006807|GO:0016043|GO:0009653|GO:0048856|GO:0005622|GO:0044237|GO:0009892|GO:0071704|GO:0009893|GO:0019222|GO:0000989|GO:0009058|GO:0009888|GO:0048732|GO:0031324|GO:0009890|GO:0007275|GO:0005737|GO:0048513|GO:0043231|GO:1901360|GO:0000981|GO:…	developmental process|metabolic process|transcription factor activity, protein binding|response to stimulus|cellular process|cell|intracellular organelle|organic cyclic compound binding|regulation of cellular process|endomembrane system|response to stress|negative regulation of cellular process|membrane-bounded organelle|transcription factor activity, sequence-specific DNA binding|nitrogen compou…	-	-	-	-	1:135253575-135258568	0	5	0	201	450	189	0	0.070422431	0	2.734910705	5.110736741	2.622336879	0.023474144	3.489328108	3.24E-43	1.20E-40	DOWN
ENSMUSG00000023247	Guca2a	guanylate cyclase activator 2a (guanylin) [Source:MGI Symbol;Acc:MGI:102738]	GO:0008152|GO:0098772|GO:0009987|GO:0005576|GO:0050794|GO:0005615|GO:0043227|GO:0006807|GO:0044237|GO:0071704|GO:0009893|GO:0019222|GO:0030234|GO:0065009|GO:0009058|GO:0006793|GO:1901360|GO:0051171|GO:0006725|GO:1903561|GO:0031323|GO:0044249|GO:0019637|GO:0008047|GO:0070062|GO:0006139|GO:0031982|GO:0046483|GO:0050790|GO:0031325|GO:1901135|GO:0030250|GO:0043085|GO:0030249|GO:0031279|GO:0019693|GO:…	metabolic process|molecular function regulator|cellular process|extracellular region|regulation of cellular process|extracellular space|membrane-bounded organelle|nitrogen compound metabolic process|cellular metabolic process|organic substance metabolic process|positive regulation of metabolic process|regulation of metabolic process|enzyme regulator activity|regulation of molecular function|biosy…	-	-	-	-	4:119637704-119639471	0	0	0	167	396	157	0	0	0	13.24349785	26.21242744	12.69597945	0	17.38396825	6.09E-43	2.21E-40	DOWN
ENSMUSG00000054385	Ceacam2	carcinoembryonic antigen-related cell adhesion molecule 2 [Source:MGI Symbol;Acc:MGI:1347246]	GO:0032991|GO:0009987|GO:0005576|GO:0016020|GO:0005623|GO:0030054|GO:0007610|GO:0009986|GO:0050794|GO:0005615|GO:0048523|GO:0043227|GO:0043235|GO:0005515|GO:0071944|GO:0050795|GO:0005886|GO:0032844|GO:0031224|GO:0007631|GO:0005911|GO:0008283|GO:0048871|GO:0042802|GO:0042592|GO:0042127|GO:0046983|GO:1903561|GO:0009897|GO:2000252|GO:0008092|GO:0008285|GO:2000505|GO:0019899|GO:0070062|GO:0060259|GO:…	macromolecular complex|cellular process|extracellular region|membrane|cell|cell junction|behavior|cell surface|regulation of cellular process|extracellular space|negative regulation of cellular process|membrane-bounded organelle|receptor complex|protein binding|cell periphery|regulation of behavior|plasma membrane|regulation of homeostatic process|intrinsic component of membrane|feeding behavior|…	-	-	-	-	7:25516042-25539857	32	33	17	781	3150	1403	0.363507355	0.299381254	0.21343443	6.844569147	23.04252915	12.53815007	0.29210768	14.14174946	7.52E-43	2.67E-40	DOWN
ENSMUSG00000048992	Prss32	protease, serine 32 [Source:MGI Symbol;Acc:MGI:1917064]	GO:0008152|GO:0003824|GO:0016020|GO:0005623|GO:0016787|GO:0006807|GO:0071944|GO:0005886|GO:0071704|GO:0031224|GO:0017171|GO:0016021|GO:0008233|GO:0019538|GO:0006508|GO:0008236|GO:0004252|GO:0004175	metabolic process|catalytic activity|membrane|cell|hydrolase activity|nitrogen compound metabolic process|cell periphery|plasma membrane|organic substance metabolic process|intrinsic component of membrane|serine hydrolase activity|integral component of membrane|peptidase activity|protein metabolic process|proteolysis|serine-type peptidase activity|serine-type endopeptidase activity|endopeptidase …	-	-	-	-	17:23843855-23859776	0	2	0	174	440	177	0	0.040811921	0	3.429445745	7.238572789	3.557383768	0.013603974	4.741800767	1.48E-42	5.13E-40	DOWN
ENSMUSG00000061825	Ces2c	carboxylesterase 2C [Source:MGI Symbol;Acc:MGI:2385905]	GO:0003824|GO:0005623|GO:0043229|GO:0016787|GO:0012505|GO:0043227|GO:0005622|GO:0005737|GO:0043231|GO:0016788|GO:0005783|GO:0052689|GO:0047619	catalytic activity|cell|intracellular organelle|hydrolase activity|endomembrane system|membrane-bounded organelle|intracellular|cytoplasm|intracellular membrane-bounded organelle|hydrolase activity, acting on ester bonds|endoplasmic reticulum|carboxylic ester hydrolase activity|acylcarnitine hydrolase activity	K03927	carboxylesterase 2[3.1.1.56]	mmu00983	Drug metabolism - other enzymes - Mus musculus (mouse)	8:104847068-104854483	0	0	0	150	370	160	0	0	0	2.638488931	5.432366733	2.869881973	0	3.646912546	1.85E-42	6.32E-40	DOWN
ENSMUSG00000068587	Mgam	maltase-glucoamylase [Source:MGI Symbol;Acc:MGI:1203495]	GO:0008152|GO:0003824|GO:0009987|GO:0005576|GO:0016020|GO:0016787|GO:0005615|GO:0043227|GO:0030246|GO:0044237|GO:0071704|GO:0031224|GO:0016798|GO:0044262|GO:1903561|GO:0070062|GO:0005975|GO:0031982|GO:0016021|GO:0000023|GO:0004553|GO:0009311|GO:0016160|GO:0015926|GO:0004339|GO:0004558|GO:0032450	metabolic process|catalytic activity|cellular process|extracellular region|membrane|hydrolase activity|extracellular space|membrane-bounded organelle|carbohydrate binding|cellular metabolic process|organic substance metabolic process|intrinsic component of membrane|hydrolase activity, acting on glycosyl bonds|cellular carbohydrate metabolic process|extracellular vesicle|extracellular exosome|carb…	K12047	maltase-glucoamylase[3.2.1.3]	mmu01100|mmu04973|mmu00500|mmu00052	Metabolic pathways - Mus musculus (mouse)|Carbohydrate digestion and absorption - Mus musculus (mouse)|Starch and sucrose metabolism - Mus musculus (mouse)|Galactose metabolism - Mus musculus (mouse)	6:40628831-40769123	2	1	0	182	472	196	0.01291994	0.005160873	0	0.907219583	1.963851201	0.996274084	0.006026937	1.289114956	2.08E-42	6.94E-40	DOWN
ENSMUSG00000033847	Pla2g4c	phospholipase A2, group IVC (cytosolic, calcium-independent) [Source:MGI Symbol;Acc:MGI:1196403]	GO:0008152|GO:0003824|GO:0009987|GO:0005623|GO:0043229|GO:0016787|GO:0012505|GO:0043227|GO:0009056|GO:0071944|GO:0005622|GO:0044237|GO:0071704|GO:0005938|GO:0006793|GO:0005635|GO:0005737|GO:0043231|GO:0044255|GO:0006629|GO:0016788|GO:0019637|GO:0016298|GO:0005634|GO:0046434|GO:0016042|GO:0005819|GO:0052689|GO:0031981|GO:0046486|GO:0006796|GO:0044242|GO:0006644|GO:0005654|GO:0005856|GO:0006650|GO:…	metabolic process|catalytic activity|cellular process|cell|intracellular organelle|hydrolase activity|endomembrane system|membrane-bounded organelle|catabolic process|cell periphery|intracellular|cellular metabolic process|organic substance metabolic process|cell cortex|phosphorus metabolic process|nuclear envelope|cytoplasm|intracellular membrane-bounded organelle|cellular lipid metabolic proces…	K16342	cytosolic phospholipase A2[3.1.1.4]	mmu01100|mmu04010|mmu04014|mmu04217|mmu04921|mmu04072|mmu04726|mmu04270|mmu04750|mmu04611|mmu04724|mmu05231|mmu00564|mmu04912|mmu00590|mmu04664|mmu04730|mmu04913|mmu04370|mmu00591|mmu00565|mmu00592	Metabolic pathways - Mus musculus (mouse)|MAPK signaling pathway - Mus musculus (mouse)|Ras signaling pathway - Mus musculus (mouse)|Necroptosis - Mus musculus (mouse)|Oxytocin signaling pathway - Mus musculus (mouse)|Phospholipase D signaling pathway - Mus musculus (mouse)|Serotonergic synapse - Mus musculus (mouse)|Vascular smooth muscle contraction - Mus musculus (mouse)|Inflammatory mediator …	7:13324655-13360672	4	5	2	282	739	256	0.04344475	0.043365787	0.024008142	2.362828714	5.168346842	2.18727337	0.03693956	3.239482975	2.90E-42	9.51E-40	DOWN
ENSMUSG00000068452	Duox2	dual oxidase 2 [Source:MGI Symbol;Acc:MGI:3036280]	GO:0032502|GO:0008152|GO:0016209|GO:0050896|GO:0003824|GO:0009987|GO:0022414|GO:0005576|GO:0016020|GO:0040007|GO:0000003|GO:0023052|GO:0009605|GO:0097159|GO:0007154|GO:0050794|GO:0005615|GO:0048589|GO:0016491|GO:0006950|GO:0043227|GO:0051707|GO:0006807|GO:0051716|GO:0019953|GO:0009653|GO:0048856|GO:0044237|GO:0071704|GO:0042445|GO:0007165|GO:0009607|GO:0004601|GO:0031224|GO:0043167|GO:0009058|GO:…	developmental process|metabolic process|antioxidant activity|response to stimulus|catalytic activity|cellular process|reproductive process|extracellular region|membrane|growth|reproduction|signaling|response to external stimulus|organic cyclic compound binding|cell communication|regulation of cellular process|extracellular space|developmental growth|oxidoreductase activity|response to stress|memb…	K13411	dual oxidase [EC: 1.11.1.-][-]	mmu04918	Thyroid hormone synthesis - Mus musculus (mouse)	2:122279247-122298165	4	1	0	191	473	209	0.036536483	0.007295474	0	1.345876874	2.782005104	1.501752761	0.014610652	1.876544913	4.10E-42	1.32E-39	DOWN
ENSMUSG00000030364	Clec2h	C-type lectin domain family 2, member h [Source:MGI Symbol;Acc:MGI:2136934]	GO:0004871|GO:0050896|GO:0009987|GO:0016020|GO:0005623|GO:0023052|GO:0007154|GO:0050794|GO:0006950|GO:0005515|GO:0071944|GO:0038023|GO:0051716|GO:0005886|GO:0030246|GO:0007165|GO:0004872|GO:0031224|GO:0005102|GO:0004888|GO:0006952|GO:0016021|GO:0031226|GO:0005887|GO:0006968|GO:0046703	signal transducer activity|response to stimulus|cellular process|membrane|cell|signaling|cell communication|regulation of cellular process|response to stress|protein binding|cell periphery|signaling receptor activity|cellular response to stimulus|plasma membrane|carbohydrate binding|signal transduction|receptor activity|intrinsic component of membrane|receptor binding|transmembrane signaling rece…	K10071	C-type lectin domain family 2 member B[-]	mmu05167	Kaposi's sarcoma-associated herpesvirus infection - Mus musculus (mouse)	6:128662385-128677374	0	0	0	159	302	121	0	0	0	2.008524536	3.184292636	1.558639213	0	2.250485462	5.98E-42	1.89E-39	DOWN
ENSMUSG00000074115	Saa1	serum amyloid A 1 [Source:MGI Symbol;Acc:MGI:98221]	GO:0008152|GO:0040011|GO:0051179|GO:0042056|GO:0050896|GO:0099080|GO:0032991|GO:0009987|GO:0005576|GO:0005623|GO:0009605|GO:0043229|GO:0005615|GO:0006950|GO:0097367|GO:0043227|GO:0005515|GO:0048870|GO:0051716|GO:0032994|GO:0005622|GO:0071704|GO:0043167|GO:0005102|GO:0005737|GO:0006935|GO:0099512|GO:1901360|GO:1990777|GO:0005539|GO:0008201|GO:1903561|GO:0006629|GO:0034364|GO:0006928|GO:0006952|GO:…	metabolic process|locomotion|localization|chemoattractant activity|response to stimulus|supramolecular complex|macromolecular complex|cellular process|extracellular region|cell|response to external stimulus|intracellular organelle|extracellular space|response to stress|carbohydrate derivative binding|membrane-bounded organelle|protein binding|cell motility|cellular response to stimulus|protein-li…	-	-	-	-	7:46740497-46742980	1	2	1	159	372	169	0.019992301	0.031928147	0.022090634	2.451649098	4.78773751	2.657231864	0.024670361	3.298872824	8.10E-42	2.52E-39	DOWN
ENSMUSG00000023914	Mep1a	meprin 1 alpha [Source:MGI Symbol;Acc:MGI:96963]	GO:0008152|GO:0003824|GO:0032991|GO:0005576|GO:0016020|GO:0016787|GO:0005615|GO:0043227|GO:0006807|GO:0043234|GO:0071704|GO:0031224|GO:0043167|GO:0017090|GO:1903561|GO:0070062|GO:0031982|GO:0016021|GO:0043169|GO:0008233|GO:0019538|GO:0006508|GO:0046872|GO:0046914|GO:0004175|GO:0008237|GO:0004222|GO:0008270	metabolic process|catalytic activity|macromolecular complex|extracellular region|membrane|hydrolase activity|extracellular space|membrane-bounded organelle|nitrogen compound metabolic process|protein complex|organic substance metabolic process|intrinsic component of membrane|ion binding|meprin A complex|extracellular vesicle|extracellular exosome|vesicle|integral component of membrane|cation bind…	K01395	meprin A[3.4.24.18]	mmu04974	Protein digestion and absorption - Mus musculus (mouse)	17:43474324-43502812	0	0	0	152	396	164	0	0	0	1.587946415	3.453134153	1.747099493	0	2.262726687	1.51E-41	4.60E-39	DOWN
ENSMUSG00000042638	Gucy2c	guanylate cyclase 2c [Source:MGI Symbol;Acc:MGI:106903]	GO:0008152|GO:0050896|GO:0003824|GO:0032991|GO:0009987|GO:0016020|GO:0005623|GO:0023052|GO:0043229|GO:0097159|GO:0007154|GO:0050794|GO:0012505|GO:0015643|GO:0097367|GO:0043227|GO:0006807|GO:0036094|GO:0071944|GO:0043234|GO:0051716|GO:0016829|GO:0005886|GO:0005622|GO:0044237|GO:0071704|GO:0016740|GO:0007165|GO:0031224|GO:0042175|GO:0008283|GO:0005789|GO:0043167|GO:0009058|GO:0006793|GO:0005737|GO:…	metabolic process|response to stimulus|catalytic activity|macromolecular complex|cellular process|membrane|cell|signaling|intracellular organelle|organic cyclic compound binding|cell communication|regulation of cellular process|endomembrane system|toxic substance binding|carbohydrate derivative binding|membrane-bounded organelle|nitrogen compound metabolic process|small molecule binding|cell peri…	K12320	heat-stable enterotoxin receptor[4.6.1.2]	mmu00230	Purine metabolism - Mus musculus (mouse)	6:136697284-136781765	0	6	0	187	432	191	0	0.057740813	0	1.738461741	3.352206017	1.810660817	0.019246938	2.300442858	5.05E-41	1.51E-38	DOWN
ENSMUSG00000063903	Klk1	kallikrein 1 [Source:MGI Symbol;Acc:MGI:102850]	GO:0008152|GO:0003824|GO:0032991|GO:0005576|GO:0005623|GO:0043229|GO:0016787|GO:0005615|GO:0043227|GO:0006807|GO:0043234|GO:0005622|GO:0071704|GO:0043231|GO:1903561|GO:0070062|GO:0017171|GO:0031982|GO:0016810|GO:0008233|GO:0019538|GO:0006508|GO:0005634|GO:0008236|GO:0016811|GO:0004252|GO:0004175	metabolic process|catalytic activity|macromolecular complex|extracellular region|cell|intracellular organelle|hydrolase activity|extracellular space|membrane-bounded organelle|nitrogen compound metabolic process|protein complex|intracellular|organic substance metabolic process|intracellular membrane-bounded organelle|extracellular vesicle|extracellular exosome|serine hydrolase activity|vesicle|hy…	K01325	tissue kallikrein[3.4.21.35]	mmu04961|mmu04614	Endocrine and other factor-regulated calcium reabsorption - Mus musculus (mouse)|Renin-angiotensin system - Mus musculus (mouse)	7:44225360-44229618	1	0	1	170	449	177	0.042680978	0	0.047160648	5.596068533	12.33686955	5.94140266	0.029947208	7.95811358	1.27E-40	3.74E-38	DOWN
ENSMUSG00000068547	Clca4a	chloride channel accessory 4A [Source:MGI Symbol;Acc:MGI:2139744]	GO:0008152|GO:0051179|GO:0005215|GO:0003824|GO:0016020|GO:0016787|GO:0006807|GO:0071704|GO:0031224|GO:0022857|GO:0006810|GO:0016021|GO:0008233|GO:0019538|GO:0006508|GO:0055085|GO:0015267|GO:0006811|GO:0015075|GO:0008237|GO:0008509|GO:0006820|GO:0034220|GO:0005216|GO:0005253|GO:0015698|GO:0098656|GO:0022839|GO:0006821|GO:0005254|GO:0005229|GO:0015108|GO:1902476	metabolic process|localization|transporter activity|catalytic activity|membrane|hydrolase activity|nitrogen compound metabolic process|organic substance metabolic process|intrinsic component of membrane|transmembrane transporter activity|transport|integral component of membrane|peptidase activity|protein metabolic process|proteolysis|transmembrane transport|channel activity|ion transport|ion tran…	K05030	calcium-activated chloride channel regulator 3/4[-]	mmu04972|mmu04924	Pancreatic secretion - Mus musculus (mouse)|Renin secretion - Mus musculus (mouse)	3:144952480-144975045	0	11	0	307	770	313	0	0.178553648	0	4.814060293	10.07832927	5.004936095	0.059517883	6.632441885	3.87E-40	1.12E-37	DOWN
ENSMUSG00000029304	Spp1	secreted phosphoprotein 1 [Source:MGI Symbol;Acc:MGI:98389]	GO:0032502|GO:0008152|GO:0040011|GO:0051179|GO:0002376|GO:0050896|GO:0009987|GO:0005576|GO:0005623|GO:0023052|GO:0009605|GO:0043229|GO:0007155|GO:0007154|GO:0050794|GO:0012505|GO:0005615|GO:0023051|GO:0050900|GO:0006950|GO:0048523|GO:0043227|GO:0045177|GO:0006807|GO:0005515|GO:0009056|GO:0030155|GO:0048870|GO:0051716|GO:0033036|GO:0050840|GO:0048856|GO:0005622|GO:0032844|GO:0044237|GO:0045785|GO:…	developmental process|metabolic process|locomotion|localization|immune system process|response to stimulus|cellular process|extracellular region|cell|signaling|response to external stimulus|intracellular organelle|cell adhesion|cell communication|regulation of cellular process|endomembrane system|extracellular space|regulation of signaling|leukocyte migration|response to stress|negative regulatio…	K06250	secreted phosphoprotein 1[-]	mmu04151|mmu05165|mmu04510|mmu04371|mmu04620|mmu04512	PI3K-Akt signaling pathway - Mus musculus (mouse)|Human papillomavirus infection - Mus musculus (mouse)|Focal adhesion - Mus musculus (mouse)|Apelin signaling pathway - Mus musculus (mouse)|Toll-like receptor signaling pathway - Mus musculus (mouse)|ECM-receptor interaction - Mus musculus (mouse)	5:104435118-104441050	1078	2550	1163	122	119	201	12.25253557	23.14692854	14.60944809	1.069783268	0.870980778	1.797275098	16.6696374	1.246013048	8.31E-40	2.37E-37	UP
ENSMUSG00000024730	Ms4a8a	membrane-spanning 4-domains, subfamily A, member 8A [Source:MGI Symbol;Acc:MGI:1927657]	GO:0016020|GO:0031224|GO:0016021	membrane|intrinsic component of membrane|integral component of membrane	-	-	-	-	19:11067471-11081102	0	3	0	144	339	153	0	0.07628297	0	3.536600969	6.949438444	3.831743538	0.025427657	4.772594317	1.55E-39	4.34E-37	DOWN
ENSMUSG00000012350	Ehf	ets homologous factor [Source:MGI Symbol;Acc:MGI:1270840]	GO:0032502|GO:0008152|GO:0009987|GO:0005623|GO:0043229|GO:0097159|GO:0050794|GO:0012505|GO:0043227|GO:0003700|GO:0006807|GO:0048856|GO:0005622|GO:0044237|GO:0071704|GO:0009893|GO:0019222|GO:0008283|GO:0009058|GO:0009888|GO:0005737|GO:0043231|GO:1901360|GO:0000981|GO:0003676|GO:0005794|GO:0051171|GO:0050673|GO:0006725|GO:0031323|GO:0044249|GO:0006139|GO:0046483|GO:0031325|GO:0005634|GO:0010557|GO:…	developmental process|metabolic process|cellular process|cell|intracellular organelle|organic cyclic compound binding|regulation of cellular process|endomembrane system|membrane-bounded organelle|transcription factor activity, sequence-specific DNA binding|nitrogen compound metabolic process|anatomical structure development|intracellular|cellular metabolic process|organic substance metabolic proc…	-	-	-	-	2:103263433-103303278	0	10	0	247	612	265	0	0.050098111	0	1.19543152	2.472308243	1.307834204	0.01669937	1.658524656	1.17E-38	3.23E-36	DOWN
ENSMUSG00000034127	Tspan8	tetraspanin 8 [Source:MGI Symbol;Acc:MGI:2384918]	GO:0008152|GO:0050896|GO:0009987|GO:0022414|GO:0005576|GO:0016020|GO:0005623|GO:0000003|GO:0023052|GO:0009605|GO:0009986|GO:0007154|GO:0048609|GO:0050794|GO:0044877|GO:0005615|GO:0006950|GO:0043227|GO:0005515|GO:0071944|GO:0051716|GO:0019953|GO:0005886|GO:0071704|GO:0007165|GO:0031224|GO:0019222|GO:0032403|GO:0005102|GO:1903561|GO:0030195|GO:0070062|GO:0030193|GO:0050817|GO:0031982|GO:0007166|GO:…	metabolic process|response to stimulus|cellular process|reproductive process|extracellular region|membrane|cell|reproduction|signaling|response to external stimulus|cell surface|cell communication|multicellular organismal reproductive process|regulation of cellular process|macromolecular complex binding|extracellular space|response to stress|membrane-bounded organelle|protein binding|cell periphe…	-	-	-	-	10:115816832-115849893	6	8	0	234	542	229	0.134683756	0.143423968	0	4.052472307	7.834803409	4.044082403	0.092702574	5.310452706	1.23E-38	3.34E-36	DOWN
ENSMUSG00000040728	Esrp1	epithelial splicing regulatory protein 1 [Source:MGI Symbol;Acc:MGI:1917326]	GO:0032502|GO:0008152|GO:0009987|GO:0005623|GO:0043229|GO:0097159|GO:0050794|GO:0043227|GO:0006807|GO:0009653|GO:0048856|GO:0005622|GO:0044237|GO:0071704|GO:0019222|GO:0008283|GO:0009888|GO:0048732|GO:0030324|GO:0008284|GO:0007275|GO:0048513|GO:0043231|GO:1901360|GO:0042127|GO:0003676|GO:0051171|GO:0001763|GO:0050673|GO:0006725|GO:0031323|GO:0048731|GO:0048729|GO:0035239|GO:0035295|GO:0006139|GO:…	developmental process|metabolic process|cellular process|cell|intracellular organelle|organic cyclic compound binding|regulation of cellular process|membrane-bounded organelle|nitrogen compound metabolic process|anatomical structure morphogenesis|anatomical structure development|intracellular|cellular metabolic process|organic substance metabolic process|regulation of metabolic process|cell proli…	-	-	-	-	4:11331933-11386783	3	0	0	129	304	150	0.019523546	0	0	0.647693512	1.274019164	0.767981289	0.006507849	0.896564655	1.65E-38	4.41E-36	DOWN
ENSMUSG00000067231	Cyp2c65	cytochrome P450, family 2, subfamily c, polypeptide 65 [Source:MGI Symbol;Acc:MGI:1919553]	GO:0008152|GO:0003824|GO:0009987|GO:0005623|GO:0043229|GO:0097159|GO:0016491|GO:0043227|GO:0005622|GO:0044237|GO:0071704|GO:0008144|GO:0043167|GO:0055114|GO:0004497|GO:0043231|GO:0006082|GO:0044255|GO:0016705|GO:0006629|GO:0043169|GO:0020037|GO:0008391|GO:0006631|GO:0008395|GO:0046872|GO:0046914|GO:0034875|GO:0008392|GO:0001676|GO:0019752|GO:0019369|GO:0032787|GO:0019373|GO:0005506	metabolic process|catalytic activity|cellular process|cell|intracellular organelle|organic cyclic compound binding|oxidoreductase activity|membrane-bounded organelle|intracellular|cellular metabolic process|organic substance metabolic process|drug binding|ion binding|oxidation-reduction process|monooxygenase activity|intracellular membrane-bounded organelle|organic acid metabolic process|cellular…	K07413	cytochrome P450, family 2, subfamily C[1.14.14.1]	mmu01100|mmu04726|mmu04750|mmu05204|mmu00830|mmu00590|mmu00140|mmu00591	Metabolic pathways - Mus musculus (mouse)|Serotonergic synapse - Mus musculus (mouse)|Inflammatory mediator regulation of TRP channels - Mus musculus (mouse)|Chemical carcinogenesis - Mus musculus (mouse)|Retinol metabolism - Mus musculus (mouse)|Arachidonic acid metabolism - Mus musculus (mouse)|Steroid hormone biosynthesis - Mus musculus (mouse)|Linoleic acid metabolism - Mus musculus (mouse)	19:39061015-39093944	0	3	1	144	332	143	0	0.075887311	0.035003572	3.518257603	6.770628701	3.562728548	0.036963628	4.617204951	6.45E-38	1.70E-35	DOWN
ENSMUSG00000029273	Sult1d1	sulfotransferase family 1D, member 1 [Source:MGI Symbol;Acc:MGI:1926341]	GO:0008152|GO:0003824|GO:0009987|GO:0005623|GO:0006807|GO:0005622|GO:0044237|GO:0071704|GO:0016740|GO:0005737|GO:1901360|GO:0006790|GO:0006725|GO:0006629|GO:0008146|GO:0051923|GO:0000103|GO:0006584|GO:0018958|GO:0004062|GO:0009712	metabolic process|catalytic activity|cellular process|cell|nitrogen compound metabolic process|intracellular|cellular metabolic process|organic substance metabolic process|transferase activity|cytoplasm|organic cyclic compound metabolic process|sulfur compound metabolic process|cellular aromatic compound metabolic process|lipid metabolic process|sulfotransferase activity|sulfation|sulfate assimil…	-	-	-	-	5:87554645-87569027	0	0	0	116	286	120	0	0	0	2.126995025	4.377230473	2.243740779	0	2.915988759	1.34E-37	3.48E-35	DOWN
ENSMUSG00000031886	Ces2e	carboxylesterase 2E [Source:MGI Symbol;Acc:MGI:2443170]	GO:0003824|GO:0005623|GO:0043229|GO:0016787|GO:0012505|GO:0043227|GO:0005622|GO:0005737|GO:0043231|GO:0016788|GO:0005783|GO:0052689|GO:0102209	catalytic activity|cell|intracellular organelle|hydrolase activity|endomembrane system|membrane-bounded organelle|intracellular|cytoplasm|intracellular membrane-bounded organelle|hydrolase activity, acting on ester bonds|endoplasmic reticulum|carboxylic ester hydrolase activity|trans-permethrin hydrolase activity	K03927	carboxylesterase 2[3.1.1.56]	mmu00983	Drug metabolism - other enzymes - Mus musculus (mouse)	8:104926260-104934672	0	0	1	133	315	128	0	0	0.020568999	1.90949765	3.774867328	1.873948626	0.006856333	2.519437868	1.75E-37	4.46E-35	DOWN
ENSMUSG00000039364	Sectm1b	secreted and transmembrane 1B [Source:MGI Symbol;Acc:MGI:1929083]	GO:0002376|GO:0050896|GO:0009987|GO:0016020|GO:0023052|GO:0007154|GO:0050794|GO:0023051|GO:0005515|GO:0006955|GO:0051716|GO:0007165|GO:0031224|GO:0065009|GO:0005102|GO:0010469|GO:0009966|GO:0016021|GO:0010646|GO:0005125	immune system process|response to stimulus|cellular process|membrane|signaling|cell communication|regulation of cellular process|regulation of signaling|protein binding|immune response|cellular response to stimulus|signal transduction|intrinsic component of membrane|regulation of molecular function|receptor binding|regulation of receptor activity|regulation of signal transduction|integral compone…	-	-	-	-	11:121053458-121063569	0	2	1	140	417	183	0	0.017612945	0.012186148	1.190826905	2.960609505	1.587272391	0.009933031	1.912902934	3.16E-37	7.96E-35	DOWN
ENSMUSG00000000303	Cdh1	cadherin 1 [Source:MGI Symbol;Acc:MGI:88354]	GO:0032502|GO:0008152|GO:0051179|GO:0050896|GO:0032991|GO:0009987|GO:0005576|GO:0016020|GO:0005623|GO:0030054|GO:0043229|GO:0007155|GO:0050794|GO:0012505|GO:0005615|GO:1904951|GO:0048523|GO:0043227|GO:0006807|GO:0016043|GO:0005515|GO:0071944|GO:0031252|GO:0043234|GO:0030155|GO:0051716|GO:0033036|GO:0042995|GO:0005886|GO:0048856|GO:0005622|GO:0044237|GO:1903829|GO:0019898|GO:0071704|GO:0009893|GO:…	developmental process|metabolic process|localization|response to stimulus|macromolecular complex|cellular process|extracellular region|membrane|cell|cell junction|intracellular organelle|cell adhesion|regulation of cellular process|endomembrane system|extracellular space|positive regulation of establishment of protein localization|negative regulation of cellular process|membrane-bounded organelle…	K05689	cadherin 1, type 1, E-cadherin[-]	mmu05200|mmu04015|mmu04514|mmu04390|mmu05226|mmu04371|mmu05218|mmu05100|mmu04520|mmu05213|mmu05219|mmu05216	Pathways in cancer - Mus musculus (mouse)|Rap1 signaling pathway - Mus musculus (mouse)|Cell adhesion molecules (CAMs) - Mus musculus (mouse)|Hippo signaling pathway - Mus musculus (mouse)|Gastric cancer - Mus musculus (mouse)|Apelin signaling pathway - Mus musculus (mouse)|Melanoma - Mus musculus (mouse)|Bacterial invasion of epithelial cells - Mus musculus (mouse)|Adherens junction - Mus muscul…	8:106603351-106670246	32	45	12	531	1278	587	0.355181246	0.398894682	0.147205167	4.547016005	9.134553787	5.12567283	0.300427032	6.269080874	5.57E-37	1.38E-34	DOWN
ENSMUSG00000018569	Cldn7	claudin 7 [Source:MGI Symbol;Acc:MGI:1859285]	GO:0040011|GO:0051179|GO:0050896|GO:0005198|GO:0009987|GO:0016020|GO:0005623|GO:0030054|GO:0007155|GO:0050794|GO:0040017|GO:0048523|GO:0016043|GO:0005515|GO:0071944|GO:0030155|GO:0048870|GO:0005886|GO:0031224|GO:0040012|GO:0005911|GO:0008283|GO:0008219|GO:0042802|GO:0070160|GO:0016328|GO:0008284|GO:0051270|GO:0098609|GO:0010941|GO:2000147|GO:0016327|GO:0042127|GO:0043254|GO:0022607|GO:0007162|GO:…	locomotion|localization|response to stimulus|structural molecule activity|cellular process|membrane|cell|cell junction|cell adhesion|regulation of cellular process|positive regulation of locomotion|negative regulation of cellular process|cellular component organization|protein binding|cell periphery|regulation of cell adhesion|cell motility|plasma membrane|intrinsic component of membrane|regulati…	K06087	claudin[-]	mmu04530|mmu04514|mmu05160|mmu04670	Tight junction - Mus musculus (mouse)|Cell adhesion molecules (CAMs) - Mus musculus (mouse)|Hepatitis C - Mus musculus (mouse)|Leukocyte transendothelial migration - Mus musculus (mouse)	11:69964779-69967885	2	2	0	158	386	141	0.03733744	0.029828896	0	2.276062105	4.641272427	2.071223558	0.022388779	2.99618603	1.24E-35	3.03E-33	DOWN
ENSMUSG00000029816	Gpnmb	glycoprotein (transmembrane) nmb [Source:MGI Symbol;Acc:MGI:1934765]	GO:0032502|GO:0004871|GO:0008152|GO:0040011|GO:0051179|GO:0098772|GO:0002376|GO:0050896|GO:0009987|GO:0016020|GO:0005623|GO:0023052|GO:0043229|GO:0007155|GO:0023056|GO:0007154|GO:0050794|GO:0044877|GO:0012505|GO:0023051|GO:0040017|GO:0097367|GO:0048523|GO:0043227|GO:0006807|GO:0002683|GO:0005515|GO:0071944|GO:0030155|GO:0048870|GO:0051716|GO:0031090|GO:0005886|GO:0002682|GO:0048856|GO:0005622|GO:…	developmental process|signal transducer activity|metabolic process|locomotion|localization|molecular function regulator|immune system process|response to stimulus|cellular process|membrane|cell|signaling|intracellular organelle|cell adhesion|positive regulation of signaling|cell communication|regulation of cellular process|macromolecular complex binding|endomembrane system|regulation of signaling…	-	-	-	-	6:49036546-49070929	680	1628	752	179	206	164	5.556678876	10.62445956	6.791584727	1.128471081	1.083995262	1.054292239	7.657574387	1.088919527	2.15E-35	5.12E-33	UP
ENSMUSG00000034607	Pof1b	premature ovarian failure 1B [Source:MGI Symbol;Acc:MGI:1916943]	GO:0032502|GO:0099080|GO:0009987|GO:0005623|GO:0030054|GO:0043229|GO:0044877|GO:0016043|GO:0005515|GO:0009653|GO:0048856|GO:0005622|GO:0005911|GO:0009888|GO:0032403|GO:0070160|GO:0030057|GO:0030029|GO:0099512|GO:0022607|GO:0048468|GO:0006996|GO:0008092|GO:0043296|GO:0097435|GO:0005912|GO:0034329|GO:0000904|GO:0051015|GO:0003779|GO:0002064|GO:0007010|GO:0007015|GO:0005923|GO:0045216|GO:0030154|GO:…	developmental process|supramolecular complex|cellular process|cell|cell junction|intracellular organelle|macromolecular complex binding|cellular component organization|protein binding|anatomical structure morphogenesis|anatomical structure development|intracellular|cell-cell junction|tissue development|protein complex binding|occluding junction|desmosome|actin filament-based process|supramolecula…	-	-	-	-	X:112638431-112698651	0	0	0	120	297	109	0	0	0	1.454631674	3.00505312	1.34734497	0	1.935676588	2.15E-35	5.12E-33	DOWN
ENSMUSG00000027870	Hao2	hydroxyacid oxidase 2 [Source:MGI Symbol;Acc:MGI:96012]	GO:0008152|GO:0003824|GO:0009987|GO:0005576|GO:0005623|GO:0043229|GO:0097159|GO:0005615|GO:0016491|GO:0097367|GO:0043227|GO:0036094|GO:0005515|GO:0005622|GO:0044237|GO:0048037|GO:0071704|GO:0043167|GO:0055114|GO:0005102|GO:0005737|GO:0000166|GO:0043231|GO:0010181|GO:0006082|GO:0044255|GO:1903561|GO:0006629|GO:0016614|GO:0070062|GO:0031982|GO:0034440|GO:0005739|GO:0006631|GO:0016899|GO:0030258|GO:…	metabolic process|catalytic activity|cellular process|extracellular region|cell|intracellular organelle|organic cyclic compound binding|extracellular space|oxidoreductase activity|carbohydrate derivative binding|membrane-bounded organelle|small molecule binding|protein binding|intracellular|cellular metabolic process|cofactor binding|organic substance metabolic process|ion binding|oxidation-reduc…	K11517	(S)-2-hydroxy-acid oxidase[1.1.3.15]	mmu01100|mmu01200|mmu04146|mmu00630	Metabolic pathways - Mus musculus (mouse)|Carbon metabolism - Mus musculus (mouse)|Peroxisome - Mus musculus (mouse)|Glyoxylate and dicarboxylate metabolism - Mus musculus (mouse)	3:98874521-98893239	0	2	0	112	221	97	0	0.047603949	0	2.574840879	4.240812335	2.273963399	0.015867983	3.029872204	2.20E-35	5.16E-33	DOWN
ENSMUSG00000055978	Fut2	fucosyltransferase 2 [Source:MGI Symbol;Acc:MGI:109374]	GO:0008152|GO:0003824|GO:0009987|GO:0005576|GO:0016020|GO:0005623|GO:0043229|GO:0012505|GO:0005615|GO:0043227|GO:0006807|GO:0031090|GO:0005622|GO:0044237|GO:0071704|GO:0016740|GO:0031224|GO:0009058|GO:0016757|GO:0005737|GO:0070085|GO:0043231|GO:0005794|GO:1903561|GO:0044249|GO:0070062|GO:0005975|GO:0031982|GO:0016021|GO:0006486|GO:1901135|GO:0019538|GO:0009100|GO:0016758|GO:0036065|GO:0044267|GO:…	metabolic process|catalytic activity|cellular process|extracellular region|membrane|cell|intracellular organelle|endomembrane system|extracellular space|membrane-bounded organelle|nitrogen compound metabolic process|organelle membrane|intracellular|cellular metabolic process|organic substance metabolic process|transferase activity|intrinsic component of membrane|biosynthetic process|transferase a…	K00718	galactoside 2-L-fucosyltransferase 1/2[2.4.1.69]	mmu01100|mmu00601|mmu00603	Metabolic pathways - Mus musculus (mouse)|Glycosphingolipid biosynthesis - lacto and neolacto series - Mus musculus (mouse)|Glycosphingolipid biosynthesis - globo and isoglobo series - Mus musculus (mouse)	7:45648591-45666394	7	3	5	173	420	195	0.065065656	0.022272908	0.051367702	1.240570927	2.513902527	1.425901363	0.046235422	1.726791606	9.91E-35	2.30E-32	DOWN
ENSMUSG00000023057	Fabp2	fatty acid binding protein 2, intestinal [Source:MGI Symbol;Acc:MGI:95478]	GO:0051179|GO:0005623|GO:0036094|GO:0005622|GO:0043167|GO:0008289|GO:0006810|GO:0005504|GO:0005737|GO:0043177|GO:0031406	localization|cell|small molecule binding|intracellular|ion binding|lipid binding|transport|fatty acid binding|cytoplasm|organic acid binding|carboxylic acid binding	K08751	fatty acid-binding protein 2, intestinal[-]	mmu04975	Fat digestion and absorption - Mus musculus (mouse)	3:122895072-122899506	0	0	0	104	241	96	0	0	0	5.076683144	9.81946916	4.778556437	0	6.558236247	1.96E-34	4.47E-32	DOWN
ENSMUSG00000040600	Eps8l3	EPS8-like 3 [Source:MGI Symbol;Acc:MGI:2139743]	GO:0005623|GO:0005622|GO:0042634|GO:0005737|GO:0042633	cell|intracellular|regulation of hair cycle|cytoplasm|hair cycle	-	-	-	-	3:107877229-107892900	2	4	2	168	343	127	0.046725384	0.074639193	0.051654716	3.028606903	5.16121854	2.334627401	0.057673098	3.508150948	1.98E-34	4.47E-32	DOWN
ENSMUSG00000020062	Slc5a8	solute carrier family 5 (iodide transporter), member 8 [Source:MGI Symbol;Acc:MGI:2384916]	GO:0051179|GO:0005215|GO:0009987|GO:0005576|GO:0016020|GO:0005623|GO:0005615|GO:0043227|GO:0045177|GO:0071944|GO:0005886|GO:0031224|GO:0022857|GO:0008219|GO:0006810|GO:1903561|GO:0070062|GO:0016324|GO:0031982|GO:0016021|GO:0055085|GO:0012501|GO:0015291|GO:0006811|GO:0015293|GO:0006812|GO:0006915|GO:0030001|GO:0015672|GO:0006814	localization|transporter activity|cellular process|extracellular region|membrane|cell|extracellular space|membrane-bounded organelle|apical part of cell|cell periphery|plasma membrane|intrinsic component of membrane|transmembrane transporter activity|cell death|transport|extracellular vesicle|extracellular exosome|apical plasma membrane|vesicle|integral component of membrane|transmembrane transpo…	-	-	-	-	10:88885992-88929515	3	0	0	121	232	128	0.023295686	0	0	1.069182293	1.711107932	1.153334354	0.007765229	1.311208193	9.20E-34	2.05E-31	UP
ENSMUSG00000029322	Plac8	placenta-specific 8 [Source:MGI Symbol;Acc:MGI:2445289]	GO:0032502|GO:0008152|GO:0050896|GO:0009987|GO:0005623|GO:0040007|GO:0009605|GO:0043229|GO:0050794|GO:0048589|GO:0050793|GO:0006950|GO:0048523|GO:0045926|GO:0043227|GO:0051707|GO:0040008|GO:0006807|GO:0005515|GO:0005622|GO:0044237|GO:0071704|GO:0009607|GO:0009893|GO:0003682|GO:0019222|GO:0008283|GO:0009058|GO:0008219|GO:0009266|GO:0008284|GO:0048638|GO:0009617|GO:0010941|GO:0009409|GO:0043231|GO:…	developmental process|metabolic process|response to stimulus|cellular process|cell|growth|response to external stimulus|intracellular organelle|regulation of cellular process|developmental growth|regulation of developmental process|response to stress|negative regulation of cellular process|negative regulation of growth|membrane-bounded organelle|response to other organism|regulation of growth|nit…	-	-	-	-	5:100553725-100572245	5	5	6	196	476	182	0.124141251	0.099146993	0.164669102	3.754656477	7.611075623	3.555233403	0.129319115	4.973655168	9.63E-34	2.12E-31	DOWN
ENSMUSG00000055827	Gsdmc3	gasdermin C3 [Source:MGI Symbol;Acc:MGI:3580656]	GO:0009987|GO:0016020|GO:0005623|GO:0043229|GO:0043227|GO:0071944|GO:0005886|GO:0005622|GO:0008219|GO:0005737|GO:0043231|GO:0012501|GO:0005829|GO:0005739|GO:0005815|GO:0005856|GO:0015630	cellular process|membrane|cell|intracellular organelle|membrane-bounded organelle|cell periphery|plasma membrane|intracellular|cell death|cytoplasm|intracellular membrane-bounded organelle|programmed cell death|cytosol|mitochondrion|microtubule organizing center|cytoskeleton|microtubule cytoskeleton	-	-	-	-	15:63857724-63878558	4	2	0	140	298	120	0.067137544	0.02681157	0	1.812754095	3.220711023	1.584433772	0.031316371	2.205966297	2.65E-33	5.76E-31	DOWN
ENSMUSG00000054161	Fam83e	family with sequence similarity 83, member E [Source:MGI Symbol;Acc:MGI:1921063]	GO:0005515|GO:0019899|GO:0019900|GO:0019901	protein binding|enzyme binding|kinase binding|protein kinase binding	-	-	-	-	7:45721212-45729492	2	2	1	141	381	137	0.019927114	0.01591978	0.011014671	1.084039745	2.444976338	1.074053348	0.015620522	1.534356477	5.16E-33	1.09E-30	DOWN
ENSMUSG00000067149	Jchain	immunoglobulin joining chain [Source:MGI Symbol;Acc:MGI:96493]	GO:0008152|GO:0002376|GO:0050896|GO:0032991|GO:0009987|GO:0005576|GO:0009605|GO:0097159|GO:0050794|GO:0044877|GO:0005615|GO:0006950|GO:0097367|GO:0043227|GO:0051707|GO:0016043|GO:0005515|GO:0006955|GO:0060090|GO:0043234|GO:0072562|GO:0003823|GO:0009607|GO:0009893|GO:0019222|GO:0044089|GO:0043167|GO:0008289|GO:0042571|GO:0031210|GO:0048871|GO:0051130|GO:0045730|GO:0032403|GO:0042802|GO:0031334|GO:…	metabolic process|immune system process|response to stimulus|macromolecular complex|cellular process|extracellular region|response to external stimulus|organic cyclic compound binding|regulation of cellular process|macromolecular complex binding|extracellular space|response to stress|carbohydrate derivative binding|membrane-bounded organelle|response to other organism|cellular component organizat…	-	-	-	-	5:88519809-88527891	10	9	8	202	538	239	0.16714651	0.12014329	0.147776643	2.60481056	5.790699196	3.142690282	0.145022148	3.846066679	5.16E-33	1.09E-30	DOWN
ENSMUSG00000068893	Sprr2a2	small proline-rich protein 2A2 [Source:MGI Symbol;Acc:MGI:3845026]	GO:0032502|GO:0008152|GO:0050896|GO:0005198|GO:0009987|GO:0016020|GO:0005623|GO:0043229|GO:0050794|GO:0050793|GO:0043227|GO:0006807|GO:0016043|GO:0071944|GO:0005200|GO:0009653|GO:0005886|GO:0048856|GO:0005622|GO:0044237|GO:0071704|GO:0009888|GO:0007275|GO:0031424|GO:0005737|GO:0008360|GO:0048513|GO:0043231|GO:0001533|GO:0006996|GO:0048731|GO:0010033|GO:0051128|GO:0019538|GO:0005634|GO:0022604|GO:…	developmental process|metabolic process|response to stimulus|structural molecule activity|cellular process|membrane|cell|intracellular organelle|regulation of cellular process|regulation of developmental process|membrane-bounded organelle|nitrogen compound metabolic process|cellular component organization|cell periphery|structural constituent of cytoskeleton|anatomical structure morphogenesis|pla…	-	-	-	-	3:92215920-92256724	0	0	0	82	183	85	0	0	0	1.076253633	2.004825439	1.137620355	0	1.406233142	6.35E-33	1.33E-30	DOWN
ENSMUSG00000000385	Tmprss2	transmembrane protease, serine 2 [Source:MGI Symbol;Acc:MGI:1354381]	GO:0008152|GO:0051179|GO:0003824|GO:0005576|GO:0016020|GO:0005623|GO:0016787|GO:0005615|GO:0043227|GO:0006807|GO:0071944|GO:0005886|GO:0071704|GO:0004872|GO:0031224|GO:0038024|GO:0006810|GO:1903561|GO:0048524|GO:0070062|GO:0017171|GO:0031982|GO:0016021|GO:0008233|GO:0019538|GO:0006508|GO:1903902|GO:0016032|GO:0008236|GO:0050792|GO:0005044|GO:0051604|GO:0010467|GO:0016192|GO:1903900|GO:0006897|GO:…	metabolic process|localization|catalytic activity|extracellular region|membrane|cell|hydrolase activity|extracellular space|membrane-bounded organelle|nitrogen compound metabolic process|cell periphery|plasma membrane|organic substance metabolic process|receptor activity|intrinsic component of membrane|cargo receptor activity|transport|extracellular vesicle|positive regulation of viral process|ex…	K09633	transmembrane protease serine 2 [EC:3.4.21.-][-]	mmu05202|mmu05164|mmu05215	Transcriptional misregulation in cancer - Mus musculus (mouse)|Influenza A - Mus musculus (mouse)|Prostate cancer - Mus musculus (mouse)	16:97564684-97611195	0	0	0	94	243	99	0	0	0	1.401685747	3.02450405	1.505362168	0	1.977183988	7.08E-33	1.47E-30	DOWN
ENSMUSG00000032068	Plet1	placenta expressed transcript 1 [Source:MGI Symbol;Acc:MGI:1923759]	GO:0032502|GO:0040011|GO:0051179|GO:0050896|GO:0009987|GO:0016020|GO:0005623|GO:0007155|GO:0009986|GO:0050794|GO:0040017|GO:0006950|GO:0048523|GO:0045177|GO:0071944|GO:0030155|GO:0048870|GO:0009653|GO:0005886|GO:0048856|GO:0031224|GO:0040012|GO:0009888|GO:0051270|GO:2000147|GO:0031225|GO:0009897|GO:0010810|GO:0048729|GO:0007162|GO:0051272|GO:0006928|GO:0016477|GO:0031589|GO:0016324|GO:2000145|GO:…	developmental process|locomotion|localization|response to stimulus|cellular process|membrane|cell|cell adhesion|cell surface|regulation of cellular process|positive regulation of locomotion|response to stress|negative regulation of cellular process|apical part of cell|cell periphery|regulation of cell adhesion|cell motility|anatomical structure morphogenesis|plasma membrane|anatomical structure d…	-	-	-	-	9:50494525-50505482	12	10	0	277	750	305	0.338107813	0.225013804	0	6.021348615	13.60818544	6.760762643	0.187707206	8.796765567	4.17E-32	8.53E-30	DOWN
ENSMUSG00000074195	Clca4b	chloride channel accessory 4B [Source:MGI Symbol;Acc:MGI:2139790]	GO:0008152|GO:0051179|GO:0005215|GO:0003824|GO:0005576|GO:0016020|GO:0005623|GO:0016787|GO:0005615|GO:0043227|GO:0006807|GO:0071944|GO:0005886|GO:0071704|GO:0031224|GO:0022857|GO:0006810|GO:1903561|GO:0070062|GO:0031982|GO:0016021|GO:0031226|GO:0008233|GO:0019538|GO:0006508|GO:0055085|GO:0005887|GO:0015267|GO:0006811|GO:0015075|GO:0008237|GO:0008509|GO:0006820|GO:0034220|GO:0005216|GO:0005253|GO:…	metabolic process|localization|transporter activity|catalytic activity|extracellular region|membrane|cell|hydrolase activity|extracellular space|membrane-bounded organelle|nitrogen compound metabolic process|cell periphery|plasma membrane|organic substance metabolic process|intrinsic component of membrane|transmembrane transporter activity|transport|extracellular vesicle|extracellular exosome|ves…	K05030	calcium-activated chloride channel regulator 3/4[-]	mmu04924	Renin secretion - Mus musculus (mouse)	3:144910921-144932529	0	0	0	106	268	92	0	0	0	1.666073896	3.515983251	1.474534292	0	2.218863813	7.92E-32	1.60E-29	DOWN
ENSMUSG00000024388	Myo7b	myosin VIIB [Source:MGI Symbol;Acc:MGI:107709]	GO:0032502|GO:0003824|GO:0032991|GO:0009987|GO:0005576|GO:0005623|GO:0043229|GO:0097159|GO:0016787|GO:0005615|GO:0097367|GO:0043227|GO:0045177|GO:0016043|GO:0036094|GO:0005515|GO:0043234|GO:0042995|GO:0005622|GO:0043167|GO:0016459|GO:0005737|GO:0000166|GO:0090651|GO:0016817|GO:0022607|GO:0005903|GO:1903561|GO:0008092|GO:0070062|GO:0031982|GO:0017076|GO:0003779|GO:0032555|GO:1904970|GO:0030154|GO:…	developmental process|catalytic activity|macromolecular complex|cellular process|extracellular region|cell|intracellular organelle|organic cyclic compound binding|hydrolase activity|extracellular space|carbohydrate derivative binding|membrane-bounded organelle|apical part of cell|cellular component organization|small molecule binding|protein binding|protein complex|cell projection|intracellular|i…	-	-	-	-	18:31959234-32036961	1	1	3	154	416	140	0.009224661	0.007365994	0.030578562	1.09564637	2.470404042	1.015685998	0.015723072	1.52724547	8.39E-32	1.68E-29	DOWN
ENSMUSG00000071551	Akr1c19	aldo-keto reductase family 1, member C19 [Source:MGI Symbol;Acc:MGI:2653678]	GO:0008152|GO:0003824|GO:0016491|GO:0055114	metabolic process|catalytic activity|oxidoreductase activity|oxidation-reduction process	-	-	-	-	13:4228700-4252843	0	0	0	72	159	79	0	0	0	0.492035446	0.906959915	0.550522582	0	0.649839315	1.58E-31	3.12E-29	DOWN
ENSMUSG00000029646	Cdx2	caudal type homeobox 2 [Source:MGI Symbol;Acc:MGI:88361]	GO:0032502|GO:0008152|GO:0051179|GO:0000988|GO:0032991|GO:0009987|GO:0022414|GO:0005623|GO:0000003|GO:0043229|GO:0048646|GO:0097159|GO:0050794|GO:0098727|GO:0050793|GO:0048523|GO:0043227|GO:0003700|GO:0006807|GO:0005515|GO:0043234|GO:0009653|GO:0017053|GO:0048856|GO:0005622|GO:0044237|GO:0009892|GO:0071704|GO:0009893|GO:0019222|GO:0008283|GO:0003006|GO:0000989|GO:0051641|GO:0009058|GO:0009888|GO:…	developmental process|metabolic process|localization|transcription factor activity, protein binding|macromolecular complex|cellular process|reproductive process|cell|reproduction|intracellular organelle|anatomical structure formation involved in morphogenesis|organic cyclic compound binding|regulation of cellular process|maintenance of cell number|regulation of developmental process|negative regu…	K09312	homeobox protein CDX[-]	mmu05226	Gastric cancer - Mus musculus (mouse)	5:147300805-147307270	2	0	0	118	293	106	0.053999747	0	0	2.458414177	5.095248069	2.25194623	0.017999916	3.268536159	3.25E-31	6.34E-29	DOWN
ENSMUSG00000024313	Mep1b	meprin 1 beta [Source:MGI Symbol;Acc:MGI:96964]	GO:0008152|GO:0051179|GO:0050896|GO:0003824|GO:0005576|GO:0016020|GO:0005623|GO:0016787|GO:0006950|GO:0006807|GO:0005515|GO:0071944|GO:0005886|GO:0071704|GO:0031224|GO:0043167|GO:0042802|GO:0006810|GO:0006952|GO:0016021|GO:0043169|GO:0008233|GO:0019538|GO:0006954|GO:0006508|GO:1901998|GO:0046872|GO:0046914|GO:0004175|GO:0008237|GO:0004222|GO:0008270	metabolic process|localization|response to stimulus|catalytic activity|extracellular region|membrane|cell|hydrolase activity|response to stress|nitrogen compound metabolic process|protein binding|cell periphery|plasma membrane|organic substance metabolic process|intrinsic component of membrane|ion binding|identical protein binding|transport|defense response|integral component of membrane|cation b…	K08606	meprin B[3.4.24.63]	mmu04974	Protein digestion and absorption - Mus musculus (mouse)	18:21072344-21100199	0	2	0	101	241	95	0	0.042668631	0	2.08121736	4.145138994	1.996199212	0.014222877	2.740851855	3.56E-31	6.88E-29	DOWN
ENSMUSG00000047040	Prr15l	proline rich 15-like [Source:MGI Symbol;Acc:MGI:2387599]	-	-	-	-	-	-	11:96928104-96937830	0	2	0	88	189	83	0	0.013036687	0	0.554036325	0.99321299	0.532862851	0.004345562	0.693370722	1.01E-30	1.94E-28	DOWN
ENSMUSG00000021640	Naip1	NLR family, apoptosis inhibitory protein 1 [Source:MGI Symbol;Acc:MGI:1298223]	GO:0008152|GO:0098772|GO:0050896|GO:0003824|GO:0009987|GO:0016020|GO:0005623|GO:0023052|GO:0043229|GO:0097159|GO:0023056|GO:0007154|GO:0050794|GO:0023051|GO:0097367|GO:0048523|GO:0043227|GO:0006807|GO:0036094|GO:0071944|GO:0051716|GO:0005886|GO:0005622|GO:0044237|GO:0009892|GO:0071704|GO:0043627|GO:0016740|GO:0007165|GO:0019222|GO:0030234|GO:0065009|GO:0043167|GO:0031324|GO:0008219|GO:0010941|GO:…	metabolic process|molecular function regulator|response to stimulus|catalytic activity|cellular process|membrane|cell|signaling|intracellular organelle|organic cyclic compound binding|positive regulation of signaling|cell communication|regulation of cellular process|regulation of signaling|carbohydrate derivative binding|negative regulation of cellular process|membrane-bounded organelle|nitrogen …	K12807	baculoviral IAP repeat-containing protein 1[-]	mmu04621|mmu05134	NOD-like receptor signaling pathway - Mus musculus (mouse)|Legionellosis - Mus musculus (mouse)	13:100407764-100452869	9	4	4	158	383	169	0.051524587	0.018287127	0.025311538	0.69786433	1.412004689	0.761166746	0.031707751	0.957011922	1.59E-30	2.98E-28	DOWN
ENSMUSG00000050982	Apol10a	apolipoprotein L 10A [Source:MGI Symbol;Acc:MGI:3036238]	GO:0008152|GO:0051179|GO:0005576|GO:0006807|GO:0033036|GO:0071704|GO:0008289|GO:0006810|GO:0010876|GO:0019538|GO:0006869|GO:0071702|GO:0042157	metabolic process|localization|extracellular region|nitrogen compound metabolic process|macromolecule localization|organic substance metabolic process|lipid binding|transport|lipid localization|protein metabolic process|lipid transport|organic substance transport|lipoprotein metabolic process	-	-	-	-	15:77477047-77491069	0	0	0	79	189	80	0	0	0	0.539324339	1.076988347	0.55691996	0	0.724410882	1.59E-30	2.98E-28	DOWN
ENSMUSG00000024619	Cdx1	caudal type homeobox 1 [Source:MGI Symbol;Acc:MGI:88360]	GO:0032502|GO:0008152|GO:0009987|GO:0005623|GO:0043229|GO:0048646|GO:0097159|GO:0050794|GO:0050793|GO:0043227|GO:0003700|GO:0006807|GO:0009653|GO:0048856|GO:0005622|GO:0044237|GO:0071704|GO:0009893|GO:0019222|GO:0009058|GO:0009888|GO:0007389|GO:0007275|GO:0060348|GO:0048513|GO:0043231|GO:1901360|GO:0000981|GO:0003676|GO:0051171|GO:0006725|GO:0031323|GO:0048731|GO:0044249|GO:0001756|GO:0006139|GO:…	developmental process|metabolic process|cellular process|cell|intracellular organelle|anatomical structure formation involved in morphogenesis|organic cyclic compound binding|regulation of cellular process|regulation of developmental process|membrane-bounded organelle|transcription factor activity, sequence-specific DNA binding|nitrogen compound metabolic process|anatomical structure morphogenesi…	-	-	-	-	18:61018862-61036199	0	0	0	81	237	96	0	0	0	2.180321241	5.324861257	2.63503255	0	3.380071683	5.20E-30	9.62E-28	DOWN
ENSMUSG00000030650	Tmc5	transmembrane channel-like gene family 5 [Source:MGI Symbol;Acc:MGI:1921674]	GO:0051179|GO:0005576|GO:0016020|GO:0005615|GO:0043227|GO:0031224|GO:0006810|GO:1903561|GO:0070062|GO:0031982|GO:0016021|GO:0006811	localization|extracellular region|membrane|extracellular space|membrane-bounded organelle|intrinsic component of membrane|transport|extracellular vesicle|extracellular exosome|vesicle|integral component of membrane|ion transport	-	-	-	-	7:118597297-118675086	0	4	2	116	287	115	0	0.031852394	0.022043732	0.892413885	1.842961749	0.902171865	0.017965376	1.212515833	8.43E-30	1.54E-27	DOWN
ENSMUSG00000030838	Ush1c	USH1 protein network component harmonin [Source:MGI Symbol;Acc:MGI:1919338]	GO:0051179|GO:0009987|GO:0005623|GO:0044877|GO:0045177|GO:0016043|GO:0005515|GO:0033036|GO:0042995|GO:0005622|GO:0048871|GO:0045494|GO:0032403|GO:0005737|GO:0042592|GO:0022607|GO:0005903|GO:0044770|GO:0008104|GO:0008092|GO:0007049|GO:0050877|GO:0050905|GO:0005829|GO:0051015|GO:0003779|GO:0030507|GO:0001894|GO:0000278|GO:0044839|GO:0007600|GO:0044772|GO:1904970|GO:0006461|GO:1904106|GO:0043623|GO:…	localization|cellular process|cell|macromolecular complex binding|apical part of cell|cellular component organization|protein binding|macromolecule localization|cell projection|intracellular|multicellular organismal homeostasis|photoreceptor cell maintenance|protein complex binding|cytoplasm|homeostatic process|cellular component assembly|brush border|cell cycle phase transition|protein localizat…	-	-	-	-	7:46195350-46238503	1	0	1	93	289	121	0.011441828	0	0.012642729	0.820684368	2.128714003	1.08882833	0.008028186	1.346075567	1.48E-29	2.67E-27	DOWN
ENSMUSG00000041737	Tmem45b	transmembrane protein 45b [Source:MGI Symbol;Acc:MGI:2384574]	GO:0016020|GO:0031224|GO:0016021	membrane|intrinsic component of membrane|integral component of membrane	-	-	-	-	9:31426196-31464462	0	2	0	86	201	85	0	0.019234962	0	0.79887114	1.558474025	0.80515075	0.006411654	1.054165305	1.50E-29	2.70E-27	DOWN
ENSMUSG00000062638	Btnl1	butyrophilin-like 1 [Source:MGI Symbol;Acc:MGI:1932027]	GO:0016020|GO:0005623|GO:0009986|GO:0031224|GO:0016021	membrane|cell|cell surface|intrinsic component of membrane|integral component of membrane	-	-	-	-	17:34377132-34385776	0	0	0	57	122	72	0	0	0	1.442779685	2.577581408	1.858405342	0	1.959588812	1.63E-29	2.90E-27	DOWN
ENSMUSG00000000204	Slfn4	schlafen 4 [Source:MGI Symbol;Acc:MGI:1329010]	GO:0097159|GO:0097367|GO:0036094|GO:0043167|GO:0000166|GO:0017076|GO:0032555|GO:0032559|GO:0005524	organic cyclic compound binding|carbohydrate derivative binding|small molecule binding|ion binding|nucleotide binding|purine nucleotide binding|purine ribonucleotide binding|adenyl ribonucleotide binding|ATP binding	-	-	-	-	11:83175186-83190216	2	15	0	237	548	225	0.015227417	0.091226757	0	1.392374785	2.687279346	1.347939193	0.035484725	1.809197774	1.69E-29	2.96E-27	DOWN
ENSMUSG00000059430	Actg2	actin, gamma 2, smooth muscle, enteric [Source:MGI Symbol;Acc:MGI:104589]	GO:0032502|GO:0008152|GO:0032991|GO:0005576|GO:0005623|GO:0043229|GO:0097159|GO:0005615|GO:0044297|GO:0097367|GO:0043227|GO:0036094|GO:0071944|GO:0031252|GO:0043234|GO:0009653|GO:0042995|GO:0072562|GO:0048856|GO:0005622|GO:0071704|GO:0009893|GO:0019222|GO:0043167|GO:0009888|GO:0016459|GO:0007275|GO:0005737|GO:0048513|GO:0000166|GO:0030027|GO:1903561|GO:0048731|GO:0048729|GO:0070062|GO:0031982|GO:…	developmental process|metabolic process|macromolecular complex|extracellular region|cell|intracellular organelle|organic cyclic compound binding|extracellular space|cell body|carbohydrate derivative binding|membrane-bounded organelle|small molecule binding|cell periphery|cell leading edge|protein complex|anatomical structure morphogenesis|cell projection|blood microparticle|anatomical structure d…	K12315	actin, gamma-enteric smooth muscle[-]	mmu04270	Vascular smooth muscle contraction - Mus musculus (mouse)	6:83512905-83536265	0	10	0	195	497	182	0	0.185119557	0	3.487333093	7.418886836	3.319027691	0.061706519	4.741749207	1.84E-29	3.21E-27	DOWN
ENSMUSG00000024331	Dsc2	desmocollin 2 [Source:MGI Symbol;Acc:MGI:103221]	GO:0051179|GO:0050896|GO:0009987|GO:0005576|GO:0016020|GO:0005623|GO:0030054|GO:0023052|GO:0098900|GO:0009605|GO:0043229|GO:0007155|GO:0007154|GO:0050794|GO:0005615|GO:0006950|GO:0043227|GO:0071944|GO:0051716|GO:0005886|GO:0005622|GO:0031224|GO:0005911|GO:0043167|GO:0030057|GO:0005913|GO:0051270|GO:0042391|GO:0097708|GO:0002027|GO:0098609|GO:0030029|GO:0005737|GO:0003013|GO:0044291|GO:0031668|GO:…	localization|response to stimulus|cellular process|extracellular region|membrane|cell|cell junction|signaling|regulation of action potential|response to external stimulus|intracellular organelle|cell adhesion|cell communication|regulation of cellular process|extracellular space|response to stress|membrane-bounded organelle|cell periphery|cellular response to stimulus|plasma membrane|intracellular…	K07601	desmocollin 2[-]	mmu05412	Arrhythmogenic right ventricular cardiomyopathy (ARVC) - Mus musculus (mouse)	18:20030633-20059554	7	24	8	244	580	236	0.051632797	0.141373617	0.06521238	1.388475312	2.754864852	1.369432708	0.086072931	1.837590957	7.04E-29	1.21E-26	DOWN
ENSMUSG00000022938	Fam3b	family with sequence similarity 3, member B [Source:MGI Symbol;Acc:MGI:1270150]	GO:0051179|GO:0050896|GO:0009987|GO:0005576|GO:0005623|GO:0023052|GO:0043229|GO:0007154|GO:0050794|GO:0012505|GO:0005615|GO:0023051|GO:0043227|GO:0005515|GO:0051716|GO:0033036|GO:0005622|GO:0007165|GO:0065009|GO:0010817|GO:0008219|GO:0006810|GO:0005635|GO:0005102|GO:0043231|GO:0032940|GO:0010469|GO:0045184|GO:1903561|GO:0008104|GO:0007267|GO:0070062|GO:0009966|GO:0031982|GO:0010646|GO:0005634|GO:…	localization|response to stimulus|cellular process|extracellular region|cell|signaling|intracellular organelle|cell communication|regulation of cellular process|endomembrane system|extracellular space|regulation of signaling|membrane-bounded organelle|protein binding|cellular response to stimulus|macromolecule localization|intracellular|signal transduction|regulation of molecular function|regulat…	-	-	-	-	16:97471050-97504936	0	0	0	87	177	63	0	0	0	2.561367291	4.349611236	1.891370574	0	2.934116367	1.77E-28	3.02E-26	DOWN
ENSMUSG00000027536	Chmp4c	charged multivesicular body protein 4C [Source:MGI Symbol;Acc:MGI:1913621]	GO:0032502|GO:0008152|GO:0040011|GO:0051179|GO:0009987|GO:0005576|GO:0016020|GO:0005623|GO:0043229|GO:0009838|GO:0030496|GO:0050794|GO:0012505|GO:0005615|GO:0007017|GO:0040017|GO:0048523|GO:0043227|GO:0006807|GO:0016043|GO:0005515|GO:0000075|GO:0000920|GO:0009056|GO:0090543|GO:0031090|GO:0033036|GO:0048856|GO:0005622|GO:0044237|GO:0071704|GO:0040012|GO:0051641|GO:1902115|GO:0005768|GO:0042802|GO:…	developmental process|metabolic process|locomotion|localization|cellular process|extracellular region|membrane|cell|intracellular organelle|abscission|midbody|regulation of cellular process|endomembrane system|extracellular space|microtubule-based process|positive regulation of locomotion|negative regulation of cellular process|membrane-bounded organelle|nitrogen compound metabolic process|cellul…	K12194	charged multivesicular body protein 4[-]	mmu04144|mmu04217	Endocytosis - Mus musculus (mouse)|Necroptosis - Mus musculus (mouse)	3:10366907-10428856	7	8	6	129	318	154	0.041292271	0.037688454	0.039119053	0.587060239	1.207932564	0.714648647	0.039366593	0.83654715	2.03E-28	3.43E-26	DOWN
ENSMUSG00000047638	Nr1h4	nuclear receptor subfamily 1, group H, member 4 [Source:MGI Symbol;Acc:MGI:1352464]	GO:0032502|GO:0004871|GO:0008152|GO:0051179|GO:0000988|GO:0002376|GO:0050896|GO:0009987|GO:0005623|GO:0023052|GO:0009605|GO:0043229|GO:0097159|GO:0023056|GO:0007154|GO:0097006|GO:0050794|GO:0032259|GO:0023051|GO:1904951|GO:0050793|GO:0002253|GO:0006950|GO:0048523|GO:0043227|GO:0051707|GO:0006808|GO:0003700|GO:0006807|GO:0016043|GO:0036094|GO:0005515|GO:0006955|GO:0038023|GO:0023057|GO:0004879|GO:…	developmental process|signal transducer activity|metabolic process|localization|transcription factor activity, protein binding|immune system process|response to stimulus|cellular process|cell|signaling|response to external stimulus|intracellular organelle|organic cyclic compound binding|positive regulation of signaling|cell communication|regulation of plasma lipoprotein particle levels|regulation…	K08537	farnesoid X receptor[-]	mmu04976	Bile secretion - Mus musculus (mouse)	10:89454234-89533585	0	5	3	123	238	94	0	0.077103876	0.064029305	1.832380718	2.959461568	1.427978291	0.047044394	2.073273526	2.30E-28	3.84E-26	DOWN
ENSMUSG00000039529	Atp8b1	ATPase, class I, type 8B, member 1 [Source:MGI Symbol;Acc:MGI:1859665]	GO:0032502|GO:0008152|GO:0051179|GO:0050896|GO:0005215|GO:0003824|GO:0009987|GO:0016020|GO:0005623|GO:0043229|GO:0048646|GO:0097159|GO:0016787|GO:0050794|GO:0012505|GO:0032420|GO:0097367|GO:0048523|GO:0043227|GO:0045177|GO:0006807|GO:0016043|GO:0036094|GO:0071944|GO:0009653|GO:0033036|GO:0042995|GO:0005886|GO:0048856|GO:0005622|GO:0044237|GO:0009892|GO:0071704|GO:0031224|GO:0019222|GO:0043167|GO:…	developmental process|metabolic process|localization|response to stimulus|transporter activity|catalytic activity|cellular process|membrane|cell|intracellular organelle|anatomical structure formation involved in morphogenesis|organic cyclic compound binding|hydrolase activity|regulation of cellular process|endomembrane system|stereocilium|carbohydrate derivative binding|negative regulation of cel…	-	-	-	-	18:64528979-64661000	37	58	39	347	745	366	0.350803556	0.439166971	0.408662661	2.538149961	4.548501093	2.729918864	0.399544396	3.272189973	3.12E-28	5.18E-26	DOWN
ENSMUSG00000052212	Cd177	CD177 antigen [Source:MGI Symbol;Acc:MGI:1916141]	GO:0008152|GO:0040011|GO:0051179|GO:0002376|GO:0050896|GO:0009987|GO:0005576|GO:0016020|GO:0005623|GO:0023052|GO:0043229|GO:0007155|GO:0007154|GO:0050794|GO:0044877|GO:0012505|GO:0005615|GO:0023051|GO:0050900|GO:0043227|GO:0016043|GO:0005515|GO:0006955|GO:0071944|GO:0048870|GO:0051716|GO:0031090|GO:0002684|GO:0033036|GO:0005886|GO:0002682|GO:0005622|GO:0044237|GO:0007165|GO:0009893|GO:0051050|GO:…	metabolic process|locomotion|localization|immune system process|response to stimulus|cellular process|extracellular region|membrane|cell|signaling|intracellular organelle|cell adhesion|cell communication|regulation of cellular process|macromolecular complex binding|endomembrane system|extracellular space|regulation of signaling|leukocyte migration|membrane-bounded organelle|cellular component org…	-	-	-	-	7:24743983-24760311	5	11	3	142	347	150	0.098854707	0.173696618	0.065563686	2.166134596	4.418246303	2.333290304	0.112705004	2.972557068	3.76E-28	6.16E-26	DOWN
ENSMUSG00000090145	Ugt1a6b	UDP glucuronosyltransferase 1 family, polypeptide A6B [Source:MGI Symbol;Acc:MGI:3580629]	GO:0008152|GO:0050896|GO:0003824|GO:0009987|GO:0005576|GO:0016020|GO:0005623|GO:0043229|GO:0012505|GO:0005615|GO:0043227|GO:0005515|GO:0051716|GO:0005622|GO:0044237|GO:0071704|GO:0016740|GO:0031224|GO:0016757|GO:0042802|GO:0009812|GO:0005737|GO:0043231|GO:0046983|GO:0006082|GO:1903561|GO:0006805|GO:0019899|GO:0070062|GO:0005975|GO:0009410|GO:0031982|GO:0016021|GO:0005783|GO:0042803|GO:0071466|GO:…	metabolic process|response to stimulus|catalytic activity|cellular process|extracellular region|membrane|cell|intracellular organelle|endomembrane system|extracellular space|membrane-bounded organelle|protein binding|cellular response to stimulus|intracellular|cellular metabolic process|organic substance metabolic process|transferase activity|intrinsic component of membrane|transferase activity, …	K00699	glucuronosyltransferase[2.4.1.17]	mmu01100|mmu05204|mmu00830|mmu00140|mmu00982|mmu00980|mmu00983|mmu00860|mmu00040|mmu00053	Metabolic pathways - Mus musculus (mouse)|Chemical carcinogenesis - Mus musculus (mouse)|Retinol metabolism - Mus musculus (mouse)|Steroid hormone biosynthesis - Mus musculus (mouse)|Drug metabolism - cytochrome P450 - Mus musculus (mouse)|Metabolism of xenobiotics by cytochrome P450 - Mus musculus (mouse)|Drug metabolism - other enzymes - Mus musculus (mouse)|Porphyrin and chlorophyll metabolism…	1:88103252-88219003	3	3	1	119	293	104	0.044545211	0.035581405	0.016412181	1.363226306	2.801642968	1.2148859	0.032179599	1.793251725	4.42E-28	7.19E-26	DOWN
ENSMUSG00000022479	Vdr	vitamin D (1,25-dihydroxyvitamin D3) receptor [Source:MGI Symbol;Acc:MGI:103076]	GO:0032502|GO:0004871|GO:0008152|GO:0051179|GO:0050896|GO:0032991|GO:0009987|GO:0022414|GO:0005623|GO:0000003|GO:0023052|GO:0009605|GO:0043229|GO:0097159|GO:0007154|GO:0048609|GO:0050794|GO:0050793|GO:0048523|GO:0043227|GO:0003700|GO:0043235|GO:0006807|GO:0016043|GO:0036094|GO:0005515|GO:0038023|GO:0004879|GO:0043234|GO:0051716|GO:0009653|GO:0048856|GO:0005622|GO:0044237|GO:0009892|GO:0071704|GO:…	developmental process|signal transducer activity|metabolic process|localization|response to stimulus|macromolecular complex|cellular process|reproductive process|cell|reproduction|signaling|response to external stimulus|intracellular organelle|organic cyclic compound binding|cell communication|multicellular organismal reproductive process|regulation of cellular process|regulation of developmental…	K08539	vitamin D3 receptor[-]	mmu05152|mmu04961|mmu04978	Tuberculosis - Mus musculus (mouse)|Endocrine and other factor-regulated calcium reabsorption - Mus musculus (mouse)|Mineral absorption - Mus musculus (mouse)	15:97854425-97910630	2	17	4	209	584	240	0.020012036	0.135870818	0.044246443	1.613688016	3.763653792	1.88957411	0.066709765	2.422305306	5.23E-28	8.42E-26	DOWN
ENSMUSG00000079339	Ifit1bl1	interferon induced protein with tetratricpeptide repeats 1B like 1 [Source:MGI Symbol;Acc:MGI:3650685]	GO:0002376|GO:0050896|GO:0005623|GO:0009605|GO:0097159|GO:0006950|GO:0051707|GO:0005622|GO:0009607|GO:0005737|GO:0003676|GO:0006952|GO:0098542|GO:0009615|GO:0043207|GO:0051607|GO:0005829|GO:0003723	immune system process|response to stimulus|cell|response to external stimulus|organic cyclic compound binding|response to stress|response to other organism|intracellular|response to biotic stimulus|cytoplasm|nucleic acid binding|defense response|defense response to other organism|response to virus|response to external biotic stimulus|defense response to virus|cytosol|RNA binding	K14217	interferon-induced protein with tetratricopeptide repeats 1[-]	mmu05168|mmu05160	Herpes simplex infection - Mus musculus (mouse)|Hepatitis C - Mus musculus (mouse)	19:34592888-34601968	42	55	30	302	610	342	0.58176911	0.608433151	0.459272362	3.227296675	5.441096999	3.726818145	0.549824874	4.131737273	8.70E-28	1.39E-25	DOWN
ENSMUSG00000027876	Reg4	regenerating islet-derived family, member 4 [Source:MGI Symbol;Acc:MGI:1914959]	GO:0005576|GO:0005623|GO:0005615|GO:0097367|GO:0005622|GO:0030246|GO:0043167|GO:0005737|GO:0005539|GO:0008201|GO:0030247|GO:2001065	extracellular region|cell|extracellular space|carbohydrate derivative binding|intracellular|carbohydrate binding|ion binding|cytoplasm|glycosaminoglycan binding|heparin binding|polysaccharide binding|mannan binding	-	-	mmu05226	Gastric cancer - Mus musculus (mouse)	3:98222156-98236748	0	2	0	84	210	82	0	0.095534271	0	3.875512754	8.087064776	3.857821554	0.031844757	5.273466361	9.07E-28	1.43E-25	DOWN
ENSMUSG00000070473	Cldn3	claudin 3 [Source:MGI Symbol;Acc:MGI:1329044]	GO:0032502|GO:0050896|GO:0005198|GO:0009987|GO:0005576|GO:0016020|GO:0005623|GO:0030054|GO:0007155|GO:0005615|GO:0006950|GO:0043227|GO:0016043|GO:0005515|GO:0071944|GO:0009653|GO:0005886|GO:0048856|GO:0005622|GO:0031224|GO:0005911|GO:0009888|GO:0042802|GO:0070160|GO:0016328|GO:0001666|GO:0098609|GO:0005737|GO:0016327|GO:0022607|GO:0048468|GO:1903561|GO:0010033|GO:0070062|GO:0043296|GO:0031982|GO:…	developmental process|response to stimulus|structural molecule activity|cellular process|extracellular region|membrane|cell|cell junction|cell adhesion|extracellular space|response to stress|membrane-bounded organelle|cellular component organization|protein binding|cell periphery|anatomical structure morphogenesis|plasma membrane|anatomical structure development|intracellular|intrinsic component …	K06087	claudin[-]	mmu04530|mmu04514|mmu05160|mmu04670	Tight junction - Mus musculus (mouse)|Cell adhesion molecules (CAMs) - Mus musculus (mouse)|Hepatitis C - Mus musculus (mouse)|Leukocyte transendothelial migration - Mus musculus (mouse)	5:134986214-134987472	5	8	3	116	270	126	0.242464922	0.309859565	0.160810692	4.340151088	8.432106719	4.807257631	0.237711726	5.859838479	2.33E-27	3.65E-25	DOWN
ENSMUSG00000062410	Hsd3b3	hydroxy-delta-5-steroid dehydrogenase, 3 beta- and steroid delta-isomerase 3 [Source:MGI Symbol;Acc:MGI:96235]	GO:0008152|GO:0003824|GO:0016020|GO:0005623|GO:0043229|GO:0012505|GO:0016491|GO:0043227|GO:0016853|GO:0031090|GO:0005622|GO:0071704|GO:0031224|GO:0042175|GO:0005789|GO:0009058|GO:0055114|GO:0005737|GO:0031966|GO:0043231|GO:1901360|GO:0016229|GO:0006629|GO:0016614|GO:0019866|GO:0016021|GO:0005783|GO:0005758|GO:0005740|GO:0033764|GO:0008202|GO:0005739|GO:0016616|GO:0005743|GO:0016863|GO:0008610|GO:…	metabolic process|catalytic activity|membrane|cell|intracellular organelle|endomembrane system|oxidoreductase activity|membrane-bounded organelle|isomerase activity|organelle membrane|intracellular|organic substance metabolic process|intrinsic component of membrane|nuclear outer membrane-endoplasmic reticulum membrane network|endoplasmic reticulum membrane|biosynthetic process|oxidation-reduction…	-	-	-	-	3:98741523-98763127	0	0	0	56	130	63	0	0	0	0.317284205	0.614794401	0.363987601	0	0.432022069	9.47E-27	1.47E-24	DOWN
ENSMUSG00000031725	Ces1f	carboxylesterase 1F [Source:MGI Symbol;Acc:MGI:2142687]	GO:0008152|GO:0003824|GO:0009987|GO:0005623|GO:0043229|GO:0016787|GO:0012505|GO:0043227|GO:0009056|GO:0005622|GO:0044237|GO:0071704|GO:0005737|GO:0043231|GO:0006082|GO:0044255|GO:0006629|GO:0016788|GO:0005783|GO:0005829|GO:0016042|GO:0052689|GO:0006631|GO:0044242|GO:0005811|GO:0046459|GO:0046395|GO:0009062|GO:0019752|GO:0032787|GO:0019626	metabolic process|catalytic activity|cellular process|cell|intracellular organelle|hydrolase activity|endomembrane system|membrane-bounded organelle|catabolic process|intracellular|cellular metabolic process|organic substance metabolic process|cytoplasm|intracellular membrane-bounded organelle|organic acid metabolic process|cellular lipid metabolic process|lipid metabolic process|hydrolase activi…	-	-	mmu01100|mmu00983	Metabolic pathways - Mus musculus (mouse)|Drug metabolism - other enzymes - Mus musculus (mouse)	8:93256236-93279747	0	0	0	66	174	69	0	0	0	0.750960105	1.652523465	0.80058181	0	1.068021794	1.43E-26	2.21E-24	DOWN
ENSMUSG00000022900	Ildr1	immunoglobulin-like domain containing receptor 1 [Source:MGI Symbol;Acc:MGI:2146574]	GO:0051179|GO:0050896|GO:0032991|GO:0009987|GO:0016020|GO:0005623|GO:0030054|GO:0023052|GO:0023056|GO:0007154|GO:0050794|GO:0023051|GO:0016043|GO:0005515|GO:0071944|GO:0043234|GO:0051716|GO:0005886|GO:0005622|GO:0004872|GO:0051050|GO:0031224|GO:0005911|GO:0051047|GO:0010817|GO:0042802|GO:0070160|GO:0038024|GO:0046887|GO:0006810|GO:0005737|GO:0032940|GO:0022607|GO:0046883|GO:0007267|GO:0010033|GO:…	localization|response to stimulus|macromolecular complex|cellular process|membrane|cell|cell junction|signaling|positive regulation of signaling|cell communication|regulation of cellular process|regulation of signaling|cellular component organization|protein binding|cell periphery|protein complex|cellular response to stimulus|plasma membrane|intracellular|receptor activity|positive regulation of …	-	-	-	-	16:36693978-36726804	9	9	8	138	350	159	0.062288565	0.049748746	0.061191122	0.736859574	1.559908733	0.86573338	0.057742811	1.054167229	2.70E-26	4.12E-24	DOWN
ENSMUSG00000039131	Gipc2	GIPC PDZ domain containing family, member 2 [Source:MGI Symbol;Acc:MGI:1889209]	GO:0005576|GO:0005623|GO:0005615|GO:0043227|GO:0005515|GO:0005622|GO:0042802|GO:0005737|GO:1903561|GO:0070062|GO:0031982	extracellular region|cell|extracellular space|membrane-bounded organelle|protein binding|intracellular|identical protein binding|cytoplasm|extracellular vesicle|extracellular exosome|vesicle	-	-	-	-	3:152093533-152166230	6	10	3	110	191	100	0.057420034	0.076427102	0.031733646	0.812166885	1.177090932	0.752897043	0.055193594	0.91405162	3.49E-26	5.28E-24	DOWN
ENSMUSG00000032091	Tmprss4	transmembrane protease, serine 4 [Source:MGI Symbol;Acc:MGI:2384877]	GO:0008152|GO:0051179|GO:0003824|GO:0016020|GO:0016787|GO:0006807|GO:0071704|GO:0004872|GO:0031224|GO:0038024|GO:0006810|GO:0017171|GO:0016021|GO:0008233|GO:0019538|GO:0006508|GO:0008236|GO:0005044|GO:0016192|GO:0006897|GO:0004252|GO:0004175|GO:0006898	metabolic process|localization|catalytic activity|membrane|hydrolase activity|nitrogen compound metabolic process|organic substance metabolic process|receptor activity|intrinsic component of membrane|cargo receptor activity|transport|serine hydrolase activity|integral component of membrane|peptidase activity|protein metabolic process|proteolysis|serine-type peptidase activity|scavenger receptor a…	K09635	transmembrane protease serine 4 [EC:3.4.21.-][-]	mmu05164	Influenza A - Mus musculus (mouse)	9:45172726-45204092	0	2	0	63	170	84	0	0.021826022	0	0.664049784	1.495673888	0.902869522	0.007275341	1.020864398	3.56E-26	5.34E-24	DOWN
ENSMUSG00000021456	Fbp2	fructose bisphosphatase 2 [Source:MGI Symbol;Acc:MGI:95491]	GO:0008152|GO:0099080|GO:0003824|GO:0009987|GO:0005576|GO:0016020|GO:0005623|GO:0030054|GO:0043229|GO:0016787|GO:0005615|GO:0043227|GO:0005515|GO:0071944|GO:0005886|GO:0005622|GO:0044237|GO:0071704|GO:0043167|GO:0009058|GO:0006793|GO:0042802|GO:0030018|GO:0044262|GO:0005737|GO:0099512|GO:0043231|GO:1903561|GO:0044249|GO:0030017|GO:0016788|GO:0019637|GO:0070062|GO:0005975|GO:0031982|GO:0043169|GO:…	metabolic process|supramolecular complex|catalytic activity|cellular process|extracellular region|membrane|cell|cell junction|intracellular organelle|hydrolase activity|extracellular space|membrane-bounded organelle|protein binding|cell periphery|plasma membrane|intracellular|cellular metabolic process|organic substance metabolic process|ion binding|biosynthetic process|phosphorus metabolic proce…	K03841	fructose-1,6-bisphosphatase I[3.1.3.11]	mmu01100|mmu04910|mmu04152|mmu01200|mmu00051|mmu00030	Metabolic pathways - Mus musculus (mouse)|Insulin signaling pathway - Mus musculus (mouse)|AMPK signaling pathway - Mus musculus (mouse)|Carbon metabolism - Mus musculus (mouse)|Fructose and mannose metabolism - Mus musculus (mouse)|Pentose phosphate pathway - Mus musculus (mouse)	13:62836877-62858422	0	0	2	65	144	70	0	0	0.091881398	2.084317713	3.854229285	2.288906914	0.030627133	2.742484637	8.45E-26	1.26E-23	DOWN
ENSMUSG00000001095	Slc13a2	solute carrier family 13 (sodium-dependent dicarboxylate transporter), member 2 [Source:MGI Symbol;Acc:MGI:1276558]	GO:0051179|GO:0005215|GO:0005576|GO:0016020|GO:0005623|GO:0005615|GO:0043227|GO:0071944|GO:0005886|GO:0031224|GO:0022857|GO:0006810|GO:1903561|GO:0070062|GO:0031982|GO:0016021|GO:0031226|GO:0055085|GO:0005887|GO:0015291|GO:0006811|GO:0015293|GO:0006820|GO:0034220|GO:0006812|GO:0030001|GO:0015672|GO:0098656|GO:0006814	localization|transporter activity|extracellular region|membrane|cell|extracellular space|membrane-bounded organelle|cell periphery|plasma membrane|intrinsic component of membrane|transmembrane transporter activity|transport|extracellular vesicle|extracellular exosome|vesicle|integral component of membrane|intrinsic component of plasma membrane|transmembrane transport|integral component of plasma …	-	-	-	-	11:78397087-78422217	0	2	0	70	201	84	0	0.040439673	0	1.367090922	3.276543027	1.672854018	0.013479891	2.105495989	8.97E-26	1.32E-23	DOWN
ENSMUSG00000022330	Osr2	odd-skipped related 2 [Source:MGI Symbol;Acc:MGI:1930813]	GO:0032502|GO:0008152|GO:0009987|GO:0005623|GO:0043229|GO:0097159|GO:0050794|GO:0050793|GO:0048523|GO:0043227|GO:0003700|GO:0006807|GO:0009653|GO:0048856|GO:0005622|GO:0044237|GO:0009892|GO:0071704|GO:0009893|GO:0019222|GO:0008283|GO:0043167|GO:0009058|GO:0009888|GO:0031324|GO:0033687|GO:0009890|GO:0008284|GO:0007275|GO:0060348|GO:0048513|GO:0043231|GO:1901360|GO:0000981|GO:0042127|GO:0003676|GO:…	developmental process|metabolic process|cellular process|cell|intracellular organelle|organic cyclic compound binding|regulation of cellular process|regulation of developmental process|negative regulation of cellular process|membrane-bounded organelle|transcription factor activity, sequence-specific DNA binding|nitrogen compound metabolic process|anatomical structure morphogenesis|anatomical stru…	-	-	-	-	15:35296098-35303305	0	0	0	55	122	55	0	0	0	0.423962685	0.784958108	0.432316979	0	0.547079257	2.15E-25	3.14E-23	DOWN
ENSMUSG00000030587	2200002D01Rik	RIKEN cDNA 2200002D01 gene [Source:MGI Symbol;Acc:MGI:1919525]	GO:0005623|GO:0043229|GO:0043227|GO:0005622|GO:0043231|GO:0005634|GO:0031981|GO:0005730	cell|intracellular organelle|membrane-bounded organelle|intracellular|intracellular membrane-bounded organelle|nucleus|nuclear lumen|nucleolus	-	-	-	-	7:29246561-29248466	0	7	2	80	159	88	0	0.185512471	0.073355312	2.048070682	3.397649292	2.297310642	0.086289261	2.581010205	4.36E-25	6.31E-23	DOWN
ENSMUSG00000001225	Slc26a3	solute carrier family 26, member 3 [Source:MGI Symbol;Acc:MGI:107181]	GO:0032502|GO:0051179|GO:0050896|GO:0005215|GO:0009987|GO:0022414|GO:0016020|GO:0005623|GO:0000003|GO:0048609|GO:0045177|GO:0005929|GO:0005515|GO:0071944|GO:0051716|GO:0019953|GO:0042995|GO:0005886|GO:0048856|GO:0031224|GO:0003006|GO:0022857|GO:0042391|GO:0006810|GO:0031514|GO:0036126|GO:0042592|GO:0048240|GO:0048468|GO:0005903|GO:0097225|GO:0007281|GO:1901698|GO:0019725|GO:0010033|GO:0016324|GO:…	developmental process|localization|response to stimulus|transporter activity|cellular process|reproductive process|membrane|cell|reproduction|multicellular organismal reproductive process|apical part of cell|cilium|protein binding|cell periphery|cellular response to stimulus|sexual reproduction|cell projection|plasma membrane|anatomical structure development|intrinsic component of membrane|develo…	K14078	solute carrier family 26 (chloride anion exchanger), member 3[-]	mmu04972|mmu04978	Pancreatic secretion - Mus musculus (mouse)|Mineral absorption - Mus musculus (mouse)	12:31390871-31473917	0	9	4	116	287	125	0	0.053587721	0.032960629	0.667185619	1.377833308	0.733130866	0.02884945	0.926049931	4.65E-25	6.68E-23	DOWN
ENSMUSG00000009356	Lpo	lactoperoxidase [Source:MGI Symbol;Acc:MGI:1923363]	GO:0008152|GO:0016209|GO:0050896|GO:0003824|GO:0009987|GO:0005576|GO:0016020|GO:0005623|GO:0009605|GO:0097159|GO:0005615|GO:0016491|GO:0006950|GO:0043227|GO:0051707|GO:0051606|GO:0071944|GO:0051716|GO:0005886|GO:0005622|GO:0044237|GO:0071704|GO:0009607|GO:0004601|GO:0016684|GO:0055114|GO:0009617|GO:0006979|GO:0005737|GO:0006790|GO:0036393|GO:0009593|GO:0006082|GO:0098869|GO:1903561|GO:0006805|GO:…	metabolic process|antioxidant activity|response to stimulus|catalytic activity|cellular process|extracellular region|membrane|cell|response to external stimulus|organic cyclic compound binding|extracellular space|oxidoreductase activity|response to stress|membrane-bounded organelle|response to other organism|detection of stimulus|cell periphery|cellular response to stimulus|plasma membrane|intrac…	K12550	lactoperoxidase[1.11.1.7]	mmu04970	Salivary secretion - Mus musculus (mouse)	11:87806428-87828289	15	15	18	205	502	207	0.276274371	0.220650419	0.366424419	2.913020247	5.954129334	2.999450257	0.287783069	3.955533279	4.90E-25	6.99E-23	DOWN
ENSMUSG00000024124	Prss30	protease, serine 30 [Source:MGI Symbol;Acc:MGI:1353645]	GO:0008152|GO:0051179|GO:0098772|GO:0003824|GO:0005576|GO:0016020|GO:0005623|GO:0016787|GO:0016247|GO:0006807|GO:0071944|GO:0005886|GO:0071704|GO:0031224|GO:0065009|GO:0006810|GO:0031225|GO:0017080|GO:0017171|GO:0008233|GO:0019538|GO:0006508|GO:0008236|GO:0006811|GO:0004252|GO:0004175|GO:0006812|GO:0030001|GO:0015672|GO:0006814	metabolic process|localization|molecular function regulator|catalytic activity|extracellular region|membrane|cell|hydrolase activity|channel regulator activity|nitrogen compound metabolic process|cell periphery|plasma membrane|organic substance metabolic process|intrinsic component of membrane|regulation of molecular function|transport|anchored component of membrane|sodium channel regulator activ…	-	-	-	-	17:23972126-23975230	0	2	0	59	140	65	0	0.034045546	0	0.97006535	1.92133393	1.089784476	0.011348515	1.327061252	1.20E-24	1.70E-22	DOWN
ENSMUSG00000058435	Btnl4	butyrophilin-like 4 [Source:MGI Symbol;Acc:MGI:1932036]	GO:0016020|GO:0031224|GO:0016021	membrane|intrinsic component of membrane|integral component of membrane	-	-	-	-	17:34469042-34475937	0	0	0	51	140	65	0	0	0	1.364217774	3.12584992	1.772988372	0	2.087685356	1.46E-24	2.04E-22	DOWN
ENSMUSG00000035852	Misp	mitotic spindle positioning [Source:MGI Symbol;Acc:MGI:1926156]	GO:0009987|GO:0016020|GO:0005623|GO:0030054|GO:0043229|GO:0043227|GO:0005515|GO:0071944|GO:0005886|GO:0005622|GO:0030055|GO:0005938|GO:0005737|GO:0043231|GO:0051301|GO:0008092|GO:0007049|GO:0005912|GO:0003779|GO:0005925|GO:0005856	cellular process|membrane|cell|cell junction|intracellular organelle|membrane-bounded organelle|protein binding|cell periphery|plasma membrane|intracellular|cell-substrate junction|cell cortex|cytoplasm|intracellular membrane-bounded organelle|cell division|cytoskeletal protein binding|cell cycle|adherens junction|actin binding|focal adhesion|cytoskeleton	-	-	-	-	10:79820989-79830490	3	7	7	265	663	134	0.033321795	0.062096225	0.085939278	2.270877108	4.742265599	1.170937096	0.060452432	2.728026601	1.78E-24	2.47E-22	DOWN
ENSMUSG00000019278	Dpep1	dipeptidase 1 (renal) [Source:MGI Symbol;Acc:MGI:94917]	GO:0008152|GO:0040011|GO:0051179|GO:0098772|GO:0050896|GO:0003824|GO:0009987|GO:0005576|GO:0016020|GO:0005623|GO:0030054|GO:0043229|GO:0016787|GO:0050794|GO:0005615|GO:0006950|GO:0097367|GO:0048523|GO:0043227|GO:0045177|GO:0006807|GO:0071944|GO:0048870|GO:0051716|GO:0040013|GO:0042995|GO:0005886|GO:0072341|GO:0005622|GO:0044237|GO:0009892|GO:0071704|GO:0031224|GO:0019222|GO:0040012|GO:0030234|GO:…	metabolic process|locomotion|localization|molecular function regulator|response to stimulus|catalytic activity|cellular process|extracellular region|membrane|cell|cell junction|intracellular organelle|hydrolase activity|regulation of cellular process|extracellular space|response to stress|carbohydrate derivative binding|negative regulation of cellular process|membrane-bounded organelle|apical par…	-	-	-	-	8:123186242-123201812	7	15	6	136	314	137	0.159424205	0.272829593	0.15103369	2.389555442	4.605009111	2.454578465	0.194429163	3.149714339	1.91E-24	2.63E-22	DOWN
ENSMUSG00000079440	Alpi	alkaline phosphatase, intestinal [Source:MGI Symbol;Acc:MGI:1924018]	GO:0008152|GO:0050896|GO:0003824|GO:0009987|GO:0016020|GO:0005623|GO:0009986|GO:0016787|GO:0071944|GO:0051716|GO:0005886|GO:0044237|GO:0006793|GO:0016788|GO:0010033|GO:0071773|GO:0042578|GO:0071310|GO:0070848|GO:0006796|GO:0071363|GO:0016791|GO:0016311|GO:0004035	metabolic process|response to stimulus|catalytic activity|cellular process|membrane|cell|cell surface|hydrolase activity|cell periphery|cellular response to stimulus|plasma membrane|cellular metabolic process|phosphorus metabolic process|hydrolase activity, acting on ester bonds|response to organic substance|cellular response to BMP stimulus|phosphoric ester hydrolase activity|cellular response t…	K01077	alkaline phosphatase[3.1.3.1]	mmu01100|mmu00790|mmu00730	Metabolic pathways - Mus musculus (mouse)|Folate biosynthesis - Mus musculus (mouse)|Thiamine metabolism - Mus musculus (mouse)	1:87098002-87101606	0	0	0	53	115	50	0	0	0	1.068297704	1.934800257	1.02769248	0	1.343596814	2.72E-24	3.72E-22	DOWN
ENSMUSG00000030762	Aqp8	aquaporin 8 [Source:MGI Symbol;Acc:MGI:1195271]	GO:0051179|GO:0050896|GO:0005215|GO:0009987|GO:0016020|GO:0005623|GO:0045177|GO:0071944|GO:0051716|GO:0005886|GO:0031224|GO:0022857|GO:0006810|GO:1901698|GO:0010033|GO:0016021|GO:0031226|GO:0055085|GO:0051591|GO:0010243|GO:0071417|GO:0042044|GO:0014070|GO:0005887|GO:0071310|GO:0005372|GO:0046683|GO:0015267|GO:0006811|GO:0071320|GO:0034220|GO:0006833|GO:0071407|GO:0014074|GO:0015250	localization|response to stimulus|transporter activity|cellular process|membrane|cell|apical part of cell|cell periphery|cellular response to stimulus|plasma membrane|intrinsic component of membrane|transmembrane transporter activity|transport|response to nitrogen compound|response to organic substance|integral component of membrane|intrinsic component of plasma membrane|transmembrane transport|r…	K09869	aquaporin-8[-]	mmu04976	Bile secretion - Mus musculus (mouse)	7:123462291-123468004	0	4	0	78	194	76	0	0.062052883	0	1.169018715	2.42692027	1.161508123	0.020684294	1.585815703	3.58E-24	4.87E-22	DOWN
ENSMUSG00000031995	St14	suppression of tumorigenicity 14 (colon carcinoma) [Source:MGI Symbol;Acc:MGI:1338881]	GO:0032502|GO:0008152|GO:0040011|GO:0051179|GO:0003824|GO:0009987|GO:0022414|GO:0005576|GO:0016020|GO:0005623|GO:0000003|GO:0048646|GO:0016787|GO:0005615|GO:0043227|GO:0006807|GO:0016043|GO:0071944|GO:0048870|GO:0009653|GO:0005886|GO:0048856|GO:0019898|GO:0071704|GO:0031224|GO:0003006|GO:0009888|GO:0060711|GO:0060670|GO:0007275|GO:0001892|GO:0060713|GO:0048513|GO:0048608|GO:0021915|GO:0035148|GO:…	developmental process|metabolic process|locomotion|localization|catalytic activity|cellular process|reproductive process|extracellular region|membrane|cell|reproduction|anatomical structure formation involved in morphogenesis|hydrolase activity|extracellular space|membrane-bounded organelle|nitrogen compound metabolic process|cellular component organization|cell periphery|cell motility|anatomical…	K08670	suppressor of tumorigenicity protein 14[3.4.21.109]	mmu05206	MicroRNAs in cancer - Mus musculus (mouse)	9:31089402-31131853	0	21	4	215	458	242	0	0.106083999	0.027965145	1.049180159	1.865526953	1.204224565	0.044683048	1.372977226	4.48E-24	6.05E-22	DOWN
ENSMUSG00000029811	Aoc1	amine oxidase, copper-containing 1 [Source:MGI Symbol;Acc:MGI:1923757]	GO:0008152|GO:0003824|GO:0016491|GO:0006807|GO:0048037|GO:0071704|GO:0043167|GO:0048038|GO:0055114|GO:0016638|GO:0043169|GO:0009308|GO:0016641|GO:0046872|GO:0046914|GO:0008131|GO:0005507	metabolic process|catalytic activity|oxidoreductase activity|nitrogen compound metabolic process|cofactor binding|organic substance metabolic process|ion binding|quinone binding|oxidation-reduction process|oxidoreductase activity, acting on the CH-NH2 group of donors|cation binding|amine metabolic process|oxidoreductase activity, acting on the CH-NH2 group of donors, oxygen as acceptor|metal ion …	K11182	diamine oxidase[1.4.3.22]	mmu01100|mmu00330|mmu00380|mmu00340	Metabolic pathways - Mus musculus (mouse)|Arginine and proline metabolism - Mus musculus (mouse)|Tryptophan metabolism - Mus musculus (mouse)|Histidine metabolism - Mus musculus (mouse)	6:48872896-48909188	1	0	0	46	61	51	0.009210749	0	0	0.326779388	0.361701025	0.369440713	0.00307025	0.352640376	4.62E-24	6.18E-22	DOWN
ENSMUSG00000023073	Slc10a2	solute carrier family 10, member 2 [Source:MGI Symbol;Acc:MGI:1201406]	GO:0051179|GO:0005215|GO:0016020|GO:0005623|GO:0045177|GO:0071944|GO:0033036|GO:0042995|GO:0005886|GO:0031224|GO:0022857|GO:0006810|GO:0010876|GO:0005319|GO:0016324|GO:0016021|GO:0055085|GO:0006869|GO:0015125|GO:0071702|GO:0015291|GO:0006811|GO:0015075|GO:0015293|GO:0008324|GO:0015721|GO:0008508|GO:0015711|GO:0008509|GO:0006820|GO:0006812|GO:0005902|GO:0008514|GO:0022890|GO:0030001|GO:0015672|GO:…	localization|transporter activity|membrane|cell|apical part of cell|cell periphery|macromolecule localization|cell projection|plasma membrane|intrinsic component of membrane|transmembrane transporter activity|transport|lipid localization|lipid transporter activity|apical plasma membrane|integral component of membrane|transmembrane transport|lipid transport|bile acid transmembrane transporter acti…	-	-	-	-	8:5083219-5105351	0	0	0	63	202	69	0	0	0	0.714749154	1.912902574	0.79826799	0	1.141973239	6.18E-24	8.20E-22	DOWN
ENSMUSG00000027875	Hmgcs2	3-hydroxy-3-methylglutaryl-Coenzyme A synthase 2 [Source:MGI Symbol;Acc:MGI:101939]	GO:0008152|GO:0003824|GO:0009987|GO:0016020|GO:0005623|GO:0043229|GO:0043227|GO:0031090|GO:0005622|GO:0044237|GO:0071704|GO:0016740|GO:0009058|GO:0005737|GO:0031966|GO:0043231|GO:1901360|GO:0044255|GO:0006629|GO:0044249|GO:0019866|GO:0016746|GO:0006066|GO:0005740|GO:0008202|GO:0005739|GO:0016125|GO:0005743|GO:0006720|GO:0008610|GO:0046912|GO:0008299|GO:0006694|GO:0016126|GO:0004421|GO:0008203|GO:…	metabolic process|catalytic activity|cellular process|membrane|cell|intracellular organelle|membrane-bounded organelle|organelle membrane|intracellular|cellular metabolic process|organic substance metabolic process|transferase activity|biosynthetic process|cytoplasm|mitochondrial membrane|intracellular membrane-bounded organelle|organic cyclic compound metabolic process|cellular lipid metabolic p…	K01641	hydroxymethylglutaryl-CoA synthase[2.3.3.10]	mmu01100|mmu03320|mmu00650|mmu00900|mmu00072	Metabolic pathways - Mus musculus (mouse)|PPAR signaling pathway - Mus musculus (mouse)|Butanoate metabolism - Mus musculus (mouse)|Terpenoid backbone biosynthesis - Mus musculus (mouse)|Synthesis and degradation of ketone bodies - Mus musculus (mouse)	3:98280435-98310738	113	162	122	745	1615	724	1.629945334	1.866184852	1.944924183	8.290517128	15.00107331	8.215698347	1.81368479	10.5024296	7.29E-24	9.61E-22	DOWN
ENSMUSG00000032661	Oas3	2'-5' oligoadenylate synthetase 3 [Source:MGI Symbol;Acc:MGI:2180850]	GO:0008152|GO:0002376|GO:0050896|GO:0003824|GO:0009987|GO:0005576|GO:0016020|GO:0005623|GO:0009605|GO:0043229|GO:0097159|GO:0050794|GO:0005615|GO:0006950|GO:0097367|GO:0043227|GO:0051707|GO:0006807|GO:0036094|GO:0006955|GO:0071944|GO:0005886|GO:0005622|GO:0044237|GO:0071704|GO:0016740|GO:0009607|GO:0019222|GO:0065009|GO:0043167|GO:0005737|GO:0000166|GO:0043231|GO:1901360|GO:0003676|GO:0045087|GO:…	metabolic process|immune system process|response to stimulus|catalytic activity|cellular process|extracellular region|membrane|cell|response to external stimulus|intracellular organelle|organic cyclic compound binding|regulation of cellular process|extracellular space|response to stress|carbohydrate derivative binding|membrane-bounded organelle|response to other organism|nitrogen compound metabol…	K14216	2'-5'-oligoadenylate synthetase[2.7.7.84]	mmu05168|mmu04621|mmu05164|mmu05162|mmu05160	Herpes simplex infection - Mus musculus (mouse)|NOD-like receptor signaling pathway - Mus musculus (mouse)|Influenza A - Mus musculus (mouse)|Measles - Mus musculus (mouse)|Hepatitis C - Mus musculus (mouse)	5:120753098-120777661	2	4	1	94	212	75	0.014550522	0.023243024	0.00804277	0.527699353	0.993392101	0.429338099	0.015278772	0.650143184	8.79E-24	1.15E-21	DOWN
ENSMUSG00000023039	Krt7	keratin 7 [Source:MGI Symbol;Acc:MGI:96704]	GO:0005198|GO:0099080|GO:0005576|GO:0005623|GO:0043229|GO:0005615|GO:0043227|GO:0005515|GO:0005622|GO:0005737|GO:0099512|GO:0043231|GO:1903561|GO:0070062|GO:0031982|GO:0005634|GO:0005856|GO:0005882|GO:0045111|GO:0045095	structural molecule activity|supramolecular complex|extracellular region|cell|intracellular organelle|extracellular space|membrane-bounded organelle|protein binding|intracellular|cytoplasm|supramolecular fiber|intracellular membrane-bounded organelle|extracellular vesicle|extracellular exosome|vesicle|nucleus|cytoskeleton|intermediate filament|intermediate filament cytoskeleton|keratin filament	-	-	-	-	15:101411043-101430313	3	0	0	70	143	61	0.021313696	0	0	0.383689004	0.654241627	0.340947735	0.007104565	0.459626122	1.39E-23	1.81E-21	DOWN
ENSMUSG00000021213	Akr1c13	aldo-keto reductase family 1, member C13 [Source:MGI Symbol;Acc:MGI:1351662]	GO:0008152|GO:0050896|GO:0003824|GO:0009987|GO:0016491|GO:0051716|GO:0044237|GO:0055114|GO:0016614|GO:0006805|GO:0009410|GO:0071466|GO:0016616|GO:0004033	metabolic process|response to stimulus|catalytic activity|cellular process|oxidoreductase activity|cellular response to stimulus|cellular metabolic process|oxidation-reduction process|oxidoreductase activity, acting on CH-OH group of donors|xenobiotic metabolic process|response to xenobiotic stimulus|cellular response to xenobiotic stimulus|oxidoreductase activity, acting on the CH-OH group of do…	-	-	-	-	13:4191150-4205596	2	9	4	94	227	108	0.070168637	0.25223186	0.155142269	2.544784641	5.129497453	2.981458915	0.159180922	3.55191367	1.66E-23	2.14E-21	DOWN
ENSMUSG00000041301	Cftr	cystic fibrosis transmembrane conductance regulator [Source:MGI Symbol;Acc:MGI:88388]	GO:0032502|GO:0008152|GO:0051179|GO:0098772|GO:0050896|GO:0005215|GO:0003824|GO:0032991|GO:0009987|GO:0022414|GO:0005576|GO:0016020|GO:0005623|GO:0000003|GO:0023052|GO:0043229|GO:0097159|GO:0023056|GO:0009986|GO:0007154|GO:0048609|GO:0016787|GO:0050794|GO:0012505|GO:0005615|GO:0023051|GO:1904951|GO:1902495|GO:0097367|GO:0016247|GO:0043227|GO:0045177|GO:0036094|GO:0005515|GO:0071944|GO:0043234|GO:…	developmental process|metabolic process|localization|molecular function regulator|response to stimulus|transporter activity|catalytic activity|macromolecular complex|cellular process|reproductive process|extracellular region|membrane|cell|reproduction|signaling|intracellular organelle|organic cyclic compound binding|positive regulation of signaling|cell surface|cell communication|multicellular or…	K05031	cystic fibrosis transmembrane conductance regulator[3.6.3.49]	mmu04024|mmu04530|mmu04152|mmu04972|mmu04971|mmu04976|mmu02010	cAMP signaling pathway - Mus musculus (mouse)|Tight junction - Mus musculus (mouse)|AMPK signaling pathway - Mus musculus (mouse)|Pancreatic secretion - Mus musculus (mouse)|Gastric acid secretion - Mus musculus (mouse)|Bile secretion - Mus musculus (mouse)|ABC transporters - Mus musculus (mouse)	6:18170687-18322768	9	7	2	92	205	117	0.051572944	0.032035941	0.012667647	0.406733763	0.756480743	0.527455461	0.032092177	0.563556656	1.85E-23	2.37E-21	DOWN
ENSMUSG00000042808	Gpx2	glutathione peroxidase 2 [Source:MGI Symbol;Acc:MGI:106609]	GO:0008152|GO:0016209|GO:0050896|GO:0003824|GO:0009987|GO:0005576|GO:0005615|GO:0016491|GO:0006950|GO:0043227|GO:0004601|GO:0016684|GO:0055114|GO:0006979|GO:0004602|GO:0098869|GO:1903561|GO:0009636|GO:0070062|GO:0031982	metabolic process|antioxidant activity|response to stimulus|catalytic activity|cellular process|extracellular region|extracellular space|oxidoreductase activity|response to stress|membrane-bounded organelle|peroxidase activity|oxidoreductase activity, acting on peroxide as acceptor|oxidation-reduction process|response to oxidative stress|glutathione peroxidase activity|cellular oxidant detoxifica…	K00432	glutathione peroxidase[1.11.1.9]	mmu00590|mmu04918|mmu00480	Arachidonic acid metabolism - Mus musculus (mouse)|Thyroid hormone synthesis - Mus musculus (mouse)|Glutathione metabolism - Mus musculus (mouse)	12:76792333-76795554	2	5	0	83	184	75	0.023291383	0.046509435	0	0.745857765	1.380127581	0.687252192	0.023266939	0.937745846	3.59E-23	4.56E-21	DOWN
ENSMUSG00000025347	Mettl7b	methyltransferase like 7B [Source:MGI Symbol;Acc:MGI:1918914]	GO:0008152|GO:0003824|GO:0032259|GO:0016740|GO:0008168	metabolic process|catalytic activity|methylation|transferase activity|methyltransferase activity	-	-	-	-	10:128958274-128960988	0	3	0	85	183	59	0	0.118951818	0	3.255254823	5.849852439	2.304118072	0.039650606	3.803075111	4.01E-23	5.05E-21	DOWN
ENSMUSG00000027513	Pck1	phosphoenolpyruvate carboxykinase 1, cytosolic [Source:MGI Symbol;Acc:MGI:97501]	GO:0032502|GO:0008152|GO:0050896|GO:0003824|GO:0009987|GO:0005576|GO:0005623|GO:0009605|GO:0097159|GO:0007154|GO:0050794|GO:0005615|GO:0006950|GO:0097367|GO:0043227|GO:0051707|GO:0006807|GO:0036094|GO:0051716|GO:0016829|GO:0005622|GO:0044237|GO:0014823|GO:0071704|GO:0009607|GO:0009893|GO:0019222|GO:0043167|GO:0009058|GO:0007568|GO:0044262|GO:0001666|GO:0009617|GO:0005737|GO:0000166|GO:0042592|GO:…	developmental process|metabolic process|response to stimulus|catalytic activity|cellular process|extracellular region|cell|response to external stimulus|organic cyclic compound binding|cell communication|regulation of cellular process|extracellular space|response to stress|carbohydrate derivative binding|membrane-bounded organelle|response to other organism|nitrogen compound metabolic process|sma…	K01596	phosphoenolpyruvate carboxykinase (GTP)[4.1.1.32]	mmu01100|mmu04151|mmu04910|mmu04068|mmu04152|mmu04931|mmu04922|mmu03320|mmu04920|mmu00010|mmu00620|mmu00020|mmu04964	Metabolic pathways - Mus musculus (mouse)|PI3K-Akt signaling pathway - Mus musculus (mouse)|Insulin signaling pathway - Mus musculus (mouse)|FoxO signaling pathway - Mus musculus (mouse)|AMPK signaling pathway - Mus musculus (mouse)|Insulin resistance - Mus musculus (mouse)|Glucagon signaling pathway - Mus musculus (mouse)|PPAR signaling pathway - Mus musculus (mouse)|Adipocytokine signaling path…	2:173153048-173159273	0	2	0	53	104	50	0	0.017383798	0	0.444949516	0.728771394	0.428037306	0.005794599	0.533919405	4.18E-23	5.23E-21	DOWN
ENSMUSG00000008601	Rab25	RAB25, member RAS oncogene family [Source:MGI Symbol;Acc:MGI:1858203]	GO:0032502|GO:0040011|GO:0051179|GO:0003824|GO:0009987|GO:0005576|GO:0016020|GO:0005623|GO:0043229|GO:0097159|GO:0016787|GO:0050794|GO:0005615|GO:0040017|GO:0097367|GO:0043227|GO:0016043|GO:0036094|GO:0005515|GO:0071944|GO:0048870|GO:0009653|GO:0033036|GO:0042995|GO:0005886|GO:0048856|GO:0005622|GO:0040012|GO:0008283|GO:0043167|GO:0009888|GO:0030030|GO:0008284|GO:0051270|GO:0006810|GO:0097708|GO:…	developmental process|locomotion|localization|catalytic activity|cellular process|extracellular region|membrane|cell|intracellular organelle|organic cyclic compound binding|hydrolase activity|regulation of cellular process|extracellular space|positive regulation of locomotion|carbohydrate derivative binding|membrane-bounded organelle|cellular component organization|small molecule binding|protein …	-	-	-	-	3:88542029-88548300	0	0	2	51	80	47	0	0	0.050495239	0.898760756	1.176764866	0.844606689	0.016831746	0.973377437	4.72E-23	5.87E-21	DOWN
ENSMUSG00000034435	Tmem30b	transmembrane protein 30B [Source:MGI Symbol;Acc:MGI:2442082]	GO:0051179|GO:0005215|GO:0016020|GO:0005623|GO:1904951|GO:0071944|GO:0033036|GO:0005886|GO:1903829|GO:0051050|GO:0031224|GO:0051641|GO:0006810|GO:0032880|GO:0010876|GO:0046907|GO:0090316|GO:0045184|GO:0005319|GO:0060341|GO:0032388|GO:0008104|GO:0051222|GO:0051649|GO:0016021|GO:0034613|GO:0006869|GO:1903827|GO:0070201|GO:0032386|GO:0071702|GO:0015031|GO:0070863|GO:0006886|GO:0006811|GO:0005548|GO:…	localization|transporter activity|membrane|cell|positive regulation of establishment of protein localization|cell periphery|macromolecule localization|plasma membrane|positive regulation of cellular protein localization|positive regulation of transport|intrinsic component of membrane|cellular localization|transport|regulation of protein localization|lipid localization|intracellular transport|posi…	-	-	-	-	12:73543402-73546392	4	5	5	81	165	85	0.081660444	0.081512021	0.112816595	1.275681101	2.169032361	1.365068356	0.091996353	1.603260606	5.72E-23	7.01E-21	DOWN
ENSMUSG00000035498	Cdcp1	CUB domain containing protein 1 [Source:MGI Symbol;Acc:MGI:2442010]	GO:0016020|GO:0005623|GO:0071944|GO:0005886|GO:0031224|GO:0016021	membrane|cell|cell periphery|plasma membrane|intrinsic component of membrane|integral component of membrane	-	-	-	-	9:123170824-123216038	0	3	0	60	155	68	0	0.019443287	0	0.375594597	0.809886267	0.434068392	0.006481096	0.539849752	5.71E-23	7.01E-21	DOWN
ENSMUSG00000024610	Cd74	CD74 antigen (invariant polypeptide of major histocompatibility complex, class II antigen-associated) [Source:MGI Symbol;Acc:MGI:96534]	GO:0032502|GO:0004871|GO:0008152|GO:0040011|GO:0051179|GO:0002376|GO:0050896|GO:0032991|GO:0009987|GO:0005576|GO:0016020|GO:0005623|GO:0023052|GO:0009605|GO:0043229|GO:0007155|GO:0023056|GO:0009986|GO:0007154|GO:0001776|GO:0050794|GO:0044877|GO:0012505|GO:0005615|GO:0023051|GO:0050900|GO:0040017|GO:0006457|GO:0050793|GO:0006950|GO:0002520|GO:0048523|GO:0043227|GO:0043235|GO:0006807|GO:0016043|GO:…	developmental process|signal transducer activity|metabolic process|locomotion|localization|immune system process|response to stimulus|macromolecular complex|cellular process|extracellular region|membrane|cell|signaling|response to external stimulus|intracellular organelle|cell adhesion|positive regulation of signaling|cell surface|cell communication|leukocyte homeostasis|regulation of cellular pr…	K06505	CD74 antigen[-]	mmu05168|mmu05152|mmu04612	Herpes simplex infection - Mus musculus (mouse)|Tuberculosis - Mus musculus (mouse)|Antigen processing and presentation - Mus musculus (mouse)	18:60803848-60812646	62	130	91	624	1563	680	1.889970365	3.164830993	3.065853523	14.67496166	30.6814654	16.30731381	2.70688496	20.55458029	8.93E-23	1.09E-20	DOWN
ENSMUSG00000027225	Duoxa2	dual oxidase maturation factor 2 [Source:MGI Symbol;Acc:MGI:1914061]	GO:0008152|GO:0051179|GO:0050896|GO:0009987|GO:0016020|GO:0005623|GO:0009605|GO:0043229|GO:0050794|GO:0012505|GO:0006950|GO:0043227|GO:0006807|GO:0033036|GO:0005622|GO:0044237|GO:0071704|GO:0042445|GO:0031224|GO:0019222|GO:0042175|GO:0005789|GO:0010817|GO:0006810|GO:0032350|GO:0005737|GO:0043231|GO:1901360|GO:0051171|GO:0045184|GO:0006725|GO:0031323|GO:0008104|GO:0006952|GO:0006575|GO:0072593|GO:…	metabolic process|localization|response to stimulus|cellular process|membrane|cell|response to external stimulus|intracellular organelle|regulation of cellular process|endomembrane system|response to stress|membrane-bounded organelle|nitrogen compound metabolic process|macromolecule localization|intracellular|cellular metabolic process|organic substance metabolic process|hormone metabolic process…	K17232	dual oxidase maturation factor 2[-]	mmu04918	Thyroid hormone synthesis - Mus musculus (mouse)	2:122298900-122302885	0	0	0	44	101	48	0	0	0	1.301915761	2.494451023	1.448290026	0	1.748218937	1.10E-22	1.33E-20	DOWN
ENSMUSG00000058063	Trim31	tripartite motif-containing 31 [Source:MGI Symbol;Acc:MGI:2385051]	GO:0008152|GO:0040011|GO:0002376|GO:0050896|GO:0003824|GO:0009987|GO:0005623|GO:0043229|GO:0050794|GO:0006950|GO:0043227|GO:0006807|GO:0051091|GO:0006955|GO:0005622|GO:0044237|GO:0071704|GO:0016740|GO:0019222|GO:0040012|GO:0065009|GO:0043167|GO:0009058|GO:0051090|GO:0005737|GO:0043231|GO:1901360|GO:0045087|GO:0051171|GO:0006725|GO:0031323|GO:1902186|GO:0044249|GO:0006952|GO:0006139|GO:0046483|GO:…	metabolic process|locomotion|immune system process|response to stimulus|catalytic activity|cellular process|cell|intracellular organelle|regulation of cellular process|response to stress|membrane-bounded organelle|nitrogen compound metabolic process|positive regulation of sequence-specific DNA binding transcription factor activity|immune response|intracellular|cellular metabolic process|organic s…	-	-	-	-	17:36898118-36910214	0	1	0	59	144	53	0	0.021608438	0	1.231385568	2.508579007	1.127979377	0.007202813	1.622647984	1.14E-22	1.37E-20	DOWN
ENSMUSG00000017607	Tns4	tensin 4 [Source:MGI Symbol;Acc:MGI:2144377]	GO:0051179|GO:0009987|GO:0005623|GO:0030054|GO:0043229|GO:0005515|GO:0033036|GO:0005622|GO:0030055|GO:0008219|GO:0005737|GO:0008104|GO:0008092|GO:0005912|GO:0012501|GO:0003779|GO:0005925|GO:0005856|GO:0006915	localization|cellular process|cell|cell junction|intracellular organelle|protein binding|macromolecule localization|intracellular|cell-substrate junction|cell death|cytoplasm|protein localization|cytoskeletal protein binding|adherens junction|programmed cell death|actin binding|focal adhesion|cytoskeleton|apoptotic process	-	-	-	-	11:99065678-99089306	4	13	6	130	254	101	0.039883473	0.103513332	0.066120399	0.999955166	1.630787007	0.792207494	0.069839068	1.140983223	1.77E-22	2.11E-20	DOWN
ENSMUSG00000020839	Tmigd1	transmembrane and immunoglobulin domain containing 1 [Source:MGI Symbol;Acc:MGI:1913851]	GO:0040011|GO:0051179|GO:0009987|GO:0016020|GO:0005623|GO:0050794|GO:0048523|GO:0071944|GO:0048870|GO:0005886|GO:0005622|GO:0031224|GO:0040012|GO:0008283|GO:0090559|GO:0008219|GO:0051270|GO:0010941|GO:0005737|GO:0042127|GO:0006928|GO:0016477|GO:0016021|GO:0060548|GO:2000145|GO:0012501|GO:0043069|GO:0043067|GO:0030334|GO:0042981|GO:0043066|GO:0006915	locomotion|localization|cellular process|membrane|cell|regulation of cellular process|negative regulation of cellular process|cell periphery|cell motility|plasma membrane|intracellular|intrinsic component of membrane|regulation of locomotion|cell proliferation|regulation of membrane permeability|cell death|regulation of cellular component movement|regulation of cell death|cytoplasm|regulation of …	-	-	-	-	11:76902159-76916587	0	0	0	52	153	57	0	0	0	0.9575839	2.351733454	1.070358539	0	1.459891964	1.98E-22	2.35E-20	DOWN
ENSMUSG00000089960	Ugt1a1	UDP glucuronosyltransferase 1 family, polypeptide A1 [Source:MGI Symbol;Acc:MGI:98898]	GO:0032502|GO:0008152|GO:0098772|GO:0050896|GO:0003824|GO:0032991|GO:0009987|GO:0016020|GO:0005623|GO:0009605|GO:0043229|GO:0097159|GO:0050794|GO:0012505|GO:0006950|GO:0048523|GO:0043227|GO:0051707|GO:0036094|GO:0005515|GO:0009056|GO:0071944|GO:0043234|GO:0051716|GO:0005886|GO:0048856|GO:0005622|GO:0044237|GO:0009892|GO:0071704|GO:0016740|GO:0009607|GO:0031224|GO:0019222|GO:0030234|GO:0042175|GO:…	developmental process|metabolic process|molecular function regulator|response to stimulus|catalytic activity|macromolecular complex|cellular process|membrane|cell|response to external stimulus|intracellular organelle|organic cyclic compound binding|regulation of cellular process|endomembrane system|response to stress|negative regulation of cellular process|membrane-bounded organelle|response to o…	K00699	glucuronosyltransferase[2.4.1.17]	mmu01100|mmu05204|mmu00830|mmu00140|mmu00982|mmu00980|mmu00983|mmu00860|mmu00040|mmu00053	Metabolic pathways - Mus musculus (mouse)|Chemical carcinogenesis - Mus musculus (mouse)|Retinol metabolism - Mus musculus (mouse)|Steroid hormone biosynthesis - Mus musculus (mouse)|Drug metabolism - cytochrome P450 - Mus musculus (mouse)|Metabolism of xenobiotics by cytochrome P450 - Mus musculus (mouse)|Drug metabolism - other enzymes - Mus musculus (mouse)|Porphyrin and chlorophyll metabolism…	1:88211959-88218997	0	0	0	99	259	52	0	0	0	2.096891123	4.578925562	1.123113944	0	2.599643543	2.04E-22	2.39E-20	DOWN
ENSMUSG00000027377	Mall	mal, T cell differentiation protein-like [Source:MGI Symbol;Acc:MGI:2385152]	GO:0032502|GO:0051179|GO:0005198|GO:0009987|GO:0016020|GO:0005623|GO:0043229|GO:0012505|GO:0043227|GO:0016043|GO:0071944|GO:0031090|GO:0033036|GO:0005886|GO:0048856|GO:0005622|GO:0019911|GO:0031224|GO:0051641|GO:0007275|GO:0097708|GO:0005737|GO:0043231|GO:0005794|GO:0048731|GO:0051668|GO:0008104|GO:0031982|GO:0016021|GO:0061024|GO:0045121|GO:0031579|GO:0008366|GO:0031410|GO:0051665|GO:0000139|GO:…	developmental process|localization|structural molecule activity|cellular process|membrane|cell|intracellular organelle|endomembrane system|membrane-bounded organelle|cellular component organization|cell periphery|organelle membrane|macromolecule localization|plasma membrane|anatomical structure development|intracellular|structural constituent of myelin sheath|intrinsic component of membrane|cellu…	-	-	-	-	2:127704386-127729932	10	18	16	140	270	139	0.304379961	0.437546413	0.538246846	3.287537088	5.292134775	3.328421211	0.426724407	3.969364358	2.07E-22	2.42E-20	DOWN
ENSMUSG00000096001	2610528A11Rik	RIKEN cDNA 2610528A11 gene [Source:MGI Symbol;Acc:MGI:1917295]	GO:0004871|GO:0040011|GO:0051179|GO:0098772|GO:0002376|GO:0050896|GO:0009987|GO:0005576|GO:0023052|GO:0009605|GO:0007154|GO:0050794|GO:0023051|GO:0050900|GO:0006950|GO:0048523|GO:0051707|GO:0005515|GO:0048870|GO:0051716|GO:0002682|GO:0007165|GO:0009607|GO:0040012|GO:0065009|GO:0048018|GO:0007186|GO:0072676|GO:0051270|GO:0009617|GO:0005102|GO:0006935|GO:0030546|GO:0010564|GO:0010469|GO:0051301|GO:…	signal transducer activity|locomotion|localization|molecular function regulator|immune system process|response to stimulus|cellular process|extracellular region|signaling|response to external stimulus|cell communication|regulation of cellular process|regulation of signaling|leukocyte migration|response to stress|negative regulation of cellular process|response to other organism|protein binding|ce…	-	-	-	-	14:37102140-37114022	0	7	0	109	306	100	0	0.24770896	0	3.726061401	8.73113772	3.485836816	0.082569653	5.314345312	2.53E-22	2.94E-20	DOWN
ENSMUSG00000011034	Slc5a1	solute carrier family 5 (sodium/glucose cotransporter), member 1 [Source:MGI Symbol;Acc:MGI:107678]	GO:0051179|GO:0005215|GO:0005576|GO:0016020|GO:0005623|GO:0030054|GO:0005615|GO:0043227|GO:0045177|GO:0071944|GO:0042995|GO:0005886|GO:0031224|GO:0005911|GO:0022857|GO:0006810|GO:0005903|GO:1903561|GO:0070062|GO:0016324|GO:0031982|GO:0016021|GO:0031253|GO:0015144|GO:0055085|GO:0031526|GO:0071702|GO:0008643|GO:0015291|GO:0015075|GO:0051119|GO:0015293|GO:0008324|GO:0034219|GO:0022890|GO:0005355|GO:…	localization|transporter activity|extracellular region|membrane|cell|cell junction|extracellular space|membrane-bounded organelle|apical part of cell|cell periphery|cell projection|plasma membrane|intrinsic component of membrane|cell-cell junction|transmembrane transporter activity|transport|brush border|extracellular vesicle|extracellular exosome|apical plasma membrane|vesicle|integral component…	K14158	solute carrier family 5 (sodium/glucose cotransporter), member 1[-]	mmu04976|mmu04973|mmu04978	Bile secretion - Mus musculus (mouse)|Carbohydrate digestion and absorption - Mus musculus (mouse)|Mineral absorption - Mus musculus (mouse)	5:33104219-33162870	6	11	9	106	177	92	0.089264088	0.130695701	0.147981229	1.216672385	1.695754868	1.076798068	0.122647006	1.329741774	3.42E-22	3.94E-20	DOWN
ENSMUSG00000021336	Slc17a4	solute carrier family 17 (sodium phosphate), member 4 [Source:MGI Symbol;Acc:MGI:2442850]	GO:0051179|GO:0005215|GO:0016020|GO:0005623|GO:0045177|GO:0071944|GO:0005886|GO:0031224|GO:0022857|GO:0006810|GO:0016324|GO:0016021|GO:0031226|GO:0055085|GO:0005887|GO:0015114|GO:0015291|GO:0006811|GO:0015075|GO:0015293|GO:0008324|GO:0008509|GO:0005436|GO:0006820|GO:0034220|GO:0006812|GO:0022890|GO:0030001|GO:0015672|GO:0015698|GO:0098655|GO:0098656|GO:0006817|GO:0015077|GO:0006814|GO:0046873|GO:…	localization|transporter activity|membrane|cell|apical part of cell|cell periphery|plasma membrane|intrinsic component of membrane|transmembrane transporter activity|transport|apical plasma membrane|integral component of membrane|intrinsic component of plasma membrane|transmembrane transport|integral component of plasma membrane|phosphate ion transmembrane transporter activity|secondary active tr…	-	-	-	-	13:23895890-23915009	0	0	0	37	99	59	0	0	0	0.187329351	0.418373331	0.304607183	0	0.303436622	4.38E-22	5.01E-20	DOWN
ENSMUSG00000041782	Lad1	ladinin [Source:MGI Symbol;Acc:MGI:109343]	GO:0005198|GO:0005576|GO:0005615|GO:0031012|GO:0043227|GO:0005515|GO:0005578|GO:0005604|GO:1903561|GO:0070062|GO:0031982|GO:0050839|GO:0045296	structural molecule activity|extracellular region|extracellular space|extracellular matrix|membrane-bounded organelle|protein binding|proteinaceous extracellular matrix|basement membrane|extracellular vesicle|extracellular exosome|vesicle|cell adhesion molecule binding|cadherin binding	-	-	-	-	1:135818598-135833342	40	50	24	293	591	255	0.618785105	0.617715252	0.410324614	3.496823385	5.887332806	3.10332071	0.548941657	4.1624923	5.56E-22	6.32E-20	DOWN
ENSMUSG00000049723	Mmp12	matrix metallopeptidase 12 [Source:MGI Symbol;Acc:MGI:97005]	GO:0032502|GO:0008152|GO:0040011|GO:0051179|GO:0002376|GO:0050896|GO:0003824|GO:0009987|GO:0005576|GO:0005623|GO:0023052|GO:0009605|GO:0043229|GO:0097159|GO:0023056|GO:0007154|GO:0016787|GO:0050794|GO:0044877|GO:0005615|GO:0023051|GO:0031012|GO:1904951|GO:0006950|GO:0048523|GO:0043227|GO:0051707|GO:0006807|GO:0002683|GO:0005515|GO:0006955|GO:0023057|GO:0048870|GO:0051716|GO:0009653|GO:0002684|GO:…	developmental process|metabolic process|locomotion|localization|immune system process|response to stimulus|catalytic activity|cellular process|extracellular region|cell|signaling|response to external stimulus|intracellular organelle|organic cyclic compound binding|positive regulation of signaling|cell communication|hydrolase activity|regulation of cellular process|macromolecular complex binding|e…	-	-	-	-	9:7344381-7369499	31	62	24	0	0	1	0.190152256	0.30372878	0.162703562	0	0	0.004826607	0.218861532	0.001608869	6.32E-22	7.14E-20	UP
ENSMUSG00000028415	Spink4	serine peptidase inhibitor, Kazal type 4 [Source:MGI Symbol;Acc:MGI:1341848]	GO:0008152|GO:0098772|GO:0009987|GO:0005576|GO:0050794|GO:0048523|GO:0006807|GO:0044237|GO:0009892|GO:0071704|GO:0019222|GO:0030234|GO:0065009|GO:0031324|GO:0004857|GO:0051171|GO:0031323|GO:0044092|GO:0050790|GO:0019538|GO:0006508|GO:0030414|GO:0051246|GO:0043086|GO:0044267|GO:0032268|GO:0051248|GO:0032269|GO:0030162|GO:0051346|GO:0052547|GO:0045861|GO:0004866|GO:0010466|GO:0052548|GO:0004867|GO:…	metabolic process|molecular function regulator|cellular process|extracellular region|regulation of cellular process|negative regulation of cellular process|nitrogen compound metabolic process|cellular metabolic process|negative regulation of metabolic process|organic substance metabolic process|regulation of metabolic process|enzyme regulator activity|regulation of molecular function|negative reg…	-	-	-	-	4:40920052-40931395	3	0	0	70	169	63	0.295435335	0	0	5.318424682	10.71751021	4.880956321	0.098478445	6.97229707	6.72E-22	7.54E-20	DOWN
ENSMUSG00000026149	Tm4sf20	transmembrane 4 L six family member 20 [Source:MGI Symbol;Acc:MGI:1913511]	GO:0008152|GO:0009987|GO:0016020|GO:0005623|GO:0030054|GO:0043229|GO:0050794|GO:0012505|GO:0048523|GO:0043227|GO:0006807|GO:0071944|GO:0005886|GO:0005622|GO:0044237|GO:0009892|GO:0071704|GO:0031224|GO:0019222|GO:0042175|GO:0005789|GO:0030055|GO:0031324|GO:0005737|GO:0043231|GO:0051171|GO:0031323|GO:0016021|GO:0005912|GO:0019538|GO:0005783|GO:0006508|GO:0051246|GO:0044267|GO:0032268|GO:0005925|GO:…	metabolic process|cellular process|membrane|cell|cell junction|intracellular organelle|regulation of cellular process|endomembrane system|negative regulation of cellular process|membrane-bounded organelle|nitrogen compound metabolic process|cell periphery|plasma membrane|intracellular|cellular metabolic process|negative regulation of metabolic process|organic substance metabolic process|intrinsic…	-	-	-	-	1:82756649-82768461	0	1	0	54	134	51	0	0.026826318	0	1.399188036	2.89806446	1.347503503	0.008942106	1.881585333	7.27E-22	8.11E-20	DOWN
ENSMUSG00000024029	Tff3	trefoil factor 3, intestinal [Source:MGI Symbol;Acc:MGI:104638]	GO:0008152|GO:0050896|GO:0009987|GO:0005576|GO:0005623|GO:0043229|GO:0050794|GO:0012505|GO:0005615|GO:0031012|GO:0006950|GO:0043227|GO:0005622|GO:0044237|GO:0071704|GO:0019222|GO:0044262|GO:0005578|GO:0097708|GO:0005737|GO:1903561|GO:0031323|GO:0030141|GO:0007586|GO:0070062|GO:0005975|GO:0031982|GO:0009611|GO:0042060|GO:0006109|GO:0005996|GO:0031410|GO:0099503|GO:0010906|GO:0019318|GO:0006006	metabolic process|response to stimulus|cellular process|extracellular region|cell|intracellular organelle|regulation of cellular process|endomembrane system|extracellular space|extracellular matrix|response to stress|membrane-bounded organelle|intracellular|cellular metabolic process|organic substance metabolic process|regulation of metabolic process|cellular carbohydrate metabolic process|protei…	-	-	-	-	17:31125306-31129646	0	0	0	46	79	35	0	0	0	4.395282199	6.300572433	3.410146304	0	4.702000312	1.87E-21	2.08E-19	DOWN
ENSMUSG00000026398	Nr5a2	nuclear receptor subfamily 5, group A, member 2 [Source:MGI Symbol;Acc:MGI:1346834]	GO:0032502|GO:0004871|GO:0008152|GO:0050896|GO:0032991|GO:0009987|GO:0005623|GO:0023052|GO:0043229|GO:0097159|GO:0007154|GO:0050794|GO:0043227|GO:0003700|GO:0006807|GO:0038023|GO:0004879|GO:0043234|GO:0051716|GO:0009653|GO:0048856|GO:0005622|GO:0044237|GO:0071704|GO:0007165|GO:0004872|GO:0009893|GO:0003682|GO:0019222|GO:0008283|GO:0043167|GO:0008289|GO:0009058|GO:0009888|GO:0007275|GO:0003707|GO:…	developmental process|signal transducer activity|metabolic process|response to stimulus|macromolecular complex|cellular process|cell|signaling|intracellular organelle|organic cyclic compound binding|cell communication|regulation of cellular process|membrane-bounded organelle|transcription factor activity, sequence-specific DNA binding|nitrogen compound metabolic process|signaling receptor activit…	K08027	nuclear receptor subfamily 5 group A member 2[-]	mmu04950	Maturity onset diabetes of the young - Mus musculus (mouse)	1:136842571-136960448	0	0	0	37	77	41	0	0	0	0.197028293	0.342247595	0.222633722	0	0.25396987	2.51E-21	2.77E-19	DOWN
ENSMUSG00000050296	Abca12	ATP-binding cassette, sub-family A (ABC1), member 12 [Source:MGI Symbol;Acc:MGI:2676312]	GO:0032502|GO:0051179|GO:0005215|GO:0003824|GO:0009987|GO:0016020|GO:0005623|GO:0043229|GO:0097159|GO:0016787|GO:0012505|GO:0097367|GO:0043227|GO:0016043|GO:0036094|GO:0005515|GO:0071944|GO:0031090|GO:0033036|GO:0005886|GO:0048856|GO:0005622|GO:1903829|GO:0051050|GO:0031224|GO:0043167|GO:0051641|GO:0022857|GO:0009888|GO:0048871|GO:0030324|GO:0010256|GO:0032370|GO:0007275|GO:0031424|GO:0006810|GO:…	developmental process|localization|transporter activity|catalytic activity|cellular process|membrane|cell|intracellular organelle|organic cyclic compound binding|hydrolase activity|endomembrane system|carbohydrate derivative binding|membrane-bounded organelle|cellular component organization|small molecule binding|protein binding|cell periphery|organelle membrane|macromolecule localization|plasma …	K05646	ATP-binding cassette, subfamily A (ABC1), member 12[-]	mmu02010	ABC transporters - Mus musculus (mouse)	1:71242276-71414910	12	2	7	141	320	130	0.046389745	0.006175794	0.029910612	0.420533843	0.79662973	0.395372517	0.02749205	0.53751203	2.73E-21	2.99E-19	DOWN
ENSMUSG00000030909	Anks4b	ankyrin repeat and sterile alpha motif domain containing 4B [Source:MGI Symbol;Acc:MGI:1919324]	GO:0032502|GO:0051179|GO:0050896|GO:0009987|GO:0016020|GO:0005623|GO:0043229|GO:0012505|GO:0006950|GO:0043227|GO:0016043|GO:0005515|GO:0071944|GO:0051716|GO:0033036|GO:0042995|GO:0005886|GO:0005622|GO:0042175|GO:0005789|GO:0005737|GO:0043231|GO:0022607|GO:0005903|GO:0008104|GO:0033554|GO:0005783|GO:0034976|GO:1904970|GO:0030154|GO:0006461|GO:1904106|GO:0043623|GO:0005902	developmental process|localization|response to stimulus|cellular process|membrane|cell|intracellular organelle|endomembrane system|response to stress|membrane-bounded organelle|cellular component organization|protein binding|cell periphery|cellular response to stimulus|macromolecule localization|cell projection|plasma membrane|intracellular|nuclear outer membrane-endoplasmic reticulum membrane ne…	-	-	-	-	7:120173858-120185586	6	13	7	123	306	115	0.093933286	0.162542474	0.12113031	1.485637905	3.085001994	1.416409828	0.12586869	1.995683243	3.92E-21	4.26E-19	DOWN
ENSMUSG00000073399	Trim40	tripartite motif-containing 40 [Source:MGI Symbol;Acc:MGI:2684881]	GO:0008152|GO:0051179|GO:0032991|GO:0009987|GO:0005623|GO:0040007|GO:0050794|GO:0048523|GO:0045926|GO:0040008|GO:0006807|GO:0016043|GO:0009056|GO:0043433|GO:0033036|GO:0005622|GO:0016049|GO:0044237|GO:0009892|GO:0071704|GO:1902494|GO:1903828|GO:0019222|GO:0065009|GO:0043167|GO:0051641|GO:0009058|GO:1990234|GO:1900181|GO:0032088|GO:0030308|GO:0001558|GO:0051090|GO:0032880|GO:0005737|GO:1901360|GO:…	metabolic process|localization|macromolecular complex|cellular process|cell|growth|regulation of cellular process|negative regulation of cellular process|negative regulation of growth|regulation of growth|nitrogen compound metabolic process|cellular component organization|catabolic process|negative regulation of sequence-specific DNA binding transcription factor activity|macromolecule localizatio…	-	-	-	-	17:36881598-36890123	0	0	2	62	132	49	0	0	0.031186177	0.674809052	1.199182216	0.543824696	0.010395392	0.805938655	6.82E-21	7.37E-19	DOWN
ENSMUSG00000070777	Ceacam20	carcinoembryonic antigen-related cell adhesion molecule 20 [Source:MGI Symbol;Acc:MGI:1918851]	GO:0002376|GO:0050896|GO:0016020|GO:0005623|GO:0009605|GO:0051707|GO:0045177|GO:0005515|GO:0071944|GO:0042995|GO:0005886|GO:0009607|GO:0031224|GO:0009617|GO:0001819|GO:0043207|GO:0001817|GO:0016324|GO:0016021|GO:0001816|GO:0031253|GO:0031528|GO:0005902	immune system process|response to stimulus|membrane|cell|response to external stimulus|response to other organism|apical part of cell|protein binding|cell periphery|cell projection|plasma membrane|response to biotic stimulus|intrinsic component of membrane|response to bacterium|positive regulation of cytokine production|response to external biotic stimulus|regulation of cytokine production|apical…	-	-	-	-	7:19965412-19991104	0	0	0	44	131	51	0	0	0	0.64288148	1.597627281	0.759851541	0	1.000120101	8.43E-21	9.05E-19	DOWN
ENSMUSG00000043003	Rasef	RAS and EF hand domain containing [Source:MGI Symbol;Acc:MGI:2448565]	GO:0003824|GO:0009987|GO:0005623|GO:0097159|GO:0016787|GO:0097367|GO:0016043|GO:0036094|GO:0005515|GO:0005622|GO:0043167|GO:0042802|GO:0005737|GO:0000166|GO:0016817|GO:0022607|GO:0001882|GO:0043169|GO:0001883|GO:0017076|GO:0005829|GO:0019003|GO:0032549|GO:0048471|GO:0032555|GO:0016818|GO:0046872|GO:0006461|GO:0005509|GO:0016462|GO:0019001|GO:0005525|GO:0032561|GO:0051259|GO:0051260|GO:0017111|GO:…	catalytic activity|cellular process|cell|organic cyclic compound binding|hydrolase activity|carbohydrate derivative binding|cellular component organization|small molecule binding|protein binding|intracellular|ion binding|identical protein binding|cytoplasm|nucleotide binding|hydrolase activity, acting on acid anhydrides|cellular component assembly|nucleoside binding|cation binding|purine nucleosi…	-	-	-	-	4:73714579-73790994	0	0	0	34	88	50	0	0	0	0.270856745	0.58516042	0.40617577	0	0.420730978	8.63E-21	9.21E-19	DOWN
ENSMUSG00000031844	Hsd17b2	hydroxysteroid (17-beta) dehydrogenase 2 [Source:MGI Symbol;Acc:MGI:1096386]	GO:0032502|GO:0008152|GO:0050896|GO:0003824|GO:0022414|GO:0016020|GO:0000003|GO:0016491|GO:0048856|GO:0071704|GO:0031224|GO:0003006|GO:0009058|GO:0007275|GO:0055114|GO:0048513|GO:1901360|GO:0048608|GO:0016229|GO:0048731|GO:0006629|GO:0016614|GO:0010033|GO:0016021|GO:0001890|GO:0032526|GO:0033764|GO:0008202|GO:0016616|GO:0033993|GO:0009790|GO:0061458|GO:0008610|GO:0006694|GO:0009792|GO:0047035|GO:…	developmental process|metabolic process|response to stimulus|catalytic activity|reproductive process|membrane|reproduction|oxidoreductase activity|anatomical structure development|organic substance metabolic process|intrinsic component of membrane|developmental process involved in reproduction|biosynthetic process|multicellular organism development|oxidation-reduction process|animal organ develop…	K13368	17beta-estradiol 17-dehydrogenase / 3alpha(17beta)-hydroxysteroid dehydrogenase (NAD+)[1.1.1.239]	mmu01100|mmu00140|mmu04913	Metabolic pathways - Mus musculus (mouse)|Steroid hormone biosynthesis - Mus musculus (mouse)|Ovarian steroidogenesis - Mus musculus (mouse)	8:117701904-117759027	0	6	2	59	140	78	0	0.128943456	0.059486018	1.224873172	2.426012212	1.651259637	0.062809824	1.767381674	9.80E-21	1.04E-18	DOWN
ENSMUSG00000021208	Ifi27l2b	interferon, alpha-inducible protein 27 like 2B [Source:MGI Symbol;Acc:MGI:1916390]	GO:0016020|GO:0031224|GO:0016021	membrane|intrinsic component of membrane|integral component of membrane	-	-	-	-	12:103450898-103457223	0	0	0	47	150	53	0	0	0	2.025604978	5.39597744	2.329230973	0	3.25027113	1.18E-20	1.24E-18	DOWN
ENSMUSG00000028786	Tmem54	transmembrane protein 54 [Source:MGI Symbol;Acc:MGI:1913510]	GO:0016020|GO:0031224|GO:0016021	membrane|intrinsic component of membrane|integral component of membrane	-	-	-	-	4:129105548-129111626	0	0	0	45	120	45	0	0	0	1.005102896	2.237183033	1.024914933	0	1.422400287	1.40E-20	1.47E-18	DOWN
ENSMUSG00000002565	Scin	scinderin [Source:MGI Symbol;Acc:MGI:1306794]	GO:0032502|GO:0051179|GO:0002376|GO:0032991|GO:0009987|GO:0005576|GO:0005623|GO:0030054|GO:0043229|GO:0050794|GO:0044877|GO:0005615|GO:0050793|GO:0002520|GO:0048523|GO:0043227|GO:0016043|GO:0005515|GO:0043234|GO:0002684|GO:0033036|GO:0042995|GO:0002682|GO:0048856|GO:0005622|GO:0044089|GO:0008283|GO:0043167|GO:0051641|GO:0009888|GO:0051130|GO:0032403|GO:0008219|GO:0007275|GO:0031334|GO:0030029|GO:…	developmental process|localization|immune system process|macromolecular complex|cellular process|extracellular region|cell|cell junction|intracellular organelle|regulation of cellular process|macromolecular complex binding|extracellular space|regulation of developmental process|immune system development|negative regulation of cellular process|membrane-bounded organelle|cellular component organiza…	K05768	gelsolin[-]	mmu05203|mmu04810|mmu04666	Viral carcinogenesis - Mus musculus (mouse)|Regulation of actin cytoskeleton - Mus musculus (mouse)|Fc gamma R-mediated phagocytosis - Mus musculus (mouse)	12:40059769-40134228	11	7	14	119	250	128	0.162708983	0.082689667	0.228863711	1.357942483	2.381215866	1.489444148	0.158087454	1.742867499	2.22E-20	2.30E-18	DOWN
ENSMUSG00000018830	Myh11	myosin, heavy polypeptide 11, smooth muscle [Source:MGI Symbol;Acc:MGI:102643]	GO:0032502|GO:0005198|GO:0003824|GO:0032991|GO:0009987|GO:0005576|GO:0005623|GO:0043229|GO:0097159|GO:0016787|GO:0044877|GO:0005615|GO:0097367|GO:0043227|GO:0016043|GO:0036094|GO:0005515|GO:0008307|GO:0043234|GO:0048856|GO:0005622|GO:0043167|GO:0009888|GO:0032403|GO:0016459|GO:0007275|GO:0007507|GO:0048513|GO:0000166|GO:0016817|GO:0022607|GO:0048468|GO:1903561|GO:0048731|GO:0008092|GO:0061061|GO:…	developmental process|structural molecule activity|catalytic activity|macromolecular complex|cellular process|extracellular region|cell|intracellular organelle|organic cyclic compound binding|hydrolase activity|macromolecular complex binding|extracellular space|carbohydrate derivative binding|membrane-bounded organelle|cellular component organization|small molecule binding|protein binding|structu…	K10352	myosin heavy chain[-]	mmu04530|mmu04270	Tight junction - Mus musculus (mouse)|Vascular smooth muscle contraction - Mus musculus (mouse)	16:14194527-14291408	397	610	314	1522	3118	1868	3.655012071	4.485127073	3.195035454	10.81045189	18.48543265	13.52965518	3.778391533	14.27517991	2.20E-20	2.30E-18	DOWN
ENSMUSG00000040808	S100g	S100 calcium binding protein G [Source:MGI Symbol;Acc:MGI:104528]	GO:0016020|GO:0005623|GO:0097159|GO:0045177|GO:0036094|GO:0071944|GO:0005886|GO:0043167|GO:0008289|GO:0019842|GO:0005496|GO:0016323|GO:0016324|GO:0043169|GO:0005499|GO:0046872|GO:0046914|GO:0005509	membrane|cell|organic cyclic compound binding|apical part of cell|small molecule binding|cell periphery|plasma membrane|ion binding|lipid binding|vitamin binding|steroid binding|basolateral plasma membrane|apical plasma membrane|cation binding|vitamin D binding|metal ion binding|transition metal ion binding|calcium ion binding	K14734	S100 calcium binding protein G[-]	mmu04978	Mineral absorption - Mus musculus (mouse)	X:162961992-162964599	0	0	0	33	71	40	0	0	0	3.238564628	5.815877359	4.00286221	0	4.352434732	3.09E-20	3.18E-18	DOWN
ENSMUSG00000079620	Muc4	mucin 4 [Source:MGI Symbol;Acc:MGI:2153525]	GO:0016020|GO:0007155|GO:0031224|GO:0031589|GO:0016021|GO:0007160	membrane|cell adhesion|intrinsic component of membrane|cell-substrate adhesion|integral component of membrane|cell-matrix adhesion	-	-	-	-	16:32735886-32782391	1	1	0	85	602	119	0.002842882	0.002270073	0	0.186369551	1.101740574	0.266064328	0.001704318	0.518058151	3.15E-20	3.22E-18	DOWN
ENSMUSG00000020609	Apob	apolipoprotein B [Source:MGI Symbol;Acc:MGI:88052]	GO:0032502|GO:0008152|GO:0040011|GO:0051179|GO:0050896|GO:0005215|GO:0032991|GO:0009987|GO:0022414|GO:0005576|GO:0016020|GO:0005623|GO:0000003|GO:0009605|GO:0043229|GO:0048609|GO:0097006|GO:0050794|GO:0012505|GO:0005615|GO:0044297|GO:0050793|GO:0097367|GO:0043227|GO:0051707|GO:0006807|GO:0016043|GO:0005515|GO:0009056|GO:0048870|GO:0051716|GO:0031090|GO:0019953|GO:0009653|GO:0032994|GO:0033036|GO:…	developmental process|metabolic process|locomotion|localization|response to stimulus|transporter activity|macromolecular complex|cellular process|reproductive process|extracellular region|membrane|cell|reproduction|response to external stimulus|intracellular organelle|multicellular organismal reproductive process|regulation of plasma lipoprotein particle levels|regulation of cellular process|endo…	K14462	apolipoprotein B[-]	mmu04979|mmu04975|mmu04977	Cholesterol metabolism - Mus musculus (mouse)|Fat digestion and absorption - Mus musculus (mouse)|Vitamin digestion and absorption - Mus musculus (mouse)	12:7977648-8016835	0	0	0	43	157	59	0	0	0	0.114683375	0.34950825	0.160461173	0	0.208217599	3.21E-20	3.27E-18	DOWN
ENSMUSG00000044860	Gm1123	predicted gene 1123 [Source:MGI Symbol;Acc:MGI:2685969]	-	-	-	-	-	-	9:99006790-99035715	0	0	1	41	73	39	0	0	0.043908189	1.256547522	1.867431156	1.218822263	0.014636063	1.447600314	3.81E-20	3.86E-18	DOWN
ENSMUSG00000001583	Tnk1	tyrosine kinase, non-receptor, 1 [Source:MGI Symbol;Acc:MGI:1930958]	GO:0032502|GO:0008152|GO:0040011|GO:0051179|GO:0002376|GO:0050896|GO:0003824|GO:0009987|GO:0016020|GO:0005623|GO:0040007|GO:0023052|GO:0097159|GO:0007154|GO:0050794|GO:0023051|GO:0006950|GO:0097367|GO:0048523|GO:0045926|GO:0040008|GO:0006807|GO:0016043|GO:0036094|GO:0005515|GO:0006955|GO:0071944|GO:0023057|GO:0048870|GO:0051716|GO:0005886|GO:0005622|GO:0016049|GO:0044237|GO:0019898|GO:0071704|GO:…	developmental process|metabolic process|locomotion|localization|immune system process|response to stimulus|catalytic activity|cellular process|membrane|cell|growth|signaling|organic cyclic compound binding|cell communication|regulation of cellular process|regulation of signaling|response to stress|carbohydrate derivative binding|negative regulation of cellular process|negative regulation of growt…	-	-	-	-	11:69851005-69858730	0	0	0	39	104	44	0	0	0	0.369645174	0.822763841	0.425251821	0	0.539220279	4.72E-20	4.74E-18	DOWN
ENSMUSG00000044156	Hepacam2	HEPACAM family member 2 [Source:MGI Symbol;Acc:MGI:2141520]	GO:0009987|GO:0016020|GO:0005623|GO:0043229|GO:0030496|GO:0012505|GO:0007017|GO:0043227|GO:0016043|GO:0031090|GO:0005622|GO:0031224|GO:0005737|GO:0000226|GO:0043231|GO:0031023|GO:0005794|GO:0051301|GO:0006996|GO:0007098|GO:0007049|GO:0016021|GO:0007010|GO:0005819|GO:0005815|GO:0005856|GO:0000139|GO:0015630|GO:0005813	cellular process|membrane|cell|intracellular organelle|midbody|endomembrane system|microtubule-based process|membrane-bounded organelle|cellular component organization|organelle membrane|intracellular|intrinsic component of membrane|cytoplasm|microtubule cytoskeleton organization|intracellular membrane-bounded organelle|microtubule organizing center organization|Golgi apparatus|cell division|orga…	-	-	-	-	6:3457096-3498298	2	3	3	56	129	66	0.016018555	0.019195846	0.026562669	0.34609038	0.665453998	0.415937623	0.020592357	0.475827334	5.48E-20	5.48E-18	DOWN
ENSMUSG00000031621	Isx	intestine specific homeobox [Source:MGI Symbol;Acc:MGI:1918847]	GO:0008152|GO:0051179|GO:0009987|GO:0005623|GO:0043229|GO:0097159|GO:0050794|GO:0048523|GO:0043227|GO:0003700|GO:0006807|GO:0005622|GO:0044237|GO:0009892|GO:0071704|GO:0051051|GO:0019222|GO:0009058|GO:0031324|GO:0009890|GO:0006810|GO:0043231|GO:1901360|GO:0000981|GO:0003676|GO:0051171|GO:0044255|GO:0006725|GO:0031323|GO:0006629|GO:0044249|GO:0007586|GO:0030656|GO:1904479|GO:0006139|GO:0046483|GO:…	metabolic process|localization|cellular process|cell|intracellular organelle|organic cyclic compound binding|regulation of cellular process|negative regulation of cellular process|membrane-bounded organelle|transcription factor activity, sequence-specific DNA binding|nitrogen compound metabolic process|intracellular|cellular metabolic process|negative regulation of metabolic process|organic subst…	-	-	-	-	8:74873173-74893506	0	0	0	45	132	46	0	0	0	0.794811401	1.946029483	0.828492552	0	1.189777812	5.92E-20	5.89E-18	DOWN
ENSMUSG00000029269	Sult1b1	sulfotransferase family 1B, member 1 [Source:MGI Symbol;Acc:MGI:2136282]	GO:0032502|GO:0008152|GO:0050896|GO:0003824|GO:0009987|GO:0005623|GO:0006807|GO:0009056|GO:0051716|GO:0048856|GO:0005622|GO:0044237|GO:0071704|GO:0042445|GO:0016740|GO:0009888|GO:0010817|GO:0006793|GO:0009812|GO:0005737|GO:1901360|GO:0006790|GO:0006082|GO:0006725|GO:0006629|GO:0006805|GO:0019637|GO:0006575|GO:0009410|GO:0006139|GO:0046483|GO:1901135|GO:0042403|GO:0008146|GO:0051923|GO:0006066|GO:…	developmental process|metabolic process|response to stimulus|catalytic activity|cellular process|cell|nitrogen compound metabolic process|catabolic process|cellular response to stimulus|anatomical structure development|intracellular|cellular metabolic process|organic substance metabolic process|hormone metabolic process|transferase activity|tissue development|regulation of hormone levels|phosphor…	-	-	-	-	5:87513339-87538195	0	0	0	32	79	44	0	0	0	0.300938092	0.620120226	0.421940817	0	0.447666378	6.76E-20	6.68E-18	DOWN
ENSMUSG00000027456	Sdcbp2	syndecan binding protein (syntenin) 2 [Source:MGI Symbol;Acc:MGI:2385156]	GO:0005576|GO:0016020|GO:0005623|GO:0043229|GO:0005615|GO:0043227|GO:0005515|GO:0071944|GO:0005886|GO:0005622|GO:0008283|GO:0043167|GO:0008289|GO:0042802|GO:0008022|GO:0005737|GO:0005543|GO:0043231|GO:0046983|GO:1903561|GO:0070062|GO:0031982|GO:0005634|GO:0042803|GO:0046982|GO:0031981|GO:0035091|GO:0005730|GO:0005654|GO:0016604|GO:1901981|GO:0016607|GO:1902936|GO:0005546	extracellular region|membrane|cell|intracellular organelle|extracellular space|membrane-bounded organelle|protein binding|cell periphery|plasma membrane|intracellular|cell proliferation|ion binding|lipid binding|identical protein binding|protein C-terminus binding|cytoplasm|phospholipid binding|intracellular membrane-bounded organelle|protein dimerization activity|extracellular vesicle|extracellu…	-	-	-	-	2:151572622-151590005	6	10	8	93	215	100	0.261858338	0.348538179	0.385867104	3.131388962	6.042518908	3.433511889	0.332087874	4.202473253	6.87E-20	6.75E-18	DOWN
ENSMUSG00000001739	Cldn15	claudin 15 [Source:MGI Symbol;Acc:MGI:1913103]	GO:0051179|GO:0005198|GO:0016020|GO:0005623|GO:0030054|GO:0007155|GO:0005515|GO:0071944|GO:0005886|GO:0031224|GO:0005911|GO:0042802|GO:0070160|GO:0016328|GO:0006810|GO:0098609|GO:0043296|GO:0016021|GO:0098742|GO:0005923|GO:0006811|GO:0016338	localization|structural molecule activity|membrane|cell|cell junction|cell adhesion|protein binding|cell periphery|plasma membrane|intrinsic component of membrane|cell-cell junction|identical protein binding|occluding junction|lateral plasma membrane|transport|cell-cell adhesion|apical junction complex|integral component of membrane|cell-cell adhesion via plasma-membrane adhesion molecules|bicell…	K06087	claudin[-]	mmu04530|mmu04514|mmu05160|mmu04670	Tight junction - Mus musculus (mouse)|Cell adhesion molecules (CAMs) - Mus musculus (mouse)|Hepatitis C - Mus musculus (mouse)|Leukocyte transendothelial migration - Mus musculus (mouse)	5:136966616-136975858	3	5	0	61	144	67	0.048076091	0.063990146	0	0.75418936	1.486053234	0.844703572	0.037355412	1.028315388	1.07E-19	1.04E-17	DOWN
ENSMUSG00000054662	Ano9	anoctamin 9 [Source:MGI Symbol;Acc:MGI:1918595]	GO:0051179|GO:0005215|GO:0009987|GO:0016020|GO:0005623|GO:0016043|GO:0071944|GO:0033036|GO:0005886|GO:0005622|GO:0051051|GO:0031224|GO:0065009|GO:0022857|GO:0010256|GO:0006810|GO:0010876|GO:0032410|GO:0034763|GO:0005319|GO:0043271|GO:0016021|GO:0044092|GO:0097035|GO:0061024|GO:0055085|GO:0006869|GO:0071702|GO:0022898|GO:0017121|GO:0043269|GO:0015267|GO:0034766|GO:0007009|GO:0006811|GO:0015075|GO:…	localization|transporter activity|cellular process|membrane|cell|cellular component organization|cell periphery|macromolecule localization|plasma membrane|intracellular|negative regulation of transport|intrinsic component of membrane|regulation of molecular function|transmembrane transporter activity|endomembrane system organization|transport|lipid localization|negative regulation of transporter …	-	-	-	-	7:141101212-141117806	2	0	0	49	108	46	0.013913781	0	0	0.263038549	0.483922146	0.251805087	0.004637927	0.332921927	1.31E-19	1.28E-17	DOWN
ENSMUSG00000001349	Cnn1	calponin 1 [Source:MGI Symbol;Acc:MGI:104979]	GO:0009987|GO:0005623|GO:0030054|GO:0043229|GO:0050794|GO:0048523|GO:0016043|GO:0005515|GO:0005622|GO:0008283|GO:0030055|GO:0033002|GO:0030029|GO:0042127|GO:0005516|GO:0006996|GO:0008092|GO:0008285|GO:0005912|GO:0048659|GO:0003779|GO:0048660|GO:0007010|GO:0048662|GO:0005925|GO:0005856|GO:0030036|GO:1904706|GO:0031032	cellular process|cell|cell junction|intracellular organelle|regulation of cellular process|negative regulation of cellular process|cellular component organization|protein binding|intracellular|cell proliferation|cell-substrate junction|muscle cell proliferation|actin filament-based process|regulation of cell proliferation|calmodulin binding|organelle organization|cytoskeletal protein binding|nega…	-	-	-	-	9:22099216-22109630	15	31	7	136	254	166	0.236837222	0.390906065	0.122164005	1.656684287	2.582606577	2.062001474	0.249969097	2.100430779	1.33E-19	1.28E-17	DOWN
ENSMUSG00000035699	Slc51a	solute carrier family 51, alpha subunit [Source:MGI Symbol;Acc:MGI:2146634]	GO:0051179|GO:0005215|GO:0032991|GO:0016020|GO:0005623|GO:0043229|GO:0012505|GO:0043227|GO:0005515|GO:0071944|GO:0043234|GO:0033036|GO:0005886|GO:0005622|GO:0031224|GO:0042175|GO:0005789|GO:0022857|GO:0042802|GO:0006810|GO:0005737|GO:0010876|GO:0043231|GO:0046983|GO:0005319|GO:0016323|GO:0016021|GO:0005783|GO:0055085|GO:0006869|GO:0015125|GO:0042803|GO:0071702|GO:0046982|GO:0046903|GO:0006811|GO:…	localization|transporter activity|macromolecular complex|membrane|cell|intracellular organelle|endomembrane system|membrane-bounded organelle|protein binding|cell periphery|protein complex|macromolecule localization|plasma membrane|intracellular|intrinsic component of membrane|nuclear outer membrane-endoplasmic reticulum membrane network|endoplasmic reticulum membrane|transmembrane transporter ac…	K14360	organic solute transporter subunit alpha[-]	mmu04976	Bile secretion - Mus musculus (mouse)	16:32475522-32487879	0	0	0	43	86	33	0	0	0	1.265961109	2.113370988	0.990726577	0	1.456686225	1.63E-19	1.57E-17	DOWN
ENSMUSG00000037921	Ddx60	DEAD (Asp-Glu-Ala-Asp) box polypeptide 60 [Source:MGI Symbol;Acc:MGI:2384570]	GO:0002376|GO:0050896|GO:0009987|GO:0005623|GO:0023052|GO:0009605|GO:0043229|GO:0097159|GO:0023056|GO:0007154|GO:0050794|GO:0023051|GO:0002253|GO:0006950|GO:0097367|GO:0051707|GO:0036094|GO:0005515|GO:0006955|GO:0051716|GO:0002684|GO:0002682|GO:0005622|GO:0007165|GO:0009607|GO:0043167|GO:1900245|GO:0002699|GO:0050688|GO:0005737|GO:0000166|GO:0001819|GO:0009967|GO:0003676|GO:0002764|GO:0045087|GO:…	immune system process|response to stimulus|cellular process|cell|signaling|response to external stimulus|intracellular organelle|organic cyclic compound binding|positive regulation of signaling|cell communication|regulation of cellular process|regulation of signaling|activation of immune response|response to stress|carbohydrate derivative binding|response to other organism|small molecule binding|…	-	-	-	-	8:61928087-62038244	28	25	23	165	260	149	0.162417409	0.115814274	0.147450538	0.738405918	0.971199005	0.679950258	0.141894074	0.796518394	2.21E-19	2.11E-17	DOWN
ENSMUSG00000036123	Slc9a3	solute carrier family 9 (sodium/hydrogen exchanger), member 3 [Source:MGI Symbol;Acc:MGI:105064]	GO:0051179|GO:0005215|GO:0009987|GO:0005576|GO:0016020|GO:0005623|GO:0005615|GO:0043227|GO:0045177|GO:0005515|GO:0071944|GO:0042995|GO:0005886|GO:0031224|GO:0022857|GO:0071804|GO:0006810|GO:0042592|GO:0005903|GO:1903561|GO:0019725|GO:0019904|GO:0070062|GO:0016324|GO:0031982|GO:0016021|GO:0031253|GO:0055085|GO:0055082|GO:0031526|GO:0071805|GO:0098657|GO:0048878|GO:0015291|GO:0030165|GO:0006811|GO:…	localization|transporter activity|cellular process|extracellular region|membrane|cell|extracellular space|membrane-bounded organelle|apical part of cell|protein binding|cell periphery|cell projection|plasma membrane|intrinsic component of membrane|transmembrane transporter activity|cellular potassium ion transport|transport|homeostatic process|brush border|extracellular vesicle|cellular homeostas…	K12040	solute carrier family 9 (sodium/hydrogen exchanger), member 3[-]	mmu04974|mmu04976|mmu04978|mmu04964	Protein digestion and absorption - Mus musculus (mouse)|Bile secretion - Mus musculus (mouse)|Mineral absorption - Mus musculus (mouse)|Proximal tubule bicarbonate reclamation - Mus musculus (mouse)	13:74121457-74169442	26	25	19	206	577	203	0.25186613	0.193409654	0.203424375	1.539548506	3.599371793	1.547041319	0.216233386	2.228653873	3.17E-19	3.02E-17	DOWN
ENSMUSG00000090231	Cfb	complement factor B [Source:MGI Symbol;Acc:MGI:105975]	GO:0008152|GO:0002376|GO:0050896|GO:0003824|GO:0005576|GO:0016787|GO:0005615|GO:0002253|GO:0006950|GO:0043227|GO:0006807|GO:0006955|GO:0002684|GO:0072562|GO:0002682|GO:0071704|GO:0008283|GO:0045087|GO:0050776|GO:1903561|GO:0006959|GO:0050778|GO:0006952|GO:0006956|GO:0070062|GO:0017171|GO:0031982|GO:0008233|GO:0019538|GO:0006508|GO:0006957|GO:0008236|GO:0004252|GO:0004175	metabolic process|immune system process|response to stimulus|catalytic activity|extracellular region|hydrolase activity|extracellular space|activation of immune response|response to stress|membrane-bounded organelle|nitrogen compound metabolic process|immune response|positive regulation of immune system process|blood microparticle|regulation of immune system process|organic substance metabolic pr…	K01335	component factor B[3.4.21.47]	mmu04610|mmu05150	Complement and coagulation cascades - Mus musculus (mouse)|Staphylococcus aureus infection - Mus musculus (mouse)	17:34856374-34862518	0	0	8	96	181	80	0	0	0.112464183	0.942114481	1.482637191	0.800572442	0.037488061	1.075108038	4.04E-19	3.82E-17	DOWN
ENSMUSG00000050866	Clrn3	clarin 3 [Source:MGI Symbol;Acc:MGI:2142022]	GO:0005576|GO:0016020|GO:0005615|GO:0043227|GO:0031224|GO:1903561|GO:0070062|GO:0031982|GO:0016021	extracellular region|membrane|extracellular space|membrane-bounded organelle|intrinsic component of membrane|extracellular vesicle|extracellular exosome|vesicle|integral component of membrane	-	-	-	-	7:135511466-135528654	0	0	2	55	118	43	0	0	0.040839266	0.78391406	1.40381194	0.62496399	0.013613089	0.93756333	4.12E-19	3.87E-17	DOWN
ENSMUSG00000025888	Casp1	caspase 1 [Source:MGI Symbol;Acc:MGI:96544]	GO:0008152|GO:0051179|GO:0002376|GO:0050896|GO:0003824|GO:0032991|GO:0009987|GO:0005576|GO:0005623|GO:0023052|GO:0009605|GO:0043229|GO:0023056|GO:0007154|GO:0016787|GO:0050794|GO:0023051|GO:1904951|GO:0006950|GO:0043227|GO:0051707|GO:0006807|GO:0005515|GO:0006955|GO:0009056|GO:0043234|GO:0051716|GO:0033036|GO:0005622|GO:0044237|GO:0071704|GO:0007165|GO:0009607|GO:0009893|GO:0051050|GO:0019222|GO:…	metabolic process|localization|immune system process|response to stimulus|catalytic activity|macromolecular complex|cellular process|extracellular region|cell|signaling|response to external stimulus|intracellular organelle|positive regulation of signaling|cell communication|hydrolase activity|regulation of cellular process|regulation of signaling|positive regulation of establishment of protein lo…	K01370	caspase 1[3.4.22.36]	mmu04217|mmu04621|mmu05164|mmu05132|mmu05133|mmu04623|mmu05134|mmu05014	Necroptosis - Mus musculus (mouse)|NOD-like receptor signaling pathway - Mus musculus (mouse)|Influenza A - Mus musculus (mouse)|Salmonella infection - Mus musculus (mouse)|Pertussis - Mus musculus (mouse)|Cytosolic DNA-sensing pathway - Mus musculus (mouse)|Legionellosis - Mus musculus (mouse)|Amyotrophic lateral sclerosis (ALS) - Mus musculus (mouse)	9:5298517-5307265	17	22	16	116	172	115	0.693388441	0.716632655	0.721257965	3.650133748	4.517559894	3.690045645	0.710426354	3.952579762	7.09E-19	6.63E-17	DOWN
ENSMUSG00000061531	Tmem236	transmembrane protein 236 [Source:MGI Symbol;Acc:MGI:1919309]	GO:0016020|GO:0031224|GO:0016021	membrane|intrinsic component of membrane|integral component of membrane	-	-	-	-	2:14174523-14221993	4	5	2	60	155	72	0.066752224	0.066630898	0.036888159	0.772437645	1.665590095	0.945201514	0.056757094	1.127743085	1.25E-18	1.17E-16	DOWN
ENSMUSG00000020865	Abcc3	ATP-binding cassette, sub-family C (CFTR/MRP), member 3 [Source:MGI Symbol;Acc:MGI:1923658]	GO:0051179|GO:0005215|GO:0003824|GO:0016020|GO:0097159|GO:0016787|GO:0097367|GO:0036094|GO:0031224|GO:0043167|GO:0022857|GO:0006810|GO:0000166|GO:0016817|GO:0016021|GO:0055085|GO:0017076|GO:0032555|GO:0016818|GO:0016820|GO:0042626|GO:0016462|GO:0032559|GO:0005524|GO:0017111|GO:0016887|GO:0042623|GO:0043492	localization|transporter activity|catalytic activity|membrane|organic cyclic compound binding|hydrolase activity|carbohydrate derivative binding|small molecule binding|intrinsic component of membrane|ion binding|transmembrane transporter activity|transport|nucleotide binding|hydrolase activity, acting on acid anhydrides|integral component of membrane|transmembrane transport|purine nucleotide bind…	K05667	ATP-binding cassette, subfamily C (CFTR/MRP), member 3[-]	mmu04976|mmu02010|mmu01523	Bile secretion - Mus musculus (mouse)|ABC transporters - Mus musculus (mouse)|Antifolate resistance - Mus musculus (mouse)	11:94343295-94392997	54	62	45	277	574	271	0.450425938	0.413021349	0.414850937	1.782549515	3.083178983	1.7783287	0.426099408	2.214685732	2.19E-18	2.02E-16	DOWN
ENSMUSG00000033581	Igf2bp2	insulin-like growth factor 2 mRNA binding protein 2 [Source:MGI Symbol;Acc:MGI:1890358]	GO:0008152|GO:0051179|GO:0009987|GO:0005623|GO:0043229|GO:0097159|GO:0050794|GO:0043227|GO:0006807|GO:0033036|GO:0005622|GO:0044237|GO:0071704|GO:0019222|GO:0009058|GO:0006810|GO:0006403|GO:0005737|GO:0043231|GO:0003676|GO:0051171|GO:0031323|GO:0044249|GO:0019538|GO:0005634|GO:0050658|GO:0005829|GO:0051246|GO:0071702|GO:0044267|GO:0006518|GO:0032268|GO:0034645|GO:0010468|GO:0010467|GO:0005856|GO:…	metabolic process|localization|cellular process|cell|intracellular organelle|organic cyclic compound binding|regulation of cellular process|membrane-bounded organelle|nitrogen compound metabolic process|macromolecule localization|intracellular|cellular metabolic process|organic substance metabolic process|regulation of metabolic process|biosynthetic process|transport|RNA localization|cytoplasm|in…	-	-	-	-	16:22059009-22163299	10	8	10	82	156	95	0.044409499	0.028373932	0.049080068	0.280942199	0.44612004	0.331901331	0.040621166	0.352987857	2.71E-18	2.50E-16	DOWN
ENSMUSG00000038745	Nlrp6	NLR family, pyrin domain containing 6 [Source:MGI Symbol;Acc:MGI:2141990]	GO:0004871|GO:0008152|GO:0051179|GO:0002376|GO:0050896|GO:0032991|GO:0009987|GO:0016020|GO:0005623|GO:0023052|GO:0009605|GO:0043229|GO:0097159|GO:0007154|GO:0050794|GO:0012505|GO:0023051|GO:0002253|GO:0006950|GO:0097367|GO:0048523|GO:0043227|GO:0051707|GO:0006807|GO:0036094|GO:0002683|GO:0005515|GO:0006955|GO:0009056|GO:0071944|GO:0038023|GO:0023057|GO:0043234|GO:0051716|GO:0031090|GO:0002684|GO:…	signal transducer activity|metabolic process|localization|immune system process|response to stimulus|macromolecular complex|cellular process|membrane|cell|signaling|response to external stimulus|intracellular organelle|organic cyclic compound binding|cell communication|regulation of cellular process|endomembrane system|regulation of signaling|activation of immune response|response to stress|carbo…	K20863	NACHT, LRR and PYD domains-containing protein 6[-]	mmu04621	NOD-like receptor signaling pathway - Mus musculus (mouse)	7:140920902-140929192	14	12	16	119	322	148	0.11910723	0.08153064	0.150442131	0.781048707	1.764050509	0.990540946	0.117026667	1.178546721	4.28E-18	3.92E-16	DOWN
ENSMUSG00000040322	Slc25a24	solute carrier family 25 (mitochondrial carrier, phosphate carrier), member 24 [Source:MGI Symbol;Acc:MGI:1917160]	GO:0051179|GO:0050896|GO:0005215|GO:0009987|GO:0016020|GO:0005623|GO:0043229|GO:0050794|GO:0006950|GO:0043227|GO:0051716|GO:0031090|GO:0005622|GO:0031224|GO:0043167|GO:0051641|GO:0022857|GO:0008219|GO:0010035|GO:0006810|GO:0010941|GO:0006979|GO:0005737|GO:0031966|GO:0046907|GO:0043231|GO:0019866|GO:0051649|GO:0016021|GO:0043169|GO:0033554|GO:0071241|GO:0055085|GO:0005740|GO:0006839|GO:0005347|GO:…	localization|response to stimulus|transporter activity|cellular process|membrane|cell|intracellular organelle|regulation of cellular process|response to stress|membrane-bounded organelle|cellular response to stimulus|organelle membrane|intracellular|intrinsic component of membrane|ion binding|cellular localization|transmembrane transporter activity|cell death|response to inorganic substance|trans…	-	-	-	-	3:109123149-109168457	80	121	59	388	708	369	1.320170294	1.594681571	1.0760698	4.939729538	7.523662524	4.790475981	1.330307222	5.751289348	7.08E-18	6.45E-16	DOWN
ENSMUSG00000069516	Lyz2	lysozyme 2 [Source:MGI Symbol;Acc:MGI:96897]	GO:0008152|GO:0050896|GO:0003824|GO:0009987|GO:0005576|GO:0009605|GO:0016787|GO:0005615|GO:0006950|GO:0043227|GO:0051707|GO:0005515|GO:0009056|GO:0044237|GO:0071704|GO:0009607|GO:0019835|GO:0042802|GO:0016798|GO:0009617|GO:1903561|GO:0006952|GO:0003796|GO:0098542|GO:0070062|GO:0043207|GO:0031982|GO:0004553|GO:0042742|GO:0016998|GO:0050830|GO:0050829	metabolic process|response to stimulus|catalytic activity|cellular process|extracellular region|response to external stimulus|hydrolase activity|extracellular space|response to stress|membrane-bounded organelle|response to other organism|protein binding|catabolic process|cellular metabolic process|organic substance metabolic process|response to biotic stimulus|cytolysis|identical protein binding|…	K13915	lysozyme C[3.2.1.17]	mmu04970	Salivary secretion - Mus musculus (mouse)	10:117277331-117282321	935	2545	998	288	557	339	43.38093001	94.3020499	51.17580241	10.30885146	16.64169996	12.37365557	62.95292744	13.108069	7.27E-18	6.58E-16	UP
ENSMUSG00000022809	Nr1i2	nuclear receptor subfamily 1, group I, member 2 [Source:MGI Symbol;Acc:MGI:1337040]	GO:0004871|GO:0008152|GO:0051179|GO:0050896|GO:0009987|GO:0005623|GO:0023052|GO:0043229|GO:0097159|GO:0007154|GO:0050794|GO:0048523|GO:0043227|GO:0003700|GO:0006807|GO:0005515|GO:0009056|GO:0038023|GO:0004879|GO:0051716|GO:0005622|GO:0044237|GO:0009892|GO:0071704|GO:0007165|GO:0004872|GO:0008144|GO:0009893|GO:0019222|GO:0043167|GO:0009058|GO:0031324|GO:0009890|GO:0006810|GO:0003707|GO:0043231|GO:…	signal transducer activity|metabolic process|localization|response to stimulus|cellular process|cell|signaling|intracellular organelle|organic cyclic compound binding|cell communication|regulation of cellular process|negative regulation of cellular process|membrane-bounded organelle|transcription factor activity, sequence-specific DNA binding|nitrogen compound metabolic process|protein binding|ca…	-	-	-	-	16:38248323-38294824	0	0	0	29	78	39	0	0	0	0.535081299	1.201266159	0.733775879	0	0.823374445	7.67E-18	6.91E-16	DOWN
ENSMUSG00000044393	Dsg2	desmoglein 2 [Source:MGI Symbol;Acc:MGI:1196466]	GO:0032502|GO:0051179|GO:0050896|GO:0009987|GO:0022414|GO:0005576|GO:0016020|GO:0005623|GO:0030054|GO:0000003|GO:0023052|GO:0098900|GO:0007155|GO:0009986|GO:0007154|GO:0048609|GO:0050794|GO:0005615|GO:0043227|GO:0045177|GO:0016043|GO:0005515|GO:0071944|GO:0005886|GO:0048856|GO:0031224|GO:0005911|GO:0043167|GO:0009888|GO:0030057|GO:0016328|GO:0007275|GO:0051270|GO:0042391|GO:0002027|GO:0098609|GO:…	developmental process|localization|response to stimulus|cellular process|reproductive process|extracellular region|membrane|cell|cell junction|reproduction|signaling|regulation of action potential|cell adhesion|cell surface|cell communication|multicellular organismal reproductive process|regulation of cellular process|extracellular space|membrane-bounded organelle|apical part of cell|cellular com…	K07597	desmoglein 2[-]	mmu05412	Arrhythmogenic right ventricular cardiomyopathy (ARVC) - Mus musculus (mouse)	18:20558074-20604521	94	135	102	472	1089	509	0.646263109	0.741246223	0.775047106	2.503535392	4.821299492	2.753025349	0.720852146	3.359286744	1.12E-17	1.00E-15	DOWN
ENSMUSG00000094559	Cyp2d34	cytochrome P450, family 2, subfamily d, polypeptide 34 [Source:MGI Symbol;Acc:MGI:2385022]	GO:0008152|GO:0003824|GO:0009987|GO:0016020|GO:0097159|GO:0016491|GO:0044237|GO:0071704|GO:0031224|GO:0043167|GO:0055114|GO:0004497|GO:0006082|GO:0044255|GO:0016705|GO:0006629|GO:0016021|GO:0043169|GO:0020037|GO:0016712|GO:0006631|GO:0008395|GO:0046872|GO:0046914|GO:0001676|GO:0019752|GO:0019369|GO:0032787|GO:0005506	metabolic process|catalytic activity|cellular process|membrane|organic cyclic compound binding|oxidoreductase activity|cellular metabolic process|organic substance metabolic process|intrinsic component of membrane|ion binding|oxidation-reduction process|monooxygenase activity|organic acid metabolic process|cellular lipid metabolic process|oxidoreductase activity, acting on paired donors, with inc…	K07414	cytochrome P450, family 2, subfamily D[1.14.14.1]	mmu04726|mmu00140	Serotonergic synapse - Mus musculus (mouse)|Steroid hormone biosynthesis - Mus musculus (mouse)	15:82615965-82620907	0	0	0	30	83	38	0	0	0	0.871254422	2.011999228	1.125360207	0	1.336204619	1.23E-17	1.10E-15	DOWN
ENSMUSG00000005803	Sqor	sulfide quinone oxidoreductase [Source:MGI Symbol;Acc:MGI:1929899]	GO:0008152|GO:0003824|GO:0009987|GO:0016020|GO:0005623|GO:0043229|GO:0016491|GO:0043227|GO:0031090|GO:0005622|GO:0044237|GO:0048037|GO:0048038|GO:0055114|GO:0005737|GO:0031966|GO:0043231|GO:0006790|GO:0016667|GO:0019866|GO:0005740|GO:0070813|GO:0005739|GO:0005743|GO:0070221|GO:0070224	metabolic process|catalytic activity|cellular process|membrane|cell|intracellular organelle|oxidoreductase activity|membrane-bounded organelle|organelle membrane|intracellular|cellular metabolic process|cofactor binding|quinone binding|oxidation-reduction process|cytoplasm|mitochondrial membrane|intracellular membrane-bounded organelle|sulfur compound metabolic process|oxidoreductase activity, ac…	K17218	sulfide:quinone oxidoreductase[1.8.5.4]	mmu00920	Sulfur metabolism - Mus musculus (mouse)	2:122765237-122809569	69	114	76	396	794	373	0.756921835	0.998738567	0.921428013	3.351392206	5.608872503	3.21898829	0.892362805	4.059750999	1.29E-17	1.14E-15	DOWN
ENSMUSG00000035429	Ptprh	protein tyrosine phosphatase, receptor type, H [Source:MGI Symbol;Acc:MGI:3026877]	GO:0004871|GO:0008152|GO:0003824|GO:0009987|GO:0016020|GO:0005623|GO:0016787|GO:0045177|GO:0006807|GO:0005515|GO:0071944|GO:0038023|GO:0042995|GO:0005886|GO:0005622|GO:0044237|GO:0071704|GO:0004872|GO:0031224|GO:0006793|GO:0005737|GO:0004888|GO:0016788|GO:0016324|GO:0016021|GO:0031253|GO:0019538|GO:0031528|GO:0042578|GO:0044267|GO:0036211|GO:0006796|GO:0006464|GO:0016791|GO:0005001|GO:0005902|GO:…	signal transducer activity|metabolic process|catalytic activity|cellular process|membrane|cell|hydrolase activity|apical part of cell|nitrogen compound metabolic process|protein binding|cell periphery|signaling receptor activity|cell projection|plasma membrane|intracellular|cellular metabolic process|organic substance metabolic process|receptor activity|intrinsic component of membrane|phosphorus …	-	-	-	-	7:4548612-4604041	13	19	5	130	265	104	0.155516479	0.181522012	0.066111762	1.199789467	2.041424675	0.978763876	0.134383418	1.406659339	1.66E-17	1.46E-15	DOWN
ENSMUSG00000004864	Mapk13	mitogen-activated protein kinase 13 [Source:MGI Symbol;Acc:MGI:1346864]	GO:0004871|GO:0008152|GO:0050896|GO:0003824|GO:0009987|GO:0005623|GO:0023052|GO:0043229|GO:0097159|GO:0007154|GO:0050794|GO:0006950|GO:0097367|GO:0043227|GO:0006807|GO:0036094|GO:0051716|GO:0005057|GO:0005622|GO:0044237|GO:0071704|GO:0016740|GO:0007165|GO:0019222|GO:0043167|GO:0009058|GO:0006793|GO:0023014|GO:0004702|GO:0005737|GO:0000166|GO:0001819|GO:0043231|GO:1901360|GO:0051171|GO:0006725|GO:…	signal transducer activity|metabolic process|response to stimulus|catalytic activity|cellular process|cell|signaling|intracellular organelle|organic cyclic compound binding|cell communication|regulation of cellular process|response to stress|carbohydrate derivative binding|membrane-bounded organelle|nitrogen compound metabolic process|small molecule binding|cellular response to stimulus|signal tr…	K04441	p38 MAP kinase[2.7.11.24]	mmu04010|mmu04015|mmu05167|mmu05169|mmu05205|mmu04218|mmu05152|mmu04621|mmu05164|mmu04723|mmu04261|mmu05418|mmu04550|mmu05160|mmu04068|mmu04728|mmu04926|mmu04380|mmu04750|mmu04611|mmu04722|mmu04071|mmu04670|mmu04668|mmu05145|mmu04660|mmu04659|mmu05142|mmu04933|mmu04620|mmu01522|mmu04657|mmu04914|mmu04912|mmu04658|mmu05132|mmu05133|mmu04917|mmu04622|mmu04664|mmu05140|mmu04370|mmu05014	MAPK signaling pathway - Mus musculus (mouse)|Rap1 signaling pathway - Mus musculus (mouse)|Kaposi's sarcoma-associated herpesvirus infection - Mus musculus (mouse)|Epstein-Barr virus infection - Mus musculus (mouse)|Proteoglycans in cancer - Mus musculus (mouse)|Cellular senescence - Mus musculus (mouse)|Tuberculosis - Mus musculus (mouse)|NOD-like receptor signaling pathway - Mus musculus (mous…	17:28769307-28778698	2	12	0	90	220	91	0.047936172	0.229739067	0	1.664516692	3.396181692	1.716189725	0.092558413	2.258962703	1.73E-17	1.52E-15	DOWN
ENSMUSG00000027317	Ppp1r14d	protein phosphatase 1, regulatory (inhibitor) subunit 14D [Source:MGI Symbol;Acc:MGI:1919362]	GO:0008152|GO:0098772|GO:0009987|GO:0005623|GO:0050794|GO:0005622|GO:0044237|GO:0019222|GO:0030234|GO:0065009|GO:0006793|GO:0019208|GO:0005737|GO:0004857|GO:0031323|GO:0044092|GO:0050790|GO:0043086|GO:0019212|GO:0051174|GO:0006796|GO:0019888|GO:0004864|GO:0016310|GO:0042325	metabolic process|molecular function regulator|cellular process|cell|regulation of cellular process|intracellular|cellular metabolic process|regulation of metabolic process|enzyme regulator activity|regulation of molecular function|phosphorus metabolic process|phosphatase regulator activity|cytoplasm|enzyme inhibitor activity|regulation of cellular metabolic process|negative regulation of molecul…	-	-	-	-	2:119218119-119229906	0	0	0	31	73	32	0	0	0	1.00019643	1.965918964	1.052820877	0	1.339645424	1.88E-17	1.65E-15	DOWN
ENSMUSG00000057074	Ces1g	carboxylesterase 1G [Source:MGI Symbol;Acc:MGI:88378]	GO:0008152|GO:0003824|GO:0009987|GO:0005623|GO:0043229|GO:0016787|GO:0097006|GO:0050794|GO:0012505|GO:0043227|GO:0016043|GO:0005622|GO:0044237|GO:0071704|GO:0019222|GO:0005737|GO:0043231|GO:0022607|GO:0044255|GO:0031323|GO:0006629|GO:0016788|GO:0034381|GO:0034377|GO:0005783|GO:0019216|GO:0005788|GO:0034378|GO:0006638|GO:0052689|GO:0090320|GO:0046486|GO:0010468|GO:0090207|GO:0010467|GO:0065005|GO:…	metabolic process|catalytic activity|cellular process|cell|intracellular organelle|hydrolase activity|regulation of plasma lipoprotein particle levels|regulation of cellular process|endomembrane system|membrane-bounded organelle|cellular component organization|intracellular|cellular metabolic process|organic substance metabolic process|regulation of metabolic process|cytoplasm|intracellular membr…	-	-	-	-	8:93302369-93337308	0	0	0	36	73	28	0	0	0	0.710134072	1.201943755	0.563228974	0	0.825102267	1.96E-17	1.71E-15	DOWN
ENSMUSG00000040525	Cblc	Casitas B-lineage lymphoma c [Source:MGI Symbol;Acc:MGI:1931457]	GO:0004871|GO:0008152|GO:0050896|GO:0003824|GO:0032991|GO:0009987|GO:0005576|GO:0016020|GO:0005623|GO:0023052|GO:0043229|GO:0007154|GO:0050794|GO:0005615|GO:0023051|GO:0048523|GO:0043227|GO:0006807|GO:0005515|GO:0009056|GO:0071944|GO:0023057|GO:0051716|GO:0005886|GO:0005622|GO:0044237|GO:0009892|GO:0071704|GO:1902494|GO:0016740|GO:0007165|GO:0019222|GO:0065009|GO:0043167|GO:0031324|GO:0006793|GO:…	signal transducer activity|metabolic process|response to stimulus|catalytic activity|macromolecular complex|cellular process|extracellular region|membrane|cell|signaling|intracellular organelle|cell communication|regulation of cellular process|extracellular space|regulation of signaling|negative regulation of cellular process|membrane-bounded organelle|nitrogen compound metabolic process|protein …	K04707	E3 ubiquitin-protein ligase CBL[2.3.2.27]	mmu05200|mmu04144|mmu05205|mmu04910|mmu04120|mmu04660|mmu04012|mmu05100	Pathways in cancer - Mus musculus (mouse)|Endocytosis - Mus musculus (mouse)|Proteoglycans in cancer - Mus musculus (mouse)|Insulin signaling pathway - Mus musculus (mouse)|Ubiquitin mediated proteolysis - Mus musculus (mouse)|T cell receptor signaling pathway - Mus musculus (mouse)|ErbB signaling pathway - Mus musculus (mouse)|Bacterial invasion of epithelial cells - Mus musculus (mouse)	7:19778881-19796809	0	0	0	28	54	29	0	0	0	0.315387479	0.507696963	0.33309095	0	0.385391798	3.00E-17	2.60E-15	DOWN
ENSMUSG00000021211	Akr1c12	aldo-keto reductase family 1, member C12 [Source:MGI Symbol;Acc:MGI:1351661]	GO:0008152|GO:0050896|GO:0003824|GO:0009987|GO:0016491|GO:0051716|GO:0044237|GO:0055114|GO:0016614|GO:0006805|GO:0009410|GO:0071466|GO:0016616|GO:0004033	metabolic process|response to stimulus|catalytic activity|cellular process|oxidoreductase activity|cellular response to stimulus|cellular metabolic process|oxidation-reduction process|oxidoreductase activity, acting on CH-OH group of donors|xenobiotic metabolic process|response to xenobiotic stimulus|cellular response to xenobiotic stimulus|oxidoreductase activity, acting on the CH-OH group of do…	-	-	-	-	13:4268176-4279433	0	0	0	59	154	31	0	0	0	2.203994629	4.801779899	1.180867913	0	2.728880813	4.34E-17	3.73E-15	DOWN
ENSMUSG00000054169	Ceacam10	carcinoembryonic antigen-related cell adhesion molecule 10 [Source:MGI Symbol;Acc:MGI:1347248]	-	-	-	-	-	-	7:24777206-24784657	0	0	0	30	63	29	0	0	0	0.593521492	1.040344416	0.585042567	0	0.739636158	4.56E-17	3.91E-15	DOWN
ENSMUSG00000068874	Selenbp1	selenium binding protein 1 [Source:MGI Symbol;Acc:MGI:96825]	GO:0032502|GO:0051179|GO:0009987|GO:0005576|GO:0016020|GO:0005623|GO:0043229|GO:0005615|GO:0043227|GO:0033036|GO:0005622|GO:0008430|GO:0006810|GO:0005737|GO:0043231|GO:0045184|GO:1903561|GO:0008104|GO:0070062|GO:0031982|GO:0005634|GO:0005829|GO:0071702|GO:0015031|GO:0031981|GO:0030154|GO:0005730|GO:0001650|GO:0015833|GO:0045444|GO:0042886|GO:0050873	developmental process|localization|cellular process|extracellular region|membrane|cell|intracellular organelle|extracellular space|membrane-bounded organelle|macromolecule localization|intracellular|selenium binding|transport|cytoplasm|intracellular membrane-bounded organelle|establishment of protein localization|extracellular vesicle|protein localization|extracellular exosome|vesicle|nucleus|cyt…	-	-	-	-	3:94933056-94944758	104	137	130	466	908	538	1.919603651	2.019498013	2.651962559	6.635813882	10.79241302	7.812153711	2.197021407	8.413460204	5.35E-17	4.56E-15	DOWN
ENSMUSG00000066861	Oas1g	2'-5' oligoadenylate synthetase 1G [Source:MGI Symbol;Acc:MGI:97429]	GO:0002376|GO:0050896|GO:0003824|GO:0005623|GO:0009605|GO:0043229|GO:0097159|GO:0006950|GO:0097367|GO:0043227|GO:0051707|GO:0036094|GO:0006955|GO:0005622|GO:0016740|GO:0009607|GO:0043167|GO:0005737|GO:0000166|GO:0043231|GO:0003676|GO:0006952|GO:0098542|GO:0009615|GO:0043207|GO:0051607|GO:0016772|GO:0043169|GO:0005634|GO:0017076|GO:0016779|GO:0005829|GO:0032555|GO:0003723|GO:0046872|GO:0046914|GO:…	immune system process|response to stimulus|catalytic activity|cell|response to external stimulus|intracellular organelle|organic cyclic compound binding|response to stress|carbohydrate derivative binding|membrane-bounded organelle|response to other organism|small molecule binding|immune response|intracellular|transferase activity|response to biotic stimulus|ion binding|cytoplasm|nucleotide bindin…	K14216	2'-5'-oligoadenylate synthetase[2.7.7.84]	mmu05168|mmu04621|mmu05164|mmu05162|mmu05160	Herpes simplex infection - Mus musculus (mouse)|NOD-like receptor signaling pathway - Mus musculus (mouse)|Influenza A - Mus musculus (mouse)|Measles - Mus musculus (mouse)|Hepatitis C - Mus musculus (mouse)	5:120876142-120887613	1	8	0	58	127	59	0.018226344	0.116416948	0	0.815316356	1.490143186	0.845737162	0.044881097	1.050398901	6.01E-17	5.10E-15	DOWN
ENSMUSG00000035451	Foxa1	forkhead box A1 [Source:MGI Symbol;Acc:MGI:1347472]	GO:0032502|GO:0008152|GO:0050896|GO:0009987|GO:0022414|GO:0005623|GO:0000003|GO:0023052|GO:0043229|GO:0048646|GO:0097159|GO:0023056|GO:0007154|GO:0050794|GO:0023051|GO:0050793|GO:0048523|GO:0043227|GO:0003700|GO:0006807|GO:0016043|GO:0005515|GO:0051091|GO:0051716|GO:0009653|GO:0042995|GO:0048856|GO:0005622|GO:0044237|GO:0009892|GO:0071704|GO:0042445|GO:0007165|GO:0009893|GO:0019222|GO:0065009|GO:…	developmental process|metabolic process|response to stimulus|cellular process|reproductive process|cell|reproduction|signaling|intracellular organelle|anatomical structure formation involved in morphogenesis|organic cyclic compound binding|positive regulation of signaling|cell communication|regulation of cellular process|regulation of signaling|regulation of developmental process|negative regulat…	-	-	-	-	12:57540628-57546916	0	0	0	31	96	37	0	0	0	0.405072618	1.047038894	0.493006994	0	0.648372835	8.36E-17	7.06E-15	DOWN
ENSMUSG00000085683	Tmem238l	transmembrane protein 238 like [Source:MGI Symbol;Acc:MGI:1918826]	GO:0016020|GO:0031224|GO:0016021	membrane|intrinsic component of membrane|integral component of membrane	-	-	-	-	11:66956638-66965016	0	0	0	54	145	30	0	0	0	0.911402311	2.042713195	0.516313291	0	1.156809599	1.18E-16	9.90E-15	DOWN
ENSMUSG00000029102	Hgfac	hepatocyte growth factor activator [Source:MGI Symbol;Acc:MGI:1859281]	GO:0008152|GO:0003824|GO:0005576|GO:0005623|GO:0043229|GO:0016787|GO:0012505|GO:0005615|GO:0043227|GO:0006807|GO:0005622|GO:0071704|GO:0005737|GO:0043231|GO:0017171|GO:0008233|GO:0019538|GO:0005783|GO:0006508|GO:0008236|GO:0005791|GO:0004252|GO:0004175	metabolic process|catalytic activity|extracellular region|cell|intracellular organelle|hydrolase activity|endomembrane system|extracellular space|membrane-bounded organelle|nitrogen compound metabolic process|intracellular|organic substance metabolic process|cytoplasm|intracellular membrane-bounded organelle|serine hydrolase activity|peptidase activity|protein metabolic process|endoplasmic reticu…	-	-	-	-	5:35041509-35048461	1	0	0	30	75	35	0.010230566	0	0	0.236712675	0.493953379	0.281608397	0.003410189	0.337424817	1.37E-16	1.14E-14	DOWN
ENSMUSG00000027514	Zbp1	Z-DNA binding protein 1 [Source:MGI Symbol;Acc:MGI:1927449]	GO:0002376|GO:0050896|GO:0003824|GO:0009987|GO:0005623|GO:0023052|GO:0009605|GO:0043229|GO:0097159|GO:0023056|GO:0007154|GO:0016787|GO:0050794|GO:0023051|GO:0006950|GO:0043227|GO:0051707|GO:0005515|GO:0006955|GO:0051716|GO:0002684|GO:0019239|GO:0002682|GO:0005622|GO:0007165|GO:0009607|GO:0042802|GO:0060760|GO:0005737|GO:0009967|GO:0043231|GO:0003676|GO:0045087|GO:0050776|GO:0050778|GO:0006952|GO:…	immune system process|response to stimulus|catalytic activity|cellular process|cell|signaling|response to external stimulus|intracellular organelle|organic cyclic compound binding|positive regulation of signaling|cell communication|hydrolase activity|regulation of cellular process|regulation of signaling|response to stress|membrane-bounded organelle|response to other organism|protein binding|immu…	K12965	Z-DNA binding protein 1[-]	mmu04217|mmu04623	Necroptosis - Mus musculus (mouse)|Cytosolic DNA-sensing pathway - Mus musculus (mouse)	2:173206612-173218923	15	13	14	102	212	106	0.189538398	0.131191152	0.195519329	0.994365687	1.725073079	1.053735602	0.17208296	1.257724789	2.14E-16	1.78E-14	DOWN
ENSMUSG00000000154	Slc22a18	solute carrier family 22 (organic cation transporter), member 18 [Source:MGI Symbol;Acc:MGI:1336884]	GO:0051179|GO:0050896|GO:0005215|GO:0016020|GO:0005623|GO:0043229|GO:0012505|GO:0043227|GO:0045177|GO:0005515|GO:0071944|GO:0005886|GO:0005622|GO:0031224|GO:0022857|GO:0006810|GO:0005635|GO:0005737|GO:0015238|GO:0043231|GO:0019899|GO:0042493|GO:0016324|GO:0016021|GO:0055085|GO:0005634|GO:0015893|GO:0044389|GO:0031625|GO:0006855	localization|response to stimulus|transporter activity|membrane|cell|intracellular organelle|endomembrane system|membrane-bounded organelle|apical part of cell|protein binding|cell periphery|plasma membrane|intracellular|intrinsic component of membrane|transmembrane transporter activity|transport|nuclear envelope|cytoplasm|drug transmembrane transporter activity|intracellular membrane-bounded org…	-	-	-	-	7:143473736-143499334	0	0	0	34	56	23	0	0	0	0.695430279	0.956078456	0.479730377	0	0.710413037	2.64E-16	2.19E-14	DOWN
ENSMUSG00000028238	Atp6v0d2	ATPase, H+ transporting, lysosomal V0 subunit D2 [Source:MGI Symbol;Acc:MGI:1924415]	GO:0051179|GO:0005215|GO:0003824|GO:0032991|GO:0009987|GO:0005576|GO:0016020|GO:0005623|GO:0043229|GO:0016787|GO:0012505|GO:0005615|GO:0043227|GO:0045177|GO:0071944|GO:0043234|GO:0031090|GO:0005886|GO:0005622|GO:0051641|GO:0022857|GO:0005768|GO:0006810|GO:0097708|GO:0005737|GO:0042592|GO:0046907|GO:0043231|GO:0016817|GO:1903561|GO:0019725|GO:0070062|GO:0051649|GO:0016324|GO:0031982|GO:0033177|GO:…	localization|transporter activity|catalytic activity|macromolecular complex|cellular process|extracellular region|membrane|cell|intracellular organelle|hydrolase activity|endomembrane system|extracellular space|membrane-bounded organelle|apical part of cell|cell periphery|protein complex|organelle membrane|plasma membrane|intracellular|cellular localization|transmembrane transporter activity|endo…	K02146	V-type H+-transporting ATPase subunit d[-]	mmu01100|mmu05203|mmu05152|mmu04145|mmu00190|mmu04142|mmu05323|mmu04721|mmu04966	Metabolic pathways - Mus musculus (mouse)|Viral carcinogenesis - Mus musculus (mouse)|Tuberculosis - Mus musculus (mouse)|Phagosome - Mus musculus (mouse)|Oxidative phosphorylation - Mus musculus (mouse)|Lysosome - Mus musculus (mouse)|Rheumatoid arthritis - Mus musculus (mouse)|Synaptic vesicle cycle - Mus musculus (mouse)|Collecting duct acid secretion - Mus musculus (mouse)	4:19876841-19922605	20	42	16	0	0	0	0.44552076	0.747193608	0.393915787	0	0	0	0.528876719	0	3.24E-16	2.67E-14	UP
ENSMUSG00000054128	H2-T3	histocompatibility 2, T region locus 3 [Source:MGI Symbol;Acc:MGI:95959]	GO:0016020|GO:0031224|GO:0016021	membrane|intrinsic component of membrane|integral component of membrane	K06751|K06751	major histocompatibility complex, class I[-]|major histocompatibility complex, class I[-]	mmu05165|mmu05165|mmu05166|mmu05166|mmu04144|mmu04144|mmu05203|mmu05203|mmu05167|mmu05167|mmu05169|mmu05169|mmu05168|mmu05168|mmu04218|mmu04218|mmu04145|mmu04145|mmu04514|mmu04514|mmu04612|mmu04612|mmu05416|mmu05416|mmu05320|mmu05320|mmu04940|mmu04940|mmu05332|mmu05332|mmu05330|mmu05330	Human papillomavirus infection - Mus musculus (mouse)|Human papillomavirus infection - Mus musculus (mouse)|HTLV-I infection - Mus musculus (mouse)|HTLV-I infection - Mus musculus (mouse)|Endocytosis - Mus musculus (mouse)|Endocytosis - Mus musculus (mouse)|Viral carcinogenesis - Mus musculus (mouse)|Viral carcinogenesis - Mus musculus (mouse)|Kaposi's sarcoma-associated herpesvirus infection - M…	17:36185572-36190287	0	0	0	30	101	37	0	0	0	0.165071215	0.463867075	0.207603109	0	0.278847133	3.29E-16	2.70E-14	DOWN
ENSMUSG00000033213	AA467197	expressed sequence AA467197 [Source:MGI Symbol;Acc:MGI:3034182]	GO:0008152|GO:0051179|GO:0005215|GO:0003824|GO:0032991|GO:0009987|GO:0016020|GO:0005623|GO:0009055|GO:0043229|GO:0016491|GO:0043227|GO:0043234|GO:0070469|GO:0031090|GO:0005622|GO:0044237|GO:0004129|GO:0031224|GO:0022857|GO:0070069|GO:0006810|GO:0022900|GO:0055114|GO:0045277|GO:0005737|GO:0031966|GO:0043231|GO:0006091|GO:0005746|GO:0015002|GO:0019866|GO:0016021|GO:0055085|GO:0005740|GO:0005634|GO:…	metabolic process|localization|transporter activity|catalytic activity|macromolecular complex|cellular process|membrane|cell|electron carrier activity|intracellular organelle|oxidoreductase activity|membrane-bounded organelle|protein complex|respiratory chain|organelle membrane|intracellular|cellular metabolic process|cytochrome-c oxidase activity|intrinsic component of membrane|transmembrane tra…	-	-	-	-	2:122636986-122641191	0	5	4	51	159	71	0	0.12509105	0.138505668	1.232625706	3.207631964	1.749845202	0.087865573	2.063367624	4.04E-16	3.30E-14	DOWN
ENSMUSG00000073043	Atoh1	atonal bHLH transcription factor 1 [Source:MGI Symbol;Acc:MGI:104654]	GO:0032502|GO:0008152|GO:0040011|GO:0051179|GO:0050896|GO:0009987|GO:0005623|GO:0023052|GO:0009605|GO:0043229|GO:0097159|GO:0007154|GO:0050794|GO:0050793|GO:0048523|GO:0043227|GO:0003700|GO:0006807|GO:0016043|GO:0005515|GO:0048870|GO:0051716|GO:0009653|GO:0048856|GO:0005622|GO:0044237|GO:0071704|GO:0007165|GO:0009893|GO:0003682|GO:0019222|GO:0009058|GO:0009888|GO:0030030|GO:0008219|GO:0007275|GO:…	developmental process|metabolic process|locomotion|localization|response to stimulus|cellular process|cell|signaling|response to external stimulus|intracellular organelle|organic cyclic compound binding|cell communication|regulation of cellular process|regulation of developmental process|negative regulation of cellular process|membrane-bounded organelle|transcription factor activity, sequence-spe…	-	-	-	-	6:64729125-64731245	0	0	0	33	78	27	0	0	0	0.732914202	1.44593706	0.611478901	0	0.930110054	4.89E-16	3.97E-14	DOWN
ENSMUSG00000084128	Esrp2	epithelial splicing regulatory protein 2 [Source:MGI Symbol;Acc:MGI:1924661]	GO:0032502|GO:0008152|GO:0009987|GO:0005623|GO:0043229|GO:0097159|GO:0050794|GO:0043227|GO:0006807|GO:0009653|GO:0048856|GO:0005622|GO:0044237|GO:0071704|GO:0019222|GO:0008283|GO:0009888|GO:0048732|GO:0030324|GO:0008284|GO:0007275|GO:0048513|GO:0043231|GO:1901360|GO:0042127|GO:0003676|GO:0051171|GO:0001763|GO:0050673|GO:0006725|GO:0031323|GO:0048731|GO:0048729|GO:0035239|GO:0035295|GO:0006139|GO:…	developmental process|metabolic process|cellular process|cell|intracellular organelle|organic cyclic compound binding|regulation of cellular process|membrane-bounded organelle|nitrogen compound metabolic process|anatomical structure morphogenesis|anatomical structure development|intracellular|cellular metabolic process|organic substance metabolic process|regulation of metabolic process|cell proli…	-	-	-	-	8:106130319-106136974	3	2	0	44	98	41	0.024702617	0.013154483	0	0.279521226	0.519654106	0.265599178	0.012619033	0.354924837	5.56E-16	4.50E-14	DOWN
ENSMUSG00000046733	Gprc5a	G protein-coupled receptor, family C, group 5, member A [Source:MGI Symbol;Acc:MGI:1891250]	GO:0004871|GO:0050896|GO:0009987|GO:0005576|GO:0016020|GO:0005623|GO:0023052|GO:0043229|GO:0007154|GO:0050794|GO:0005615|GO:0043227|GO:0005515|GO:0071944|GO:0038023|GO:0051716|GO:0005886|GO:0005622|GO:0007165|GO:0004872|GO:0031224|GO:0007186|GO:0043231|GO:1903561|GO:0004888|GO:0070062|GO:0031982|GO:0016021|GO:0050839|GO:0005634|GO:0045296|GO:0031981|GO:0004930|GO:0005730	signal transducer activity|response to stimulus|cellular process|extracellular region|membrane|cell|signaling|intracellular organelle|cell communication|regulation of cellular process|extracellular space|membrane-bounded organelle|protein binding|cell periphery|signaling receptor activity|cellular response to stimulus|plasma membrane|intracellular|signal transduction|receptor activity|intrinsic c…	-	-	-	-	6:135065651-135084709	0	0	1	31	75	31	0	0	0.03239889	0.701049826	1.415699314	0.71487011	0.01079963	0.943873083	7.11E-16	5.73E-14	DOWN
ENSMUSG00000031257	Nox1	NADPH oxidase 1 [Source:MGI Symbol;Acc:MGI:2450016]	GO:0032502|GO:0008152|GO:0040011|GO:0051179|GO:0050896|GO:0005215|GO:0003824|GO:0032991|GO:0009987|GO:0016020|GO:0005623|GO:0030054|GO:0023052|GO:0043229|GO:0048646|GO:0023056|GO:0007154|GO:0050794|GO:0012505|GO:0023051|GO:0016491|GO:1990204|GO:0006950|GO:0043227|GO:0006807|GO:0016043|GO:0005515|GO:0071944|GO:0048870|GO:0051716|GO:0009653|GO:0042995|GO:0005886|GO:0048856|GO:0005622|GO:0044237|GO:…	developmental process|metabolic process|locomotion|localization|response to stimulus|transporter activity|catalytic activity|macromolecular complex|cellular process|membrane|cell|cell junction|signaling|intracellular organelle|anatomical structure formation involved in morphogenesis|positive regulation of signaling|cell communication|regulation of cellular process|endomembrane system|regulation o…	K08008	NADPH oxidase[-]	mmu05418|mmu04380|mmu04933	Fluid shear stress and atherosclerosis - Mus musculus (mouse)|Osteoclast differentiation - Mus musculus (mouse)|AGE-RAGE signaling pathway in diabetic complications - Mus musculus (mouse)	X:134086421-134221956	1	0	0	27	53	29	0.015656621	0	0	0.326028793	0.534190829	0.357084428	0.005218874	0.405768017	7.44E-16	5.96E-14	DOWN
ENSMUSG00000054630	Ugt2b5	UDP glucuronosyltransferase 2 family, polypeptide B5 [Source:MGI Symbol;Acc:MGI:98900]	GO:0008152|GO:0003824|GO:0016020|GO:0016740|GO:0031224|GO:0016757|GO:0016021|GO:0016758|GO:0008194|GO:0015020	metabolic process|catalytic activity|membrane|transferase activity|intrinsic component of membrane|transferase activity, transferring glycosyl groups|integral component of membrane|transferase activity, transferring hexosyl groups|UDP-glycosyltransferase activity|glucuronosyltransferase activity	K00699	glucuronosyltransferase[2.4.1.17]	mmu01100|mmu05204|mmu00830|mmu00140|mmu00982|mmu00980|mmu00983|mmu00860|mmu00040|mmu00053	Metabolic pathways - Mus musculus (mouse)|Chemical carcinogenesis - Mus musculus (mouse)|Retinol metabolism - Mus musculus (mouse)|Steroid hormone biosynthesis - Mus musculus (mouse)|Drug metabolism - cytochrome P450 - Mus musculus (mouse)|Metabolism of xenobiotics by cytochrome P450 - Mus musculus (mouse)|Drug metabolism - other enzymes - Mus musculus (mouse)|Porphyrin and chlorophyll metabolism…	5:87124960-87140318	0	0	0	30	58	24	0	0	0	0.760589167	1.227378492	0.620459968	0	0.869475876	7.91E-16	6.31E-14	DOWN
ENSMUSG00000054065	Pkp3	plakophilin 3 [Source:MGI Symbol;Acc:MGI:1891830]	GO:0008152|GO:0051179|GO:0032991|GO:0009987|GO:0016020|GO:0005623|GO:0030054|GO:0043229|GO:0007155|GO:0050794|GO:0048523|GO:0043227|GO:0006807|GO:0016043|GO:0005515|GO:0009056|GO:0071944|GO:0033036|GO:0005886|GO:1990904|GO:0005622|GO:0044237|GO:0009892|GO:0071704|GO:0009893|GO:0019222|GO:0005911|GO:0051641|GO:0031324|GO:0030529|GO:0010256|GO:0030057|GO:0005913|GO:0098609|GO:0045294|GO:0043231|GO:…	metabolic process|localization|macromolecular complex|cellular process|membrane|cell|cell junction|intracellular organelle|cell adhesion|regulation of cellular process|negative regulation of cellular process|membrane-bounded organelle|nitrogen compound metabolic process|cellular component organization|protein binding|catabolic process|cell periphery|macromolecule localization|plasma membrane|ribo…	-	-	-	-	7:141078218-141090510	3	0	0	36	66	34	0.027474112	0	0	0.254357307	0.389235086	0.244961465	0.009158037	0.296184619	8.12E-16	6.45E-14	DOWN
ENSMUSG00000031551	Ido1	indoleamine 2,3-dioxygenase 1 [Source:MGI Symbol;Acc:MGI:96416]	GO:0032502|GO:0008152|GO:0002376|GO:0050896|GO:0099080|GO:0003824|GO:0009987|GO:0005623|GO:0007610|GO:0009605|GO:0043229|GO:0007155|GO:0097159|GO:0050794|GO:0016491|GO:0050793|GO:0006950|GO:0002520|GO:0048523|GO:0051707|GO:0006807|GO:0002683|GO:0005515|GO:0006955|GO:0009056|GO:0030155|GO:0002684|GO:0002682|GO:0048856|GO:0005622|GO:0044237|GO:0071704|GO:0009607|GO:0008283|GO:0002507|GO:0043167|GO:…	developmental process|metabolic process|immune system process|response to stimulus|supramolecular complex|catalytic activity|cellular process|cell|behavior|response to external stimulus|intracellular organelle|cell adhesion|organic cyclic compound binding|regulation of cellular process|oxidoreductase activity|regulation of developmental process|response to stress|immune system development|negativ…	K00463	indoleamine 2,3-dioxygenase[1.13.11.52]	mmu01100|mmu00380|mmu05143	Metabolic pathways - Mus musculus (mouse)|Tryptophan metabolism - Mus musculus (mouse)|African trypanosomiasis - Mus musculus (mouse)	8:24584136-24597009	1	0	0	27	64	32	0.033466564	0	0	0.696897711	1.378854664	0.842256702	0.011155521	0.972669692	9.01E-16	7.13E-14	DOWN
ENSMUSG00000041237	Pklr	pyruvate kinase liver and red blood cell [Source:MGI Symbol;Acc:MGI:97604]	GO:0008152|GO:0050896|GO:0003824|GO:0009987|GO:0005576|GO:0005623|GO:0009605|GO:0005615|GO:0006950|GO:0043227|GO:0006807|GO:0009056|GO:0051716|GO:0005622|GO:0044237|GO:0071704|GO:0016740|GO:0043167|GO:0009058|GO:0006793|GO:0007584|GO:0009266|GO:0010035|GO:0001666|GO:0005737|GO:1901360|GO:0006091|GO:0009408|GO:0006082|GO:0006725|GO:1903561|GO:0044249|GO:1901698|GO:0019637|GO:0010033|GO:0070062|GO:…	metabolic process|response to stimulus|catalytic activity|cellular process|extracellular region|cell|response to external stimulus|extracellular space|response to stress|membrane-bounded organelle|nitrogen compound metabolic process|catabolic process|cellular response to stimulus|intracellular|cellular metabolic process|organic substance metabolic process|transferase activity|ion binding|biosynth…	K12406	pyruvate kinase isozymes R/L[2.7.1.40]	mmu01100|mmu00230|mmu04932|mmu04910|mmu01200|mmu01230|mmu00010|mmu04930|mmu00620|mmu04950	Metabolic pathways - Mus musculus (mouse)|Purine metabolism - Mus musculus (mouse)|Non-alcoholic fatty liver disease (NAFLD) - Mus musculus (mouse)|Insulin signaling pathway - Mus musculus (mouse)|Carbon metabolism - Mus musculus (mouse)|Biosynthesis of amino acids - Mus musculus (mouse)|Glycolysis / Gluconeogenesis - Mus musculus (mouse)|Type II diabetes mellitus - Mus musculus (mouse)|Pyruvate …	3:89136142-89146784	3	4	0	44	74	38	0.03860272	0.041102679	0	0.436807142	0.613191021	0.384685828	0.026568466	0.478227997	9.98E-16	7.85E-14	DOWN
ENSMUSG00000020788	Atp2a3	ATPase, Ca++ transporting, ubiquitous [Source:MGI Symbol;Acc:MGI:1194503]	GO:0051179|GO:0005215|GO:0003824|GO:0016020|GO:0005623|GO:0043229|GO:0097159|GO:0016787|GO:0012505|GO:0097367|GO:0043227|GO:0036094|GO:0005515|GO:0031090|GO:0005622|GO:0031224|GO:0042175|GO:0005789|GO:0043167|GO:0022857|GO:0006810|GO:0005737|GO:0000166|GO:0043231|GO:0016817|GO:0016021|GO:0043169|GO:0033017|GO:0005783|GO:0055085|GO:0017076|GO:0032555|GO:0016529|GO:0016818|GO:0016820|GO:0016528|GO:…	localization|transporter activity|catalytic activity|membrane|cell|intracellular organelle|organic cyclic compound binding|hydrolase activity|endomembrane system|carbohydrate derivative binding|membrane-bounded organelle|small molecule binding|protein binding|organelle membrane|intracellular|intrinsic component of membrane|nuclear outer membrane-endoplasmic reticulum membrane network|endoplasmic …	K05853	Ca2+ transporting ATPase, sarcoplasmic/endoplasmic reticulum[3.6.3.8]	mmu04020|mmu05010|mmu04022|mmu04972	Calcium signaling pathway - Mus musculus (mouse)|Alzheimer's disease - Mus musculus (mouse)|cGMP-PKG signaling pathway - Mus musculus (mouse)|Pancreatic secretion - Mus musculus (mouse)	11:72961169-72993044	166	234	138	604	1082	603	1.370795174	1.543214827	1.259478934	3.847964226	5.753680009	3.917349943	1.391162979	4.506331393	1.07E-15	8.36E-14	DOWN
ENSMUSG00000010601	Apol7a	apolipoprotein L 7a [Source:MGI Symbol;Acc:MGI:1923011]	GO:0008152|GO:0051179|GO:0005576|GO:0006807|GO:0033036|GO:0071704|GO:0008289|GO:0006810|GO:0010876|GO:0019538|GO:0006869|GO:0071702|GO:0042157	metabolic process|localization|extracellular region|nitrogen compound metabolic process|macromolecule localization|organic substance metabolic process|lipid binding|transport|lipid localization|protein metabolic process|lipid transport|organic substance transport|lipoprotein metabolic process	-	-	-	-	15:77388221-77399110	0	2	1	34	67	31	0	0.015176675	0.010500527	0.249194948	0.409886509	0.231690437	0.008559067	0.296923965	1.08E-15	8.45E-14	DOWN
ENSMUSG00000031891	Hsd11b2	hydroxysteroid 11-beta dehydrogenase 2 [Source:MGI Symbol;Acc:MGI:104720]	GO:0008152|GO:0050896|GO:0003824|GO:0022414|GO:0005623|GO:0000003|GO:0009605|GO:0043229|GO:0097159|GO:0012505|GO:0016491|GO:0006950|GO:0043227|GO:0036094|GO:0005622|GO:0048037|GO:0071704|GO:0008289|GO:0001666|GO:0055114|GO:0005737|GO:0003014|GO:0000166|GO:0043231|GO:1901360|GO:0003013|GO:0016229|GO:0050662|GO:0006629|GO:0016614|GO:0032094|GO:0007565|GO:0005496|GO:1901698|GO:0042493|GO:0010033|GO:…	metabolic process|response to stimulus|catalytic activity|reproductive process|cell|reproduction|response to external stimulus|intracellular organelle|organic cyclic compound binding|endomembrane system|oxidoreductase activity|response to stress|membrane-bounded organelle|small molecule binding|intracellular|cofactor binding|organic substance metabolic process|lipid binding|response to hypoxia|ox…	K00071	corticosteroid 11-beta-dehydrogenase isozyme 2 [EC:1.1.1.-][-]	mmu00140|mmu04960	Steroid hormone biosynthesis - Mus musculus (mouse)|Aldosterone-regulated sodium reabsorption - Mus musculus (mouse)	8:105518755-105523988	0	0	0	31	102	33	0	0	0	0.793634124	2.179628117	0.861501371	0	1.278254538	1.24E-15	9.66E-14	DOWN
ENSMUSG00000074300	BC030870	cDNA sequence BC030870 [Source:MGI Symbol;Acc:MGI:3039572]	GO:0016020|GO:0031224|GO:0016021	membrane|intrinsic component of membrane|integral component of membrane	-	-	-	-	8:65085613-65129563	0	0	0	26	44	23	0	0	0	0.812691576	1.147980802	0.73312479	0	0.897932389	1.73E-15	1.33E-13	DOWN
ENSMUSG00000058921	Slc10a5	solute carrier family 10 (sodium/bile acid cotransporter family), member 5 [Source:MGI Symbol;Acc:MGI:2685251]	GO:0051179|GO:0005215|GO:0016020|GO:0033036|GO:0031224|GO:0022857|GO:0006810|GO:0010876|GO:0005319|GO:0016021|GO:0055085|GO:0006869|GO:0015125|GO:0071702|GO:0015291|GO:0006811|GO:0015075|GO:0015293|GO:0008324|GO:0015721|GO:0008508|GO:0015711|GO:0008509|GO:0006820|GO:0006812|GO:0008514|GO:0022890|GO:0030001|GO:0015672|GO:0008028|GO:0015718|GO:0015077|GO:0006814|GO:0046873|GO:0015081	localization|transporter activity|membrane|macromolecule localization|intrinsic component of membrane|transmembrane transporter activity|transport|lipid localization|lipid transporter activity|integral component of membrane|transmembrane transport|lipid transport|bile acid transmembrane transporter activity|organic substance transport|secondary active transmembrane transporter activity|ion transp…	-	-	-	-	3:10331734-10335656	0	1	0	29	70	30	0	0.012431875	0	0.348218852	0.70158319	0.367328676	0.004143958	0.472376906	1.75E-15	1.35E-13	DOWN
ENSMUSG00000029032	Arhgef16	Rho guanine nucleotide exchange factor (GEF) 16 [Source:MGI Symbol;Acc:MGI:2446219]	GO:0040011|GO:0051179|GO:0098772|GO:0050896|GO:0009987|GO:0005623|GO:0023052|GO:0009605|GO:0007154|GO:0050794|GO:0023051|GO:0005085|GO:0016043|GO:0005515|GO:0048870|GO:0051716|GO:0033036|GO:0005622|GO:1903829|GO:0007165|GO:0065009|GO:0051641|GO:0051130|GO:0010256|GO:0005102|GO:1905477|GO:0005088|GO:0032880|GO:0005737|GO:0006935|GO:0060341|GO:0008104|GO:0006928|GO:0019899|GO:0016477|GO:0019904|GO:…	locomotion|localization|molecular function regulator|response to stimulus|cellular process|cell|signaling|response to external stimulus|cell communication|regulation of cellular process|regulation of signaling|guanyl-nucleotide exchange factor activity|cellular component organization|protein binding|cell motility|cellular response to stimulus|macromolecule localization|intracellular|positive regu…	-	-	-	-	4:154278486-154301676	3	12	5	57	135	80	0.021839741	0.069768141	0.040233031	0.320139859	0.632883208	0.458179053	0.043946971	0.470400707	1.76E-15	1.35E-13	DOWN
ENSMUSG00000019779	Frk	fyn-related kinase [Source:MGI Symbol;Acc:MGI:103265]	GO:0032502|GO:0008152|GO:0040011|GO:0051179|GO:0002376|GO:0050896|GO:0003824|GO:0009987|GO:0005576|GO:0016020|GO:0005623|GO:0023052|GO:0043229|GO:0097159|GO:0007154|GO:0050794|GO:0005615|GO:0006950|GO:0097367|GO:0048523|GO:0043227|GO:0006807|GO:0036094|GO:0005515|GO:0006955|GO:0071944|GO:0048870|GO:0051716|GO:0005886|GO:0005622|GO:0044237|GO:0009892|GO:0019898|GO:0071704|GO:0016740|GO:0007165|GO:…	developmental process|metabolic process|locomotion|localization|immune system process|response to stimulus|catalytic activity|cellular process|extracellular region|membrane|cell|signaling|intracellular organelle|organic cyclic compound binding|cell communication|regulation of cellular process|extracellular space|response to stress|carbohydrate derivative binding|negative regulation of cellular pr…	-	-	-	-	10:34483399-34611278	13	8	7	90	195	81	0.089046007	0.043764101	0.052996209	0.475602874	0.860121235	0.436481015	0.061935439	0.590735041	1.82E-15	1.39E-13	DOWN
ENSMUSG00000027068	Dhrs9	dehydrogenase/reductase (SDR family) member 9 [Source:MGI Symbol;Acc:MGI:2442798]	GO:0008152|GO:0003824|GO:0009987|GO:0016020|GO:0005623|GO:0043229|GO:0012505|GO:0016491|GO:0043227|GO:0031090|GO:0005622|GO:0044237|GO:0071704|GO:0042445|GO:0031224|GO:0042175|GO:0005789|GO:0009058|GO:0010817|GO:0008209|GO:0055114|GO:0005737|GO:0043231|GO:1901360|GO:0016229|GO:0006082|GO:0044255|GO:0006629|GO:0044249|GO:0016614|GO:0008207|GO:0042180|GO:0031227|GO:0016021|GO:0005783|GO:0033764|GO:…	metabolic process|catalytic activity|cellular process|membrane|cell|intracellular organelle|endomembrane system|oxidoreductase activity|membrane-bounded organelle|organelle membrane|intracellular|cellular metabolic process|organic substance metabolic process|hormone metabolic process|intrinsic component of membrane|nuclear outer membrane-endoplasmic reticulum membrane network|endoplasmic reticulu…	K11149	dehydrogenase/reductase SDR family member 9 [EC:1.1.-.-][-]	mmu01100|mmu00830	Metabolic pathways - Mus musculus (mouse)|Retinol metabolism - Mus musculus (mouse)	2:69380445-69404533	3	3	3	48	107	46	0.042786711	0.034176766	0.047292843	0.528159577	0.982739209	0.516138668	0.041418773	0.675679151	1.86E-15	1.42E-13	DOWN
ENSMUSG00000070661	Rnf186	ring finger protein 186 [Source:MGI Symbol;Acc:MGI:1914075]	GO:0016020|GO:0031224|GO:0016021	membrane|intrinsic component of membrane|integral component of membrane	-	-	-	-	4:138967112-138968360	0	0	0	27	76	30	0	0	0	1.018285286	2.392483546	1.153747314	0	1.521505382	2.10E-15	1.59E-13	DOWN
ENSMUSG00000030866	Ern2	endoplasmic reticulum (ER) to nucleus signalling 2 [Source:MGI Symbol;Acc:MGI:1349436]	GO:0008152|GO:0050896|GO:0003824|GO:0032991|GO:0009987|GO:0016020|GO:0005623|GO:0023052|GO:0043229|GO:0097159|GO:0023056|GO:0007154|GO:0016787|GO:0050794|GO:0012505|GO:0023051|GO:0006950|GO:0097367|GO:0048523|GO:0043227|GO:0006807|GO:0016043|GO:0036094|GO:0005515|GO:0009056|GO:0043234|GO:0051716|GO:0005622|GO:0044237|GO:0009892|GO:0071704|GO:0016740|GO:0007165|GO:0009893|GO:0031224|GO:0019222|GO:…	metabolic process|response to stimulus|catalytic activity|macromolecular complex|cellular process|membrane|cell|signaling|intracellular organelle|organic cyclic compound binding|positive regulation of signaling|cell communication|hydrolase activity|regulation of cellular process|endomembrane system|regulation of signaling|response to stress|carbohydrate derivative binding|negative regulation of c…	-	-	-	-	7:122169893-122186207	2	0	2	51	125	38	0.033532938	0	0.037070523	0.659815298	1.349851643	0.501327728	0.023534487	0.836998223	2.17E-15	1.63E-13	DOWN
ENSMUSG00000022445	Cyp2d26	cytochrome P450, family 2, subfamily d, polypeptide 26 [Source:MGI Symbol;Acc:MGI:1923529]	GO:0008152|GO:0050896|GO:0003824|GO:0022414|GO:0016020|GO:0005623|GO:0000003|GO:0043229|GO:0097159|GO:0016491|GO:0043227|GO:0005622|GO:0031224|GO:0043167|GO:0055114|GO:0004497|GO:0043231|GO:0016705|GO:0007565|GO:0042493|GO:0016021|GO:0043169|GO:0020037|GO:0016712|GO:0046872|GO:0046914|GO:0005506	metabolic process|response to stimulus|catalytic activity|reproductive process|membrane|cell|reproduction|intracellular organelle|organic cyclic compound binding|oxidoreductase activity|membrane-bounded organelle|intracellular|intrinsic component of membrane|ion binding|oxidation-reduction process|monooxygenase activity|intracellular membrane-bounded organelle|oxidoreductase activity, acting on p…	K07414	cytochrome P450, family 2, subfamily D[1.14.14.1]	mmu04726|mmu00140	Serotonergic synapse - Mus musculus (mouse)|Steroid hormone biosynthesis - Mus musculus (mouse)	15:82790107-82794245	0	2	0	37	90	31	0	0.059295131	0	1.059521144	2.151169678	0.905212424	0.019765044	1.371967749	3.39E-15	2.54E-13	DOWN
ENSMUSG00000068877	Selenbp2	selenium binding protein 2 [Source:MGI Symbol;Acc:MGI:104859]	GO:0008430	selenium binding	-	-	-	-	3:94693556-94704413	12	12	6	69	144	85	0.208919199	0.166850699	0.115460884	0.926806725	1.614446199	1.164219975	0.163743594	1.235157633	3.41E-15	2.55E-13	DOWN
ENSMUSG00000026574	Dpt	dermatopontin [Source:MGI Symbol;Acc:MGI:1928392]	GO:0009987|GO:0005576|GO:0007155|GO:0050794|GO:0005615|GO:0031012|GO:0048523|GO:0043227|GO:0016043|GO:0008283|GO:0005578|GO:0042127|GO:1903561|GO:0008285|GO:0070062|GO:0097435|GO:0031982|GO:0030198|GO:0030199	cellular process|extracellular region|cell adhesion|regulation of cellular process|extracellular space|extracellular matrix|negative regulation of cellular process|membrane-bounded organelle|cellular component organization|cell proliferation|proteinaceous extracellular matrix|regulation of cell proliferation|extracellular vesicle|negative regulation of cell proliferation|extracellular exosome|sup…	-	-	-	-	1:164796644-164824266	2	4	3	49	121	48	0.070819854	0.113127732	0.117436578	1.338841802	2.759610628	1.33740007	0.100461388	1.811950834	3.71E-15	2.76E-13	DOWN
ENSMUSG00000025498	Irf7	interferon regulatory factor 7 [Source:MGI Symbol;Acc:MGI:1859212]	GO:0008152|GO:0002376|GO:0050896|GO:0009987|GO:0005623|GO:0023052|GO:0009605|GO:0043229|GO:0097159|GO:0023056|GO:0007154|GO:0050794|GO:0023051|GO:0002253|GO:0006950|GO:0043227|GO:0051707|GO:0003700|GO:0006807|GO:0005515|GO:0006955|GO:0051716|GO:0002684|GO:0002682|GO:0005622|GO:0044237|GO:0071704|GO:0007165|GO:0009607|GO:0009893|GO:0019222|GO:0009058|GO:0060760|GO:0002250|GO:0005737|GO:0001819|GO:…	metabolic process|immune system process|response to stimulus|cellular process|cell|signaling|response to external stimulus|intracellular organelle|organic cyclic compound binding|positive regulation of signaling|cell communication|regulation of cellular process|regulation of signaling|activation of immune response|response to stress|membrane-bounded organelle|response to other organism|transcript…	K09447	interferon regulatory factor 7[-]	mmu05203|mmu05167|mmu05168|mmu04621|mmu05164|mmu05161|mmu05162|mmu05160|mmu04620|mmu04622|mmu04623	Viral carcinogenesis - Mus musculus (mouse)|Kaposi's sarcoma-associated herpesvirus infection - Mus musculus (mouse)|Herpes simplex infection - Mus musculus (mouse)|NOD-like receptor signaling pathway - Mus musculus (mouse)|Influenza A - Mus musculus (mouse)|Hepatitis B - Mus musculus (mouse)|Measles - Mus musculus (mouse)|Hepatitis C - Mus musculus (mouse)|Toll-like receptor signaling pathway - …	7:141262706-141266481	66	69	52	231	312	270	0.393771451	0.328772642	0.342881576	1.063263194	1.198691506	1.267277901	0.35514189	1.176410867	4.37E-15	3.24E-13	DOWN
ENSMUSG00000032690	Oas2	2'-5' oligoadenylate synthetase 2 [Source:MGI Symbol;Acc:MGI:2180852]	GO:0008152|GO:0002376|GO:0050896|GO:0003824|GO:0009987|GO:0016020|GO:0005623|GO:0009605|GO:0043229|GO:0097159|GO:0012505|GO:0006950|GO:0097367|GO:0043227|GO:0051707|GO:0006807|GO:0036094|GO:0006955|GO:0009056|GO:0005622|GO:0044237|GO:0071704|GO:0016740|GO:0009607|GO:0043167|GO:0009058|GO:0006793|GO:0005737|GO:0070085|GO:0000166|GO:0043231|GO:1901360|GO:0003676|GO:0045087|GO:0006725|GO:0044249|GO:…	metabolic process|immune system process|response to stimulus|catalytic activity|cellular process|membrane|cell|response to external stimulus|intracellular organelle|organic cyclic compound binding|endomembrane system|response to stress|carbohydrate derivative binding|membrane-bounded organelle|response to other organism|nitrogen compound metabolic process|small molecule binding|immune response|ca…	K14216	2'-5'-oligoadenylate synthetase[2.7.7.84]	mmu05168|mmu04621|mmu05164|mmu05162|mmu05160	Herpes simplex infection - Mus musculus (mouse)|NOD-like receptor signaling pathway - Mus musculus (mouse)|Influenza A - Mus musculus (mouse)|Measles - Mus musculus (mouse)|Hepatitis C - Mus musculus (mouse)	5:120730333-120749853	12	9	16	96	162	87	0.089285843	0.053483236	0.131577282	0.551078419	0.776213201	0.509262435	0.091448787	0.612184685	6.02E-15	4.43E-13	DOWN
ENSMUSG00000048373	Fgfbp1	fibroblast growth factor binding protein 1 [Source:MGI Symbol;Acc:MGI:1096350]	GO:0050896|GO:0009987|GO:0005576|GO:0016020|GO:0005623|GO:0023052|GO:0023056|GO:0009986|GO:0007154|GO:0050794|GO:0005615|GO:0023051|GO:0005515|GO:0071944|GO:0051716|GO:0005886|GO:0007165|GO:0008283|GO:0008284|GO:0009967|GO:0019838|GO:0042127|GO:0010033|GO:0090287|GO:0071774|GO:0009966|GO:0007166|GO:0010646|GO:0017134|GO:0040036|GO:0044344|GO:0071310|GO:0070848|GO:0045743|GO:0007167|GO:0007169|GO:…	response to stimulus|cellular process|extracellular region|membrane|cell|signaling|positive regulation of signaling|cell surface|cell communication|regulation of cellular process|extracellular space|regulation of signaling|protein binding|cell periphery|cellular response to stimulus|plasma membrane|signal transduction|cell proliferation|positive regulation of cell proliferation|positive regulatio…	-	-	-	-	5:43978858-43981779	7	7	11	68	176	93	0.093322335	0.074529028	0.162071777	0.699388443	1.510931812	0.97537627	0.10997438	1.061898842	6.51E-15	4.78E-13	DOWN
ENSMUSG00000037005	Xpnpep2	X-prolyl aminopeptidase (aminopeptidase P) 2, membrane-bound [Source:MGI Symbol;Acc:MGI:2180001]	GO:0008152|GO:0003824|GO:0005576|GO:0016020|GO:0005623|GO:0016787|GO:0005615|GO:0043227|GO:0006807|GO:0071944|GO:0005886|GO:0071704|GO:0031224|GO:0043167|GO:0031225|GO:1903561|GO:0070062|GO:0031982|GO:0043169|GO:0008233|GO:0019538|GO:0006508|GO:0046872|GO:0008238|GO:0008237|GO:0008235|GO:0004177|GO:0070006	metabolic process|catalytic activity|extracellular region|membrane|cell|hydrolase activity|extracellular space|membrane-bounded organelle|nitrogen compound metabolic process|cell periphery|plasma membrane|organic substance metabolic process|intrinsic component of membrane|ion binding|anchored component of membrane|extracellular vesicle|extracellular exosome|vesicle|cation binding|peptidase activi…	K14208	Xaa-Pro aminopeptidase 2[3.4.11.9]	mmu04974	Protein digestion and absorption - Mus musculus (mouse)	X:48108725-48136981	4	4	1	42	88	42	0.036206105	0.028910793	0.010003986	0.293273889	0.512904471	0.299060472	0.025040295	0.368412944	9.34E-15	6.83E-13	DOWN
ENSMUSG00000046456	Tmem150b	transmembrane protein 150B [Source:MGI Symbol;Acc:MGI:2679718]	GO:0008152|GO:0009987|GO:0016020|GO:0005623|GO:0043229|GO:0012505|GO:0043227|GO:0009056|GO:0071944|GO:0031090|GO:0005886|GO:0005622|GO:0044237|GO:0031224|GO:0005768|GO:0010008|GO:0097708|GO:0005737|GO:0043231|GO:0031982|GO:0016021|GO:0031226|GO:0005774|GO:0006914|GO:0005773|GO:0005887|GO:0031410|GO:0000421|GO:0005776|GO:0000323|GO:0005764	metabolic process|cellular process|membrane|cell|intracellular organelle|endomembrane system|membrane-bounded organelle|catabolic process|cell periphery|organelle membrane|plasma membrane|intracellular|cellular metabolic process|intrinsic component of membrane|endosome|endosome membrane|intracellular vesicle|cytoplasm|intracellular membrane-bounded organelle|vesicle|integral component of membrane…	-	-	-	-	7:4706832-4725249	0	0	0	23	47	23	0	0	0	0.277306645	0.472991382	0.282779385	0	0.344359137	1.86E-14	1.35E-12	DOWN
ENSMUSG00000037157	Il22ra1	interleukin 22 receptor, alpha 1 [Source:MGI Symbol;Acc:MGI:2663588]	GO:0004871|GO:0050896|GO:0009987|GO:0016020|GO:0005623|GO:0023052|GO:0009605|GO:0007154|GO:0050794|GO:0006950|GO:0051707|GO:0005515|GO:0071944|GO:0038023|GO:0051716|GO:0005886|GO:0007165|GO:0004872|GO:0009607|GO:0031224|GO:0009617|GO:0004888|GO:0006952|GO:0098542|GO:0010033|GO:0043207|GO:0007166|GO:0016021|GO:0019955|GO:0019221|GO:0004896|GO:0071310|GO:0042742|GO:0034097|GO:0042015|GO:0071345|GO:…	signal transducer activity|response to stimulus|cellular process|membrane|cell|signaling|response to external stimulus|cell communication|regulation of cellular process|response to stress|response to other organism|protein binding|cell periphery|signaling receptor activity|cellular response to stimulus|plasma membrane|signal transduction|receptor activity|response to biotic stimulus|intrinsic com…	K05138	interleukin 22 receptor alpha 1[-]	mmu04060|mmu04630	Cytokine-cytokine receptor interaction - Mus musculus (mouse)|Jak-STAT signaling pathway - Mus musculus (mouse)	4:135728172-135752140	0	0	0	22	51	25	0	0	0	0.403396242	0.780559699	0.467442064	0	0.550466002	1.97E-14	1.43E-12	DOWN
ENSMUSG00000036813	Entpd8	ectonucleoside triphosphate diphosphohydrolase 8 [Source:MGI Symbol;Acc:MGI:1919340]	GO:0008152|GO:0003824|GO:0009987|GO:0016020|GO:0005623|GO:0097159|GO:0016787|GO:0097367|GO:0006807|GO:0036094|GO:0071944|GO:0005886|GO:0044237|GO:0071704|GO:0031224|GO:0043167|GO:0009058|GO:0006793|GO:0000166|GO:1901360|GO:0016817|GO:0006725|GO:0044249|GO:0019637|GO:0006139|GO:0016021|GO:0046483|GO:0043169|GO:0017076|GO:0006796|GO:0032555|GO:0016818|GO:0046872|GO:0009124|GO:0016462|GO:0102490|GO:…	metabolic process|catalytic activity|cellular process|membrane|cell|organic cyclic compound binding|hydrolase activity|carbohydrate derivative binding|nitrogen compound metabolic process|small molecule binding|cell periphery|plasma membrane|cellular metabolic process|organic substance metabolic process|intrinsic component of membrane|ion binding|biosynthetic process|phosphorus metabolic process|n…	K01510	apyrase[3.6.1.5]	mmu05169|mmu00230|mmu00240	Epstein-Barr virus infection - Mus musculus (mouse)|Purine metabolism - Mus musculus (mouse)|Pyrimidine metabolism - Mus musculus (mouse)	2:25080304-25085716	0	0	0	28	50	20	0	0	0	0.184882315	0.275574375	0.134663153	0	0.198373281	2.04E-14	1.47E-12	DOWN
ENSMUSG00000054641	Mmrn1	multimerin 1 [Source:MGI Symbol;Acc:MGI:1918195]	GO:0050896|GO:0005576|GO:0031012|GO:0006950|GO:0043167|GO:0050817|GO:0043169|GO:0009611|GO:0050878|GO:0042060|GO:0007596|GO:0007599|GO:0046872|GO:0005509	response to stimulus|extracellular region|extracellular matrix|response to stress|ion binding|coagulation|cation binding|response to wounding|regulation of body fluid levels|wound healing|blood coagulation|hemostasis|metal ion binding|calcium ion binding	-	-	-	-	6:60924976-60989378	1	0	0	26	44	23	0.008318779	0	0	0.166810979	0.235631581	0.150479305	0.002772926	0.184307288	2.74E-14	1.97E-12	DOWN
ENSMUSG00000037145	2210407C18Rik	RIKEN cDNA 2210407C18 gene [Source:MGI Symbol;Acc:MGI:1925604]	-	-	-	-	-	-	11:58608204-58616075	0	0	2	32	56	26	0	0	0.066489544	0.742561037	1.084654524	0.615223008	0.022163181	0.81414619	4.41E-14	3.16E-12	DOWN
ENSMUSG00000037106	Fer1l6	fer-1-like 6 (C. elegans) [Source:MGI Symbol;Acc:MGI:3645398]	GO:0016020|GO:0031224|GO:0016021	membrane|intrinsic component of membrane|integral component of membrane	-	-	-	-	15:58510048-58665092	0	2	0	42	120	29	0	0.011327429	0	0.229755622	0.547929278	0.161768244	0.00377581	0.313151048	6.02E-14	4.29E-12	DOWN
ENSMUSG00000026208	Des	desmin [Source:MGI Symbol;Acc:MGI:94885]	GO:0032502|GO:0045202|GO:0005198|GO:0099080|GO:0009987|GO:0005576|GO:0016020|GO:0005623|GO:0030054|GO:0043229|GO:0005615|GO:0043227|GO:0016043|GO:0005515|GO:0071944|GO:0005200|GO:0005886|GO:0048856|GO:0005622|GO:0031594|GO:0005911|GO:0042802|GO:0030018|GO:0005913|GO:0007275|GO:0005737|GO:0048513|GO:0099512|GO:0043231|GO:0044291|GO:0006996|GO:1903561|GO:0048731|GO:0008092|GO:0042383|GO:0030017|GO:…	developmental process|synapse|structural molecule activity|supramolecular complex|cellular process|extracellular region|membrane|cell|cell junction|intracellular organelle|extracellular space|membrane-bounded organelle|cellular component organization|protein binding|cell periphery|structural constituent of cytoskeleton|plasma membrane|anatomical structure development|intracellular|neuromuscular j…	K07610	desmin[-]	mmu05414|mmu05410|mmu05412	Dilated cardiomyopathy (DCM) - Mus musculus (mouse)|Hypertrophic cardiomyopathy (HCM) - Mus musculus (mouse)|Arrhythmogenic right ventricular cardiomyopathy (ARVC) - Mus musculus (mouse)	1:75360329-75368579	27	61	49	233	561	240	0.378203418	0.68239184	0.758581419	2.517919834	5.060270305	2.644710173	0.606392226	3.407633437	6.32E-14	4.49E-12	DOWN
ENSMUSG00000053886	Sh2d4a	SH2 domain containing 4A [Source:MGI Symbol;Acc:MGI:1919531]	GO:0008152|GO:0009987|GO:0005623|GO:0050794|GO:0048523|GO:0005515|GO:0005622|GO:0044237|GO:0009892|GO:0019222|GO:0065009|GO:0031324|GO:0006793|GO:0005737|GO:0031323|GO:0019899|GO:0044092|GO:0050790|GO:0005829|GO:0043086|GO:0051174|GO:0006796|GO:0019902|GO:0051346|GO:0010921|GO:0016311|GO:0035303|GO:0035305|GO:0010923	metabolic process|cellular process|cell|regulation of cellular process|negative regulation of cellular process|protein binding|intracellular|cellular metabolic process|negative regulation of metabolic process|regulation of metabolic process|regulation of molecular function|negative regulation of cellular metabolic process|phosphorus metabolic process|cytoplasm|regulation of cellular metabolic pro…	-	-	-	-	8:68276567-68347699	2	2	0	35	61	26	0.036708788	0.029326666	0	0.495696948	0.72111831	0.375496905	0.022011818	0.530770721	6.66E-14	4.71E-12	DOWN
ENSMUSG00000053862	Slc51b	solute carrier family 51, beta subunit [Source:MGI Symbol;Acc:MGI:3582052]	GO:0008152|GO:0051179|GO:0005215|GO:0032991|GO:0009987|GO:0016020|GO:0005623|GO:0050794|GO:1904951|GO:0006807|GO:0005515|GO:0071944|GO:0043234|GO:0033036|GO:0005886|GO:0044237|GO:1903829|GO:0071704|GO:0009893|GO:0051050|GO:0031224|GO:0019222|GO:0051641|GO:0022857|GO:0009058|GO:0006810|GO:1905477|GO:0032880|GO:0010876|GO:0070085|GO:0031647|GO:0046907|GO:0046983|GO:0090316|GO:0051171|GO:0045184|GO:…	metabolic process|localization|transporter activity|macromolecular complex|cellular process|membrane|cell|regulation of cellular process|positive regulation of establishment of protein localization|nitrogen compound metabolic process|protein binding|cell periphery|protein complex|macromolecule localization|plasma membrane|cellular metabolic process|positive regulation of cellular protein localiza…	K14361	organic solute transporter subunit beta[-]	mmu04976	Bile secretion - Mus musculus (mouse)	9:65412714-65422955	0	0	0	19	68	35	0	0	0	1.262325241	3.771016744	2.371230082	0	2.468190689	6.90E-14	4.84E-12	DOWN
ENSMUSG00000090700	Cyp4f40	cytochrome P450, family 4, subfamily f, polypeptide 40 [Source:MGI Symbol;Acc:MGI:3645508]	GO:0008152|GO:0003824|GO:0009987|GO:0097159|GO:0016491|GO:0036094|GO:0009056|GO:0044237|GO:0071704|GO:0043167|GO:0008289|GO:0055114|GO:0004497|GO:0005504|GO:0006082|GO:0044255|GO:0016705|GO:0006629|GO:0043177|GO:0042180|GO:0043169|GO:0051186|GO:0020037|GO:0031406|GO:0042182|GO:0006766|GO:0006631|GO:1901661|GO:0016709|GO:0046872|GO:0046914|GO:0042373|GO:0042377|GO:0019752|GO:0032787|GO:0005506|GO:…	metabolic process|catalytic activity|cellular process|organic cyclic compound binding|oxidoreductase activity|small molecule binding|catabolic process|cellular metabolic process|organic substance metabolic process|ion binding|lipid binding|oxidation-reduction process|monooxygenase activity|fatty acid binding|organic acid metabolic process|cellular lipid metabolic process|oxidoreductase activity, …	-	-	-	-	17:32659410-32676687	0	0	0	28	80	24	0	0	0	0.709876447	1.692945364	0.620459968	0	1.007760593	6.87E-14	4.84E-12	DOWN
ENSMUSG00000045775	Slc16a5	solute carrier family 16 (monocarboxylic acid transporters), member 5 [Source:MGI Symbol;Acc:MGI:2443515]	GO:0051179|GO:0005215|GO:0016020|GO:0005623|GO:0071944|GO:0005886|GO:0031224|GO:0022857|GO:0006810|GO:0016021|GO:0055085|GO:0071702|GO:0015291|GO:0006811|GO:0015075|GO:0015293|GO:0015711|GO:0008509|GO:0006820|GO:0008514|GO:0008028|GO:0015718	localization|transporter activity|membrane|cell|cell periphery|plasma membrane|intrinsic component of membrane|transmembrane transporter activity|transport|integral component of membrane|transmembrane transport|organic substance transport|secondary active transmembrane transporter activity|ion transport|ion transmembrane transporter activity|symporter activity|organic anion transport|anion transm…	-	-	-	-	11:115462474-115474398	0	0	0	22	51	23	0	0	0	0.137370751	0.265808307	0.146450034	0	0.183209697	7.09E-14	4.95E-12	DOWN
ENSMUSG00000030935	Acsm3	acyl-CoA synthetase medium-chain family member 3 [Source:MGI Symbol;Acc:MGI:99538]	GO:0008152|GO:0003824|GO:0009987|GO:0005623|GO:0043229|GO:0097159|GO:0097367|GO:0043227|GO:0036094|GO:0005622|GO:0044237|GO:0071704|GO:0016740|GO:0016874|GO:0043167|GO:0009058|GO:0006793|GO:0005737|GO:0000166|GO:0043231|GO:0006790|GO:0006082|GO:0044255|GO:0006629|GO:0044249|GO:0016746|GO:0043169|GO:0051186|GO:0017076|GO:0015645|GO:0005739|GO:0016747|GO:0016878|GO:0006637|GO:0006631|GO:0005759|GO:…	metabolic process|catalytic activity|cellular process|cell|intracellular organelle|organic cyclic compound binding|carbohydrate derivative binding|membrane-bounded organelle|small molecule binding|intracellular|cellular metabolic process|organic substance metabolic process|transferase activity|ligase activity|ion binding|biosynthetic process|phosphorus metabolic process|cytoplasm|nucleotide bindi…	K01896	medium-chain acyl-CoA synthetase[6.2.1.2]	mmu01100|mmu00650	Metabolic pathways - Mus musculus (mouse)|Butanoate metabolism - Mus musculus (mouse)	7:119760923-119787513	0	0	0	25	77	26	0	0	0	0.151682289	0.389943615	0.160858154	0	0.234161353	7.23E-14	5.03E-12	DOWN
ENSMUSG00000029561	Oasl2	2'-5' oligoadenylate synthetase-like 2 [Source:MGI Symbol;Acc:MGI:1344390]	GO:0008152|GO:0002376|GO:0050896|GO:0003824|GO:0009987|GO:0009605|GO:0097159|GO:0006950|GO:0097367|GO:0051707|GO:0006807|GO:0036094|GO:0006955|GO:0044237|GO:0071704|GO:0016740|GO:0009607|GO:0043167|GO:0009058|GO:0006793|GO:0000166|GO:1901360|GO:0003676|GO:0045087|GO:0006725|GO:0044249|GO:0006952|GO:0019637|GO:0098542|GO:0009615|GO:0043207|GO:0051607|GO:0016772|GO:0006139|GO:0046483|GO:0043169|GO:…	metabolic process|immune system process|response to stimulus|catalytic activity|cellular process|response to external stimulus|organic cyclic compound binding|response to stress|carbohydrate derivative binding|response to other organism|nitrogen compound metabolic process|small molecule binding|immune response|cellular metabolic process|organic substance metabolic process|transferase activity|res…	K14608	2'-5'-oligoadenylate synthase-like protein[-]	mmu05165	Human papillomavirus infection - Mus musculus (mouse)	5:114896936-114912234	115	194	96	452	791	453	0.654888226	0.882299314	0.604203695	1.985804617	2.900672831	2.029442737	0.713797078	2.305306728	7.85E-14	5.44E-12	DOWN
ENSMUSG00000074207	Adh1	alcohol dehydrogenase 1 (class I) [Source:MGI Symbol;Acc:MGI:87921]	GO:0008152|GO:0050896|GO:0003824|GO:0009987|GO:0016020|GO:0005623|GO:0007610|GO:0043229|GO:0016491|GO:0043227|GO:0005515|GO:0009056|GO:0071944|GO:0005886|GO:0005622|GO:0044237|GO:0071704|GO:0042445|GO:0043167|GO:0010817|GO:0042802|GO:0055114|GO:0005737|GO:0043231|GO:0046983|GO:0030534|GO:0006082|GO:0044255|GO:0006629|GO:0016614|GO:0010033|GO:0043169|GO:0009725|GO:0032526|GO:0048545|GO:0006066|GO:…	metabolic process|response to stimulus|catalytic activity|cellular process|membrane|cell|behavior|intracellular organelle|oxidoreductase activity|membrane-bounded organelle|protein binding|catabolic process|cell periphery|plasma membrane|intracellular|cellular metabolic process|organic substance metabolic process|hormone metabolic process|ion binding|regulation of hormone levels|identical protein…	K13951	alcohol dehydrogenase 1/7[1.1.1.1]	mmu01100|mmu05204|mmu00830|mmu00982|mmu00010|mmu00980|mmu00071|mmu00350	Metabolic pathways - Mus musculus (mouse)|Chemical carcinogenesis - Mus musculus (mouse)|Retinol metabolism - Mus musculus (mouse)|Drug metabolism - cytochrome P450 - Mus musculus (mouse)|Glycolysis / Gluconeogenesis - Mus musculus (mouse)|Metabolism of xenobiotics by cytochrome P450 - Mus musculus (mouse)|Fatty acid degradation - Mus musculus (mouse)|Tyrosine metabolism - Mus musculus (mouse)	3:138260991-138290698	7	11	2	67	163	63	0.156105294	0.19590035	0.049296484	1.152697938	2.340728929	1.105256727	0.133767376	1.532894531	7.91E-14	5.46E-12	DOWN
ENSMUSG00000067206	Lrrc66	leucine rich repeat containing 66 [Source:MGI Symbol;Acc:MGI:2387634]	GO:0008152|GO:0098772|GO:0050896|GO:0009987|GO:0016020|GO:0005623|GO:0023052|GO:0007154|GO:0050794|GO:0023051|GO:0048523|GO:0006807|GO:0023057|GO:0051716|GO:0005622|GO:0044237|GO:0009892|GO:0071704|GO:0007165|GO:0031224|GO:0019222|GO:0030234|GO:0065009|GO:0031324|GO:0006793|GO:0005737|GO:0004857|GO:0019207|GO:0051171|GO:0031323|GO:0010033|GO:0009966|GO:0007166|GO:0016021|GO:0044092|GO:0050790|GO:…	metabolic process|molecular function regulator|response to stimulus|cellular process|membrane|cell|signaling|cell communication|regulation of cellular process|regulation of signaling|negative regulation of cellular process|nitrogen compound metabolic process|negative regulation of signaling|cellular response to stimulus|intracellular|cellular metabolic process|negative regulation of metabolic pro…	-	-	-	-	5:73606642-73632526	0	0	0	23	79	27	0	0	0	0.303228957	0.869348505	0.362985376	0	0.511854279	2.14E-13	1.47E-11	DOWN
ENSMUSG00000037953	A4gnt	alpha-1,4-N-acetylglucosaminyltransferase [Source:MGI Symbol;Acc:MGI:2143261]	GO:0008152|GO:0003824|GO:0009987|GO:0016020|GO:0005623|GO:0043229|GO:0050794|GO:0012505|GO:0048523|GO:0043227|GO:0006807|GO:0031090|GO:0005622|GO:0044237|GO:0071704|GO:0016740|GO:0031224|GO:0008283|GO:0009058|GO:0016757|GO:0005737|GO:0070085|GO:0043231|GO:0042127|GO:0005794|GO:0050673|GO:0044249|GO:0008285|GO:0016021|GO:0006486|GO:1901135|GO:0019538|GO:0009100|GO:0050678|GO:0016758|GO:0044267|GO:…	metabolic process|catalytic activity|cellular process|membrane|cell|intracellular organelle|regulation of cellular process|endomembrane system|negative regulation of cellular process|membrane-bounded organelle|nitrogen compound metabolic process|organelle membrane|intracellular|cellular metabolic process|organic substance metabolic process|transferase activity|intrinsic component of membrane|cell…	-	-	-	-	9:99612502-99622367	1	5	2	33	75	41	0.022153239	0.088430343	0.048956755	0.563841502	1.069605249	0.714333661	0.053180112	0.782593471	2.35E-13	1.61E-11	DOWN
ENSMUSG00000032028	Nxpe2	neurexophilin and PC-esterase domain family, member 2 [Source:MGI Symbol;Acc:MGI:1925502]	GO:0016020|GO:0031224|GO:0016021	membrane|intrinsic component of membrane|integral component of membrane	-	-	-	-	9:48318006-48353454	2	14	7	71	167	70	0.019765813	0.110520624	0.076478583	0.541442158	1.063007341	0.544342603	0.068921673	0.716264034	3.76E-13	2.57E-11	DOWN
ENSMUSG00000115388	EPPK1	epiplakin [Source:RefSeq peptide;Acc:NP_659097]	GO:0005623|GO:0043229|GO:0005622|GO:0005856|GO:0045111	cell|intracellular organelle|intracellular|cytoskeleton|intermediate filament cytoskeleton	-	-	-	-	15:76101488-76120195	16	22	26	108	225	123	0.079263774	0.087042522	0.142354972	0.412770831	0.717782198	0.479371498	0.102887089	0.536641509	4.02E-13	2.73E-11	DOWN
ENSMUSG00000033538	Casp4	caspase 4, apoptosis-related cysteine peptidase [Source:MGI Symbol;Acc:MGI:107700]	GO:0032502|GO:0008152|GO:0051179|GO:0002376|GO:0050896|GO:0003824|GO:0032991|GO:0009987|GO:0022414|GO:0005576|GO:0016020|GO:0005623|GO:0000003|GO:0023052|GO:0009605|GO:0043229|GO:0023056|GO:0007154|GO:0016787|GO:0050794|GO:0012505|GO:0023051|GO:1904951|GO:0044297|GO:0006950|GO:0043227|GO:0006807|GO:0016043|GO:0005515|GO:0006955|GO:0071944|GO:0043234|GO:0051716|GO:0033036|GO:0042995|GO:0005886|GO:…	developmental process|metabolic process|localization|immune system process|response to stimulus|catalytic activity|macromolecular complex|cellular process|reproductive process|extracellular region|membrane|cell|reproduction|signaling|response to external stimulus|intracellular organelle|positive regulation of signaling|cell communication|hydrolase activity|regulation of cellular process|endomembr…	K12808	caspase 11[3.4.22.64]	mmu04621	NOD-like receptor signaling pathway - Mus musculus (mouse)	9:5308828-5336783	0	3	4	43	53	29	0	0.030192063	0.055705231	0.417981381	0.43002031	0.287450754	0.028632431	0.378484148	4.79E-13	3.24E-11	DOWN
ENSMUSG00000055415	Atp10b	ATPase, class V, type 10B [Source:MGI Symbol;Acc:MGI:2442688]	GO:0051179|GO:0005215|GO:0003824|GO:0009987|GO:0016020|GO:0005623|GO:0043229|GO:0097159|GO:0016787|GO:0012505|GO:0097367|GO:0043227|GO:0016043|GO:0036094|GO:0071944|GO:0033036|GO:0005886|GO:0005622|GO:0031224|GO:0043167|GO:0006810|GO:0005737|GO:0010876|GO:0000166|GO:0043231|GO:0016817|GO:0005319|GO:0016021|GO:0097035|GO:0061024|GO:0043169|GO:0005783|GO:0017076|GO:0006869|GO:0071702|GO:0032555|GO:…	localization|transporter activity|catalytic activity|cellular process|membrane|cell|intracellular organelle|organic cyclic compound binding|hydrolase activity|endomembrane system|carbohydrate derivative binding|membrane-bounded organelle|cellular component organization|small molecule binding|cell periphery|macromolecule localization|plasma membrane|intracellular|intrinsic component of membrane|io…	-	-	-	-	11:43149877-43262285	46	74	67	260	544	252	0.266655713	0.342586317	0.429249629	1.162773957	2.030696407	1.149218949	0.346163886	1.447563104	4.99E-13	3.36E-11	DOWN
ENSMUSG00000028392	Bspry	B-box and SPRY domain containing [Source:MGI Symbol;Acc:MGI:2177191]	GO:0051179|GO:0050896|GO:0009987|GO:0016020|GO:0005623|GO:0097159|GO:0036094|GO:0051716|GO:0005622|GO:0043167|GO:0008289|GO:0019842|GO:0006810|GO:0005737|GO:0005496|GO:0010033|GO:0043169|GO:0005499|GO:0071310|GO:0034097|GO:0006811|GO:0046872|GO:0071345|GO:0046914|GO:0006812|GO:1990830|GO:0030001|GO:0008270|GO:0070838|GO:0006816	localization|response to stimulus|cellular process|membrane|cell|organic cyclic compound binding|small molecule binding|cellular response to stimulus|intracellular|ion binding|lipid binding|vitamin binding|transport|cytoplasm|steroid binding|response to organic substance|cation binding|vitamin D binding|cellular response to organic substance|response to cytokine|ion transport|metal ion binding|ce…	-	-	-	-	4:62480053-62497298	4	11	5	50	175	80	0.06786507	0.149034498	0.093757831	0.654424947	1.911852577	1.067726513	0.103552466	1.211334679	5.37E-13	3.60E-11	DOWN
ENSMUSG00000021678	F2rl1	coagulation factor II (thrombin) receptor-like 1 [Source:MGI Symbol;Acc:MGI:101910]	GO:0032502|GO:0004871|GO:0008152|GO:0040011|GO:0051179|GO:0001906|GO:0002376|GO:0050896|GO:0009987|GO:0016020|GO:0005623|GO:0023052|GO:0009605|GO:0043229|GO:0023056|GO:0007154|GO:0031640|GO:0050794|GO:0044877|GO:0012505|GO:0023051|GO:0050900|GO:1904951|GO:0040017|GO:0001909|GO:0002253|GO:0006950|GO:0002520|GO:0048523|GO:0043227|GO:0051707|GO:0006807|GO:0016043|GO:0002683|GO:0005515|GO:0006955|GO:…	developmental process|signal transducer activity|metabolic process|locomotion|localization|cell killing|immune system process|response to stimulus|cellular process|membrane|cell|signaling|response to external stimulus|intracellular organelle|positive regulation of signaling|cell communication|killing of cells of other organism|regulation of cellular process|macromolecular complex binding|endomemb…	K04234	coagulation factor II (thrombin) receptor-like 1[-]	mmu04080|mmu04750|mmu05143	Neuroactive ligand-receptor interaction - Mus musculus (mouse)|Inflammatory mediator regulation of TRP channels - Mus musculus (mouse)|African trypanosomiasis - Mus musculus (mouse)	13:95511732-95525227	4	3	4	38	103	49	0.089108496	0.053378598	0.098485059	0.653055235	1.477499458	0.858691457	0.080324051	0.996415383	5.48E-13	3.66E-11	DOWN
ENSMUSG00000063522	2010109I03Rik	RIKEN cDNA 2010109I03 gene [Source:MGI Symbol;Acc:MGI:1914288]	GO:0005623|GO:0009986	cell|cell surface	-	-	-	-	15:74876987-74897021	0	0	4	41	96	33	0	0	0.054032736	0.386571966	0.755519458	0.317286334	0.018010912	0.486459253	5.67E-13	3.78E-11	DOWN
ENSMUSG00000091705	H2-Q2	histocompatibility 2, Q region locus 2 [Source:MGI Symbol;Acc:MGI:95931]	GO:0032502|GO:0002376|GO:0050896|GO:0032991|GO:0022414|GO:0005576|GO:0016020|GO:0005623|GO:0040007|GO:0000003|GO:0043229|GO:0097159|GO:0009986|GO:0044877|GO:0012505|GO:0005615|GO:0048589|GO:0043227|GO:0005515|GO:0006955|GO:0071944|GO:0043234|GO:0033218|GO:0019882|GO:0005886|GO:0005622|GO:0003823|GO:0031224|GO:0032403|GO:0098797|GO:0005102|GO:0005737|GO:0042605|GO:0043231|GO:0003676|GO:0005794|GO:…	developmental process|immune system process|response to stimulus|macromolecular complex|reproductive process|extracellular region|membrane|cell|growth|reproduction|intracellular organelle|organic cyclic compound binding|cell surface|macromolecular complex binding|endomembrane system|extracellular space|developmental growth|membrane-bounded organelle|protein binding|immune response|cell periphery|…	K06751	major histocompatibility complex, class I[-]	mmu05165|mmu05166|mmu04144|mmu05203|mmu05167|mmu05169|mmu05168|mmu04218|mmu04145|mmu04514|mmu04612|mmu05416|mmu05320|mmu04940|mmu05332|mmu05330	Human papillomavirus infection - Mus musculus (mouse)|HTLV-I infection - Mus musculus (mouse)|Endocytosis - Mus musculus (mouse)|Viral carcinogenesis - Mus musculus (mouse)|Kaposi's sarcoma-associated herpesvirus infection - Mus musculus (mouse)|Epstein-Barr virus infection - Mus musculus (mouse)|Herpes simplex infection - Mus musculus (mouse)|Cellular senescence - Mus musculus (mouse)|Phagosome …	17:35342242-35346762	10	3	2	65	202	68	0.269932008	0.064682023	0.059670103	1.353608629	3.511216396	1.444016203	0.131428045	2.102947076	7.45E-13	4.95E-11	DOWN
ENSMUSG00000022221	Ripk3	receptor-interacting serine-threonine kinase 3 [Source:MGI Symbol;Acc:MGI:2154952]	GO:0032502|GO:0004871|GO:0008152|GO:0040011|GO:0051179|GO:0001906|GO:0002376|GO:0050896|GO:0003824|GO:0032991|GO:0009987|GO:0016020|GO:0005623|GO:0023052|GO:0043229|GO:0007155|GO:0097159|GO:0023056|GO:0007154|GO:0001776|GO:0050794|GO:0044877|GO:0023051|GO:0050900|GO:0001909|GO:0097367|GO:0002520|GO:0043227|GO:0006807|GO:0016043|GO:0036094|GO:0005515|GO:0051091|GO:0006955|GO:0071944|GO:0030155|GO:…	developmental process|signal transducer activity|metabolic process|locomotion|localization|cell killing|immune system process|response to stimulus|catalytic activity|macromolecular complex|cellular process|membrane|cell|signaling|intracellular organelle|cell adhesion|organic cyclic compound binding|positive regulation of signaling|cell communication|leukocyte homeostasis|regulation of cellular pr…	K08847	receptor-interacting serine/threonine-protein kinase 3[2.7.11.1]	mmu04217|mmu04621|mmu04668|mmu04623	Necroptosis - Mus musculus (mouse)|NOD-like receptor signaling pathway - Mus musculus (mouse)|TNF signaling pathway - Mus musculus (mouse)|Cytosolic DNA-sensing pathway - Mus musculus (mouse)	14:55784995-55788865	0	0	2	25	54	27	0	0	0.026315807	0.229608363	0.413957633	0.252865422	0.008771936	0.298810473	8.95E-13	5.92E-11	DOWN
ENSMUSG00000049799	Lrrc19	leucine rich repeat containing 19 [Source:MGI Symbol;Acc:MGI:2140219]	GO:0008152|GO:0098772|GO:0050896|GO:0009987|GO:0016020|GO:0005623|GO:0023052|GO:0007154|GO:0050794|GO:0023051|GO:0048523|GO:0006807|GO:0023057|GO:0051716|GO:0005622|GO:0044237|GO:0009892|GO:0071704|GO:0007165|GO:0031224|GO:0019222|GO:0030234|GO:0065009|GO:0031324|GO:0006793|GO:0005737|GO:0004857|GO:0019207|GO:0051171|GO:0031323|GO:0010033|GO:0009966|GO:0007166|GO:0016021|GO:0044092|GO:0050790|GO:…	metabolic process|molecular function regulator|response to stimulus|cellular process|membrane|cell|signaling|cell communication|regulation of cellular process|regulation of signaling|negative regulation of cellular process|nitrogen compound metabolic process|negative regulation of signaling|cellular response to stimulus|intracellular|cellular metabolic process|negative regulation of metabolic pro…	-	-	-	-	4:94636653-94650144	0	0	0	20	46	20	0	0	0	0.322085714	0.61834771	0.328439976	0	0.4229578	9.03E-13	5.95E-11	DOWN
ENSMUSG00000041827	Oasl1	2'-5' oligoadenylate synthetase-like 1 [Source:MGI Symbol;Acc:MGI:2180849]	GO:0002376|GO:0050896|GO:0003824|GO:0016020|GO:0005623|GO:0009605|GO:0043229|GO:0097159|GO:0006950|GO:0097367|GO:0043227|GO:0051707|GO:0036094|GO:0006955|GO:0005622|GO:0016740|GO:0009607|GO:0043167|GO:0005737|GO:0000166|GO:0043231|GO:0003676|GO:0045087|GO:0006952|GO:0098542|GO:0009615|GO:0043207|GO:0051607|GO:0048525|GO:0005634|GO:0017076|GO:0005829|GO:0016032|GO:0050792|GO:0003677|GO:0031981|GO:…	immune system process|response to stimulus|catalytic activity|membrane|cell|response to external stimulus|intracellular organelle|organic cyclic compound binding|response to stress|carbohydrate derivative binding|membrane-bounded organelle|response to other organism|small molecule binding|immune response|intracellular|transferase activity|response to biotic stimulus|ion binding|cytoplasm|nucleoti…	K14608	2'-5'-oligoadenylate synthase-like protein[-]	mmu05165	Human papillomavirus infection - Mus musculus (mouse)	5:114923240-114937915	0	11	3	60	136	55	0	0.095815498	0.036166606	0.504885556	0.955223503	0.471934451	0.043994035	0.644014504	1.41E-12	9.24E-11	DOWN
ENSMUSG00000029727	Cyp3a13	cytochrome P450, family 3, subfamily a, polypeptide 13 [Source:MGI Symbol;Acc:MGI:88610]	GO:0008152|GO:0003824|GO:0009987|GO:0016020|GO:0005623|GO:0043229|GO:0097159|GO:0012505|GO:0016491|GO:0043227|GO:0031090|GO:0005622|GO:0044237|GO:0071704|GO:0009893|GO:0019222|GO:0042175|GO:0005789|GO:0043167|GO:0055114|GO:0004497|GO:0005737|GO:0043231|GO:1901360|GO:0044255|GO:0016705|GO:0006629|GO:0043169|GO:0005783|GO:0020037|GO:0016712|GO:0008202|GO:0010468|GO:0101020|GO:0030258|GO:0008395|GO:…	metabolic process|catalytic activity|cellular process|membrane|cell|intracellular organelle|organic cyclic compound binding|endomembrane system|oxidoreductase activity|membrane-bounded organelle|organelle membrane|intracellular|cellular metabolic process|organic substance metabolic process|positive regulation of metabolic process|regulation of metabolic process|nuclear outer membrane-endoplasmic …	K07424	cytochrome P450, family 3, subfamily A[1.14.14.1]	mmu01100|mmu05204|mmu00830|mmu00140|mmu00591	Metabolic pathways - Mus musculus (mouse)|Chemical carcinogenesis - Mus musculus (mouse)|Retinol metabolism - Mus musculus (mouse)|Steroid hormone biosynthesis - Mus musculus (mouse)|Linoleic acid metabolism - Mus musculus (mouse)	5:137892932-137921619	5	5	5	39	59	47	0.103269058	0.08247715	0.11415238	0.621494085	0.784769796	0.76374617	0.099966196	0.723336684	1.56E-12	1.02E-10	DOWN
ENSMUSG00000012519	Mlkl	mixed lineage kinase domain-like [Source:MGI Symbol;Acc:MGI:1921818]	GO:0004871|GO:0050896|GO:0009987|GO:0016020|GO:0005623|GO:0023052|GO:0097159|GO:0007154|GO:0050794|GO:0044877|GO:0097367|GO:0016043|GO:0036094|GO:0005515|GO:0071944|GO:0051716|GO:0005886|GO:0005622|GO:0007165|GO:0043167|GO:0032403|GO:0008219|GO:0042802|GO:0005737|GO:0000166|GO:0022607|GO:0019899|GO:0035556|GO:0017076|GO:0012501|GO:0019900|GO:0032555|GO:0070265|GO:0006461|GO:0019901|GO:0097300|GO:…	signal transducer activity|response to stimulus|cellular process|membrane|cell|signaling|organic cyclic compound binding|cell communication|regulation of cellular process|macromolecular complex binding|carbohydrate derivative binding|cellular component organization|small molecule binding|protein binding|cell periphery|cellular response to stimulus|plasma membrane|intracellular|signal transduction…	K08849	mixed lineage kinase domain-like[2.7.11.1]	mmu04217|mmu04668	Necroptosis - Mus musculus (mouse)|TNF signaling pathway - Mus musculus (mouse)	8:111311797-111338177	6	8	3	53	77	40	0.106835758	0.113768793	0.059043646	0.728087411	0.882916951	0.560330668	0.093216066	0.723778344	1.82E-12	1.19E-10	DOWN
ENSMUSG00000035930	Chst4	carbohydrate (chondroitin 6/keratan) sulfotransferase 4 [Source:MGI Symbol;Acc:MGI:1349479]	GO:0008152|GO:0003824|GO:0009987|GO:0016020|GO:0005623|GO:0043229|GO:0012505|GO:0043227|GO:0031090|GO:0005622|GO:0044237|GO:0071704|GO:0016740|GO:0031224|GO:0005737|GO:0043231|GO:0006790|GO:0005794|GO:0005975|GO:0016021|GO:1901135|GO:0008146|GO:0000139|GO:0001517|GO:0005802|GO:0006044	metabolic process|catalytic activity|cellular process|membrane|cell|intracellular organelle|endomembrane system|membrane-bounded organelle|organelle membrane|intracellular|cellular metabolic process|organic substance metabolic process|transferase activity|intrinsic component of membrane|cytoplasm|intracellular membrane-bounded organelle|sulfur compound metabolic process|Golgi apparatus|carbohydra…	K04746	carbohydrate 6-sulfotransferase 4 [EC:2.8.2.-][-]	mmu00533	Glycosaminoglycan biosynthesis - keratan sulfate - Mus musculus (mouse)	8:110029153-110039740	0	0	0	17	42	22	0	0	0	0.26420705	0.544832238	0.348655564	0	0.385898284	1.88E-12	1.22E-10	DOWN
ENSMUSG00000067219	Nipal1	NIPA-like domain containing 1 [Source:MGI Symbol;Acc:MGI:1917951]	GO:0051179|GO:0005215|GO:0016020|GO:0031224|GO:0022857|GO:0006810|GO:0016021|GO:0055085|GO:0006811|GO:0015075|GO:0008324|GO:0034220|GO:0006812|GO:0022890|GO:0030001|GO:0098655|GO:0072509|GO:0070838|GO:0046873|GO:1903830|GO:0015095|GO:0015693	localization|transporter activity|membrane|intrinsic component of membrane|transmembrane transporter activity|transport|integral component of membrane|transmembrane transport|ion transport|ion transmembrane transporter activity|cation transmembrane transporter activity|ion transmembrane transport|cation transport|inorganic cation transmembrane transporter activity|metal ion transport|cation trans…	-	-	-	-	5:72647795-72671078	2	0	0	23	46	23	0.024871344	0	0	0.220704229	0.368439	0.225059902	0.008290448	0.271401044	1.95E-12	1.26E-10	DOWN
ENSMUSG00000015533	Itga2	integrin alpha 2 [Source:MGI Symbol;Acc:MGI:96600]	GO:0032502|GO:0004871|GO:0008152|GO:0045202|GO:0040011|GO:0051179|GO:0002376|GO:0050896|GO:0032991|GO:0009987|GO:0022414|GO:0016020|GO:0005623|GO:0030054|GO:0000003|GO:0023052|GO:0009605|GO:0043229|GO:0007155|GO:0048646|GO:0023056|GO:0009986|GO:0007154|GO:0045178|GO:0050794|GO:0044877|GO:0023051|GO:0050900|GO:0040017|GO:0006950|GO:0043227|GO:0043235|GO:0051606|GO:0006807|GO:0016043|GO:0098636|GO:…	developmental process|signal transducer activity|metabolic process|synapse|locomotion|localization|immune system process|response to stimulus|macromolecular complex|cellular process|reproductive process|membrane|cell|cell junction|reproduction|signaling|response to external stimulus|intracellular organelle|cell adhesion|anatomical structure formation involved in morphogenesis|positive regulation …	K06481	integrin alpha 2[-]	mmu05200|mmu04151|mmu05165|mmu04810|mmu05205|mmu04510|mmu04145|mmu04611|mmu04640|mmu05222|mmu05414|mmu05410|mmu04512|mmu05412	Pathways in cancer - Mus musculus (mouse)|PI3K-Akt signaling pathway - Mus musculus (mouse)|Human papillomavirus infection - Mus musculus (mouse)|Regulation of actin cytoskeleton - Mus musculus (mouse)|Proteoglycans in cancer - Mus musculus (mouse)|Focal adhesion - Mus musculus (mouse)|Phagosome - Mus musculus (mouse)|Platelet activation - Mus musculus (mouse)|Hematopoietic cell lineage - Mus mus…	13:114833081-114932100	3	18	4	69	147	71	0.025607425	0.122706292	0.037739067	0.45439832	0.80802923	0.476785726	0.062017594	0.579737759	2.19E-12	1.41E-10	DOWN
ENSMUSG00000095026	Gm3336	predicted gene 3336 [Source:MGI Symbol;Acc:MGI:3781514]	GO:0016020|GO:0031224|GO:0016021	membrane|intrinsic component of membrane|integral component of membrane	-	-	-	-	8:70718543-70722634	0	0	0	19	54	21	0	0	0	0.514361262	1.220223391	0.579730444	0	0.771438366	3.25E-12	2.09E-10	DOWN
ENSMUSG00000031803	B3gnt3	UDP-GlcNAc:betaGal beta-1,3-N-acetylglucosaminyltransferase 3 [Source:MGI Symbol;Acc:MGI:2152535]	GO:0008152|GO:0003824|GO:0009987|GO:0016020|GO:0005623|GO:0043229|GO:0012505|GO:0043227|GO:0006807|GO:0031090|GO:0005622|GO:0044237|GO:0071704|GO:0016740|GO:0031224|GO:0009058|GO:0016757|GO:0044262|GO:0005737|GO:0070085|GO:0043231|GO:0005794|GO:0044249|GO:0005975|GO:0016021|GO:0006486|GO:1901135|GO:0019538|GO:0009100|GO:0016758|GO:0044267|GO:0036211|GO:0034645|GO:1901137|GO:0016051|GO:0008194|GO:…	metabolic process|catalytic activity|cellular process|membrane|cell|intracellular organelle|endomembrane system|membrane-bounded organelle|nitrogen compound metabolic process|organelle membrane|intracellular|cellular metabolic process|organic substance metabolic process|transferase activity|intrinsic component of membrane|biosynthetic process|transferase activity, transferring glycosyl groups|cel…	K07970	beta-1,3-N-acetylglucosaminyltransferase 3 [EC:2.4.1.-][-]	mmu01100|mmu00601	Metabolic pathways - Mus musculus (mouse)|Glycosphingolipid biosynthesis - lacto and neolacto series - Mus musculus (mouse)	8:71690756-71701789	14	32	23	131	246	102	0.279814268	0.510770539	0.508040708	2.019914094	3.16608136	1.603771763	0.432875172	2.263255739	3.46E-12	2.21E-10	DOWN
ENSMUSG00000045019	Acer1	alkaline ceramidase 1 [Source:MGI Symbol;Acc:MGI:2181962]	GO:0032502|GO:0008152|GO:0050896|GO:0003824|GO:0009987|GO:0016020|GO:0005623|GO:0043229|GO:0016787|GO:0012505|GO:0043227|GO:0006807|GO:0009056|GO:0051716|GO:0048856|GO:0005622|GO:0044237|GO:0071704|GO:0031224|GO:0019222|GO:0042175|GO:0005789|GO:0009058|GO:0009888|GO:0010035|GO:0016798|GO:0007275|GO:0005737|GO:0048513|GO:0043231|GO:0044255|GO:0048731|GO:0006629|GO:0044249|GO:0009268|GO:0016021|GO:…	developmental process|metabolic process|response to stimulus|catalytic activity|cellular process|membrane|cell|intracellular organelle|hydrolase activity|endomembrane system|membrane-bounded organelle|nitrogen compound metabolic process|catabolic process|cellular response to stimulus|anatomical structure development|intracellular|cellular metabolic process|organic substance metabolic process|intr…	-	-	mmu01100|mmu04071|mmu00600	Metabolic pathways - Mus musculus (mouse)|Sphingolipid signaling pathway - Mus musculus (mouse)|Sphingolipid metabolism - Mus musculus (mouse)	17:56953490-56982126	0	0	0	32	51	14	0	0	0	0.620584152	0.825548731	0.276851031	0	0.574327971	3.48E-12	2.22E-10	DOWN
ENSMUSG00000030155	Clec2e	C-type lectin domain family 2, member e [Source:MGI Symbol;Acc:MGI:3028921]	GO:0016020|GO:0030246|GO:0031224|GO:0016021	membrane|carbohydrate binding|intrinsic component of membrane|integral component of membrane	-	-	-	-	6:129091998-129100913	1	0	2	30	76	27	0.029097894	0	0.064303847	0.67326092	1.423635993	0.617887922	0.031133913	0.904928278	3.74E-12	2.38E-10	DOWN
ENSMUSG00000029417	Cxcl9	chemokine (C-X-C motif) ligand 9 [Source:MGI Symbol;Acc:MGI:1352449]	GO:0032502|GO:0008152|GO:0040011|GO:0051179|GO:0002376|GO:0050896|GO:0009987|GO:0005576|GO:0016020|GO:0005623|GO:0023052|GO:0009605|GO:0048646|GO:0023056|GO:0009986|GO:0007154|GO:0050794|GO:0005615|GO:0023051|GO:0050900|GO:0040017|GO:0050793|GO:0006950|GO:0048523|GO:0051707|GO:0006807|GO:0016043|GO:0005515|GO:0006955|GO:0071944|GO:0048870|GO:0051716|GO:0009653|GO:0002684|GO:0005886|GO:0002682|GO:…	developmental process|metabolic process|locomotion|localization|immune system process|response to stimulus|cellular process|extracellular region|membrane|cell|signaling|response to external stimulus|anatomical structure formation involved in morphogenesis|positive regulation of signaling|cell surface|cell communication|regulation of cellular process|extracellular space|regulation of signaling|leu…	K05416	C-X-C motif chemokine 9[-]	mmu04060|mmu04062|mmu04620	Cytokine-cytokine receptor interaction - Mus musculus (mouse)|Chemokine signaling pathway - Mus musculus (mouse)|Toll-like receptor signaling pathway - Mus musculus (mouse)	5:92321347-92328079	1	1	0	28	32	19	0.018740865	0.014964788	0	0.404710168	0.386070844	0.280037707	0.011235218	0.356939573	3.80E-12	2.41E-10	DOWN
ENSMUSG00000026638	Irf6	interferon regulatory factor 6 [Source:MGI Symbol;Acc:MGI:1859211]	GO:0032502|GO:0008152|GO:0009987|GO:0005576|GO:0005623|GO:0043229|GO:0097159|GO:0050794|GO:0005615|GO:0048523|GO:0043227|GO:0003700|GO:0006807|GO:0048856|GO:0005622|GO:0044237|GO:0071704|GO:0009893|GO:0019222|GO:0008283|GO:0009058|GO:0009888|GO:0048732|GO:0007275|GO:0005737|GO:0048513|GO:0043231|GO:1901360|GO:0042127|GO:0003676|GO:0051171|GO:0048468|GO:0050673|GO:0006725|GO:1903561|GO:0031323|GO:…	developmental process|metabolic process|cellular process|extracellular region|cell|intracellular organelle|organic cyclic compound binding|regulation of cellular process|extracellular space|negative regulation of cellular process|membrane-bounded organelle|transcription factor activity, sequence-specific DNA binding|nitrogen compound metabolic process|anatomical structure development|intracellula…	-	-	-	-	1:193153111-193172023	22	19	9	101	222	92	0.167761438	0.115709798	0.075848004	0.594187946	1.090137973	0.551914484	0.11977308	0.745413468	3.88E-12	2.44E-10	DOWN
ENSMUSG00000034528	Hsd17b13	hydroxysteroid (17-beta) dehydrogenase 13 [Source:MGI Symbol;Acc:MGI:2140804]	GO:0008152|GO:0003824|GO:0005576|GO:0016020|GO:0005623|GO:0043229|GO:0016491|GO:0005622|GO:0071704|GO:0009893|GO:0031224|GO:0019222|GO:0009058|GO:0055114|GO:0045834|GO:0006629|GO:0016021|GO:0019216|GO:0046890|GO:0046889|GO:0008610|GO:0005811	metabolic process|catalytic activity|extracellular region|membrane|cell|intracellular organelle|oxidoreductase activity|intracellular|organic substance metabolic process|positive regulation of metabolic process|intrinsic component of membrane|regulation of metabolic process|biosynthetic process|oxidation-reduction process|positive regulation of lipid metabolic process|lipid metabolic process|inte…	-	-	-	-	5:103955440-103977410	0	0	0	23	75	21	0	0	0	0.410859713	1.11827898	0.382529758	0	0.637222817	3.88E-12	2.44E-10	DOWN
ENSMUSG00000024215	Spdef	SAM pointed domain containing ets transcription factor [Source:MGI Symbol;Acc:MGI:1353422]	GO:0032502|GO:0008152|GO:0009987|GO:0005623|GO:0043229|GO:0097159|GO:0050794|GO:0050793|GO:0048523|GO:0043227|GO:0003700|GO:0006807|GO:0048856|GO:0005622|GO:0044237|GO:0009892|GO:0071704|GO:0009893|GO:0019222|GO:0009058|GO:0009888|GO:0031324|GO:0030324|GO:0008219|GO:0009890|GO:0007275|GO:0010941|GO:0048513|GO:0045596|GO:0043231|GO:1901360|GO:0000981|GO:0003676|GO:0051171|GO:0048468|GO:0006725|GO:…	developmental process|metabolic process|cellular process|cell|intracellular organelle|organic cyclic compound binding|regulation of cellular process|regulation of developmental process|negative regulation of cellular process|membrane-bounded organelle|transcription factor activity, sequence-specific DNA binding|nitrogen compound metabolic process|anatomical structure development|intracellular|cel…	-	-	-	-	17:27714352-27728951	4	2	6	51	92	37	0.041658944	0.016636618	0.069063845	0.409753966	0.616969926	0.303136656	0.042453135	0.443286849	4.41E-12	2.76E-10	DOWN
ENSMUSG00000068011	Mkrn2os	makorin, ring finger protein 2, opposite strand [Source:MGI Symbol;Acc:MGI:1917541]	-	-	-	-	-	-	6:115583544-115592576	0	3	0	24	66	29	0	0.044798143	0	0.346157128	0.794559191	0.426511437	0.014932714	0.522409252	4.90E-12	3.05E-10	DOWN
ENSMUSG00000052595	A1cf	APOBEC1 complementation factor [Source:MGI Symbol;Acc:MGI:1917115]	GO:0032502|GO:0008152|GO:0051179|GO:0032991|GO:0009987|GO:0022414|GO:0005623|GO:0000003|GO:0043229|GO:0097159|GO:0012505|GO:0043227|GO:0006807|GO:0005515|GO:0043234|GO:0033036|GO:0048856|GO:0005622|GO:0044237|GO:0071704|GO:0019222|GO:0051641|GO:0007275|GO:0006403|GO:0005737|GO:0031647|GO:0043231|GO:1901360|GO:0003676|GO:0006725|GO:0030895|GO:0007566|GO:0007565|GO:0006139|GO:0046483|GO:0005783|GO:…	developmental process|metabolic process|localization|macromolecular complex|cellular process|reproductive process|cell|reproduction|intracellular organelle|organic cyclic compound binding|endomembrane system|membrane-bounded organelle|nitrogen compound metabolic process|protein binding|protein complex|macromolecule localization|anatomical structure development|intracellular|cellular metabolic pro…	-	-	-	-	19:31868764-31948573	0	0	0	19	57	21	0	0	0	0.158041426	0.395754717	0.178126607	0	0.24397425	4.99E-12	3.10E-10	DOWN
ENSMUSG00000068246	Apol9b	apolipoprotein L 9b [Source:MGI Symbol;Acc:MGI:1919148]	GO:0008152|GO:0051179|GO:0005576|GO:0006807|GO:0033036|GO:0071704|GO:0008289|GO:0006810|GO:0010876|GO:0019538|GO:0006869|GO:0071702|GO:0042157	metabolic process|localization|extracellular region|nitrogen compound metabolic process|macromolecule localization|organic substance metabolic process|lipid binding|transport|lipid localization|protein metabolic process|lipid transport|organic substance transport|lipoprotein metabolic process	-	-	-	-	15:77729121-77736381	8	4	0	39	73	49	0.316176552	0.126234441	0	1.189085123	1.85776161	1.523413128	0.147470331	1.523419954	6.68E-12	4.14E-10	DOWN
ENSMUSG00000001670	Tat	tyrosine aminotransferase [Source:MGI Symbol;Acc:MGI:98487]	GO:0008152|GO:0050896|GO:0003824|GO:0009987|GO:0005623|GO:0043229|GO:0097159|GO:0006950|GO:0043227|GO:0006807|GO:0036094|GO:0009056|GO:0005622|GO:0044237|GO:0048037|GO:0071704|GO:0016740|GO:0043167|GO:0009058|GO:0010035|GO:0019842|GO:0006979|GO:0005737|GO:0070279|GO:0043231|GO:1901360|GO:0006082|GO:0006725|GO:0043177|GO:0010033|GO:0030170|GO:0009725|GO:0006520|GO:0048545|GO:0031406|GO:0009072|GO:…	metabolic process|response to stimulus|catalytic activity|cellular process|cell|intracellular organelle|organic cyclic compound binding|response to stress|membrane-bounded organelle|nitrogen compound metabolic process|small molecule binding|catabolic process|intracellular|cellular metabolic process|cofactor binding|organic substance metabolic process|transferase activity|ion binding|biosynthetic …	K00815	tyrosine aminotransferase[2.6.1.5]	mmu01100|mmu01230|mmu00270|mmu00350|mmu00360|mmu00130|mmu00400	Metabolic pathways - Mus musculus (mouse)|Biosynthesis of amino acids - Mus musculus (mouse)|Cysteine and methionine metabolism - Mus musculus (mouse)|Tyrosine metabolism - Mus musculus (mouse)|Phenylalanine metabolism - Mus musculus (mouse)|Ubiquinone and other terpenoid-quinone biosynthesis - Mus musculus (mouse)|Phenylalanine, tyrosine and tryptophan biosynthesis - Mus musculus (mouse)	8:109990437-109999803	0	0	0	18	34	17	0	0	0	0.331998311	0.523424211	0.319735036	0	0.391719186	6.81E-12	4.20E-10	DOWN
ENSMUSG00000023393	Slc17a9	solute carrier family 17, member 9 [Source:MGI Symbol;Acc:MGI:1919107]	GO:0008152|GO:0051179|GO:0005215|GO:0009987|GO:0016020|GO:0050794|GO:1904951|GO:0016043|GO:0009056|GO:0033036|GO:0044237|GO:1903829|GO:0051050|GO:0031224|GO:0019222|GO:0051641|GO:0022857|GO:0051130|GO:0006810|GO:0032880|GO:0046907|GO:0032940|GO:0090316|GO:0045184|GO:0060341|GO:0032388|GO:0006996|GO:0031323|GO:0008104|GO:0051222|GO:0051649|GO:0016021|GO:0051128|GO:0034613|GO:0055085|GO:0072594|GO:…	metabolic process|localization|transporter activity|cellular process|membrane|regulation of cellular process|positive regulation of establishment of protein localization|cellular component organization|catabolic process|macromolecule localization|cellular metabolic process|positive regulation of cellular protein localization|positive regulation of transport|intrinsic component of membrane|regulat…	-	-	-	-	2:180725263-180742280	5	3	2	36	78	36	0.072509106	0.034753144	0.032060279	0.402802889	0.728463778	0.410747309	0.046440843	0.514004659	7.97E-12	4.90E-10	DOWN
ENSMUSG00000020592	Sdc1	syndecan 1 [Source:MGI Symbol;Acc:MGI:1349162]	GO:0032502|GO:0040011|GO:0051179|GO:0050896|GO:0032991|GO:0009987|GO:0022414|GO:0005576|GO:0016020|GO:0005623|GO:0000003|GO:0023052|GO:0043229|GO:0009986|GO:0007154|GO:0050794|GO:0012505|GO:0005615|GO:0006950|GO:0043227|GO:0016043|GO:0005515|GO:0071944|GO:0043234|GO:0048870|GO:0051716|GO:0009653|GO:0005886|GO:0048856|GO:0005622|GO:0007165|GO:0051050|GO:0031224|GO:0044089|GO:0003006|GO:0009888|GO:…	developmental process|locomotion|localization|response to stimulus|macromolecular complex|cellular process|reproductive process|extracellular region|membrane|cell|reproduction|signaling|intracellular organelle|cell surface|cell communication|regulation of cellular process|endomembrane system|extracellular space|response to stress|membrane-bounded organelle|cellular component organization|protein …	K06257	syndecan 1[-]	mmu05205|mmu04514|mmu05418|mmu04512|mmu05144	Proteoglycans in cancer - Mus musculus (mouse)|Cell adhesion molecules (CAMs) - Mus musculus (mouse)|Fluid shear stress and atherosclerosis - Mus musculus (mouse)|ECM-receptor interaction - Mus musculus (mouse)|Malaria - Mus musculus (mouse)	12:8771323-8793715	18	24	15	114	226	81	0.170681697	0.181750397	0.157203958	0.833991799	1.380030329	0.60425404	0.169878684	0.939425389	1.24E-11	7.57E-10	DOWN
ENSMUSG00000006538	Ihh	Indian hedgehog [Source:MGI Symbol;Acc:MGI:96533]	GO:0032502|GO:0008152|GO:0002376|GO:0050896|GO:0003824|GO:0009987|GO:0022414|GO:0005576|GO:0016020|GO:0005623|GO:0040007|GO:0000003|GO:0023052|GO:0009605|GO:0007155|GO:0048646|GO:0023056|GO:0007154|GO:0048609|GO:0016787|GO:0050794|GO:0048070|GO:0005615|GO:0023051|GO:0031012|GO:0048589|GO:0050793|GO:0002520|GO:0048523|GO:0040008|GO:0006807|GO:0016043|GO:0002683|GO:0005515|GO:0071944|GO:0030155|GO:…	developmental process|metabolic process|immune system process|response to stimulus|catalytic activity|cellular process|reproductive process|extracellular region|membrane|cell|growth|reproduction|signaling|response to external stimulus|cell adhesion|anatomical structure formation involved in morphogenesis|positive regulation of signaling|cell communication|multicellular organismal reproductive pro…	K11989	indian hedgehog[-]	mmu05205|mmu04340	Proteoglycans in cancer - Mus musculus (mouse)|Hedgehog signaling pathway - Mus musculus (mouse)	1:74945315-74951672	0	3	2	47	66	20	0	0.037973199	0.035030826	0.57461361	0.673509036	0.249334786	0.024334675	0.499152477	1.41E-11	8.62E-10	DOWN
ENSMUSG00000039865	Slc44a3	solute carrier family 44, member 3 [Source:MGI Symbol;Acc:MGI:2384860]	GO:0016020|GO:0031224|GO:0016021	membrane|intrinsic component of membrane|integral component of membrane	K15282	solute carrier family 44 (choline transporter-like protein), member 3[-]	mmu05231	Choline metabolism in cancer - Mus musculus (mouse)	3:121459528-121532404	0	7	0	34	58	31	0	0.066916869	0	0.313972933	0.447063172	0.291918141	0.022305623	0.350984749	1.54E-11	9.36E-10	DOWN
ENSMUSG00000027580	Helz2	helicase with zinc finger 2, transcriptional coactivator [Source:MGI Symbol;Acc:MGI:2385169]	GO:0008152|GO:0000988|GO:0003824|GO:0009987|GO:0016020|GO:0005623|GO:0043229|GO:0097159|GO:0016787|GO:0050794|GO:0097367|GO:0043227|GO:0006807|GO:0036094|GO:0005622|GO:0044237|GO:0071704|GO:0009893|GO:0019222|GO:0000989|GO:0043167|GO:0009058|GO:0000166|GO:0043231|GO:1901360|GO:0003676|GO:0016817|GO:0051171|GO:0006725|GO:0031323|GO:0044249|GO:0006139|GO:0046483|GO:0043169|GO:0031325|GO:0003712|GO:…	metabolic process|transcription factor activity, protein binding|catalytic activity|cellular process|membrane|cell|intracellular organelle|organic cyclic compound binding|hydrolase activity|regulation of cellular process|carbohydrate derivative binding|membrane-bounded organelle|nitrogen compound metabolic process|small molecule binding|intracellular|cellular metabolic process|organic substance m…	-	-	-	-	2:181227615-181242027	99	151	101	351	666	352	0.299332773	0.364622428	0.337511462	0.818762356	1.296731913	0.837288617	0.333822221	0.984260962	1.59E-11	9.58E-10	DOWN
ENSMUSG00000055730	Ces2a	carboxylesterase 2A [Source:MGI Symbol;Acc:MGI:2142491]	GO:0008152|GO:0003824|GO:0009987|GO:0016787|GO:0006807|GO:0044237|GO:0071704|GO:0009058|GO:0070085|GO:0044249|GO:0016788|GO:0006486|GO:1901135|GO:0019538|GO:0009100|GO:0044267|GO:0052689|GO:0036211|GO:0034645|GO:1901137|GO:0009101|GO:0006464|GO:0102209	metabolic process|catalytic activity|cellular process|hydrolase activity|nitrogen compound metabolic process|cellular metabolic process|organic substance metabolic process|biosynthetic process|glycosylation|cellular biosynthetic process|hydrolase activity, acting on ester bonds|protein glycosylation|carbohydrate derivative metabolic process|protein metabolic process|glycoprotein metabolic process…	K03927	carboxylesterase 2[3.1.1.56]	mmu00983	Drug metabolism - other enzymes - Mus musculus (mouse)	8:104734003-104741634	0	4	0	26	71	30	0	0.058533076	0	0.367564888	0.837821468	0.432482111	0.019511025	0.545956156	1.59E-11	9.58E-10	DOWN
ENSMUSG00000024340	Btnl2	butyrophilin-like 2 [Source:MGI Symbol;Acc:MGI:1859549]	GO:0051179|GO:0002376|GO:0050896|GO:0009987|GO:0016020|GO:0023052|GO:0007155|GO:0007154|GO:0050794|GO:0023051|GO:1904951|GO:0002253|GO:0048523|GO:0002683|GO:0005515|GO:0006955|GO:0023057|GO:0030155|GO:0051716|GO:0002684|GO:0033036|GO:0002682|GO:0045785|GO:0007165|GO:0051050|GO:0031224|GO:0008283|GO:0051047|GO:0022409|GO:0008284|GO:0006810|GO:0046649|GO:0098609|GO:0005102|GO:0032880|GO:0001819|GO:…	localization|immune system process|response to stimulus|cellular process|membrane|signaling|cell adhesion|cell communication|regulation of cellular process|regulation of signaling|positive regulation of establishment of protein localization|activation of immune response|negative regulation of cellular process|negative regulation of immune system process|protein binding|immune response|negative re…	-	-	-	-	17:34354822-34369493	0	0	1	19	28	19	0	0	0.019646838	0.26054981	0.320501992	0.265689341	0.006548946	0.282247048	1.73E-11	1.04E-09	DOWN
ENSMUSG00000056671	Prelid2	PRELI domain containing 2 [Source:MGI Symbol;Acc:MGI:1924869]	GO:0051179|GO:0005215|GO:0005623|GO:0043229|GO:0043227|GO:0033036|GO:0005622|GO:0006810|GO:0005737|GO:0010876|GO:0043231|GO:0005319|GO:0005758|GO:0005740|GO:0006869|GO:0071702|GO:0005739|GO:0006811|GO:0005548|GO:0015711|GO:0006820|GO:0015914|GO:1990050	localization|transporter activity|cell|intracellular organelle|membrane-bounded organelle|macromolecule localization|intracellular|transport|cytoplasm|lipid localization|intracellular membrane-bounded organelle|lipid transporter activity|mitochondrial intermembrane space|mitochondrial envelope|lipid transport|organic substance transport|mitochondrion|ion transport|phospholipid transporter activit…	-	-	-	-	18:41875696-41951194	0	6	0	34	44	26	0	0.404105941	0	2.212121452	2.389512525	1.725003737	0.13470198	2.108879238	1.76E-11	1.06E-09	DOWN
ENSMUSG00000033715	Akr1c14	aldo-keto reductase family 1, member C14 [Source:MGI Symbol;Acc:MGI:2145458]	GO:0032502|GO:0008152|GO:0003824|GO:0016491|GO:0048856|GO:0007275|GO:0055114|GO:0048513|GO:0060322|GO:0016229|GO:0030900|GO:0048731|GO:0016614|GO:0021537|GO:0021543|GO:0007420|GO:0021766|GO:0007417|GO:0033764|GO:0016616|GO:0021761|GO:0007399|GO:0047023	developmental process|metabolic process|catalytic activity|oxidoreductase activity|anatomical structure development|multicellular organism development|oxidation-reduction process|animal organ development|head development|steroid dehydrogenase activity|forebrain development|system development|oxidoreductase activity, acting on CH-OH group of donors|telencephalon development|pallium development|bra…	-	-	-	-	13:4049011-4090688	26	33	28	113	166	109	0.325376557	0.329816406	0.387271736	1.090994277	1.337750783	1.073126164	0.347488233	1.167290408	1.91E-11	1.14E-09	DOWN
ENSMUSG00000030200	Bcl2l14	BCL2-like 14 (apoptosis facilitator) [Source:MGI Symbol;Acc:MGI:1914063]	GO:0050896|GO:0009987|GO:0005623|GO:0023052|GO:0043229|GO:0023056|GO:0007154|GO:0050794|GO:0023051|GO:0005515|GO:0051716|GO:0005622|GO:0007165|GO:0008219|GO:0097190|GO:0010941|GO:0005737|GO:0009967|GO:0019899|GO:0009966|GO:0007166|GO:0010942|GO:0010646|GO:0012501|GO:0097191|GO:0005829|GO:0019900|GO:2001233|GO:0043068|GO:2001235|GO:0043067|GO:2001238|GO:0042981|GO:0019901|GO:0043065|GO:0006915|GO:…	response to stimulus|cellular process|cell|signaling|intracellular organelle|positive regulation of signaling|cell communication|regulation of cellular process|regulation of signaling|protein binding|cellular response to stimulus|intracellular|signal transduction|cell death|apoptotic signaling pathway|regulation of cell death|cytoplasm|positive regulation of signal transduction|enzyme binding|reg…	-	-	-	-	6:134396318-134438736	0	0	0	18	53	19	0	0	0	0.128123857	0.31488039	0.137903126	0	0.193635791	2.12E-11	1.26E-09	DOWN
ENSMUSG00000003032	Klf4	Kruppel-like factor 4 (gut) [Source:MGI Symbol;Acc:MGI:1342287]	GO:0032502|GO:0008152|GO:0040011|GO:0051179|GO:0098772|GO:0000988|GO:0002376|GO:0050896|GO:0032991|GO:0009987|GO:0005623|GO:0023052|GO:0009605|GO:0043229|GO:0007155|GO:0048646|GO:0097159|GO:0007154|GO:0050794|GO:0023051|GO:0098727|GO:0050793|GO:0006950|GO:0002520|GO:0048523|GO:0043227|GO:0003700|GO:0006807|GO:0016043|GO:0005515|GO:0023057|GO:0043234|GO:0030155|GO:0048870|GO:0043433|GO:0051716|GO:…	developmental process|metabolic process|locomotion|localization|molecular function regulator|transcription factor activity, protein binding|immune system process|response to stimulus|macromolecular complex|cellular process|cell|signaling|response to external stimulus|intracellular organelle|cell adhesion|anatomical structure formation involved in morphogenesis|organic cyclic compound binding|cell…	K17846	krueppel-like factor 4[-]	mmu04550	Signaling pathways regulating pluripotency of stem cells - Mus musculus (mouse)	4:55527143-55532466	77	114	92	320	653	297	1.066090744	1.260539425	1.407798525	3.418105993	5.822007338	3.234981585	1.244809565	4.158364972	2.16E-11	1.28E-09	DOWN
ENSMUSG00000019734	Tmc4	transmembrane channel-like gene family 4 [Source:MGI Symbol;Acc:MGI:2669035]	GO:0016020|GO:0031224|GO:0016021	membrane|intrinsic component of membrane|integral component of membrane	-	-	-	-	7:3665790-3677553	77	64	35	234	387	222	0.689262598	0.457529394	0.346269903	1.61599834	2.230803481	1.563362088	0.497687298	1.803387969	2.44E-11	1.44E-09	DOWN
ENSMUSG00000047735	Samd9l	sterile alpha motif domain containing 9-like [Source:MGI Symbol;Acc:MGI:1343184]	-	-	-	-	-	-	6:3372257-3399572	99	166	89	356	609	346	1.049613824	1.405563719	1.04287738	2.91190269	4.157847768	2.885916053	1.166018308	3.318555504	2.62E-11	1.55E-09	DOWN
ENSMUSG00000047501	Cldn4	claudin 4 [Source:MGI Symbol;Acc:MGI:1313314]	GO:0032502|GO:0051179|GO:0050896|GO:0005198|GO:0005215|GO:0032991|GO:0022414|GO:0048511|GO:0016020|GO:0005623|GO:0030054|GO:0000003|GO:0007155|GO:0045178|GO:1902495|GO:0045177|GO:0005515|GO:0071944|GO:0005886|GO:0048856|GO:0007623|GO:0031224|GO:0005911|GO:0022857|GO:0048871|GO:0042802|GO:0070160|GO:0016328|GO:0007275|GO:0006810|GO:0098609|GO:0034702|GO:0003014|GO:0016327|GO:0048513|GO:0042592|GO:…	developmental process|localization|response to stimulus|structural molecule activity|transporter activity|macromolecular complex|reproductive process|rhythmic process|membrane|cell|cell junction|reproduction|cell adhesion|basal part of cell|transmembrane transporter complex|apical part of cell|protein binding|cell periphery|plasma membrane|anatomical structure development|circadian rhythm|intrins…	K06087	claudin[-]	mmu04530|mmu04514|mmu05160|mmu04670	Tight junction - Mus musculus (mouse)|Cell adhesion molecules (CAMs) - Mus musculus (mouse)|Hepatitis C - Mus musculus (mouse)|Leukocyte transendothelial migration - Mus musculus (mouse)	5:134945119-134946934	0	1	0	21	46	17	0	0.026855862	0	0.544720721	0.995962033	0.449671411	0.008951954	0.663451388	4.25E-11	2.50E-09	DOWN
ENSMUSG00000022286	Grhl2	grainyhead-like 2 (Drosophila) [Source:MGI Symbol;Acc:MGI:2182543]	GO:0032502|GO:0008152|GO:0009987|GO:0022414|GO:0016020|GO:0005623|GO:0030054|GO:0040007|GO:0000003|GO:0043229|GO:0007155|GO:0048646|GO:0097159|GO:0050794|GO:0032259|GO:0048589|GO:0050793|GO:0048523|GO:0043227|GO:0003700|GO:0006807|GO:0016043|GO:0009653|GO:0048856|GO:0005622|GO:0044237|GO:0071704|GO:0009893|GO:0003682|GO:0019222|GO:0005911|GO:0008283|GO:0065009|GO:0003006|GO:0009058|GO:0009888|GO:…	developmental process|metabolic process|cellular process|reproductive process|membrane|cell|cell junction|growth|reproduction|intracellular organelle|cell adhesion|anatomical structure formation involved in morphogenesis|organic cyclic compound binding|regulation of cellular process|methylation|developmental growth|regulation of developmental process|negative regulation of cellular process|membra…	-	-	-	-	15:37233036-37363569	2	2	3	27	55	31	0.00981932	0.007844659	0.016282826	0.102287142	0.173921377	0.119758279	0.011315602	0.131988933	4.62E-11	2.70E-09	DOWN
ENSMUSG00000073608	Gal3st2c	galactose-3-O-sulfotransferase 2C [Source:MGI Symbol;Acc:MGI:3646771]	GO:0008152|GO:0003824|GO:0009987|GO:0016020|GO:0005623|GO:0043229|GO:0012505|GO:0043227|GO:0005622|GO:0044237|GO:0071704|GO:0016740|GO:0031224|GO:0009058|GO:0005737|GO:0043231|GO:0005794|GO:0044255|GO:0006629|GO:0044249|GO:0016021|GO:1901135|GO:0008146|GO:0006643|GO:1901137|GO:0008610|GO:0006664|GO:0050694|GO:0009247|GO:0001733	metabolic process|catalytic activity|cellular process|membrane|cell|intracellular organelle|endomembrane system|membrane-bounded organelle|intracellular|cellular metabolic process|organic substance metabolic process|transferase activity|intrinsic component of membrane|biosynthetic process|cytoplasm|intracellular membrane-bounded organelle|Golgi apparatus|cellular lipid metabolic process|lipid met…	-	-	-	-	1:93990509-94017147	0	0	0	15	30	17	0	0	0	0.073092721	0.122017678	0.084473289	0	0.093194563	4.83E-11	2.82E-09	DOWN
ENSMUSG00000040891	Foxa3	forkhead box A3 [Source:MGI Symbol;Acc:MGI:1347477]	GO:0032502|GO:0008152|GO:0050896|GO:0009987|GO:0022414|GO:0005623|GO:0000003|GO:0009605|GO:0043229|GO:0097159|GO:0007154|GO:0048609|GO:0050794|GO:0006950|GO:0043227|GO:0003700|GO:0006807|GO:0016043|GO:0005515|GO:0051716|GO:0019953|GO:0009653|GO:0048856|GO:0005622|GO:0044237|GO:0071704|GO:0009893|GO:0019222|GO:0009058|GO:0007275|GO:0008134|GO:0005737|GO:0048513|GO:0042592|GO:0043231|GO:1901360|GO:…	developmental process|metabolic process|response to stimulus|cellular process|reproductive process|cell|reproduction|response to external stimulus|intracellular organelle|organic cyclic compound binding|cell communication|multicellular organismal reproductive process|regulation of cellular process|response to stress|membrane-bounded organelle|transcription factor activity, sequence-specific DNA b…	K08038	forkhead box protein A3, hepatocyte nuclear factor 3-gamma[-]	mmu04950	Maturity onset diabetes of the young - Mus musculus (mouse)	7:19013284-19023538	0	0	0	16	35	16	0	0	0	0.37000464	0.675569815	0.377299578	0	0.474291344	5.49E-11	3.19E-09	DOWN
ENSMUSG00000017688	Hnf4g	hepatocyte nuclear factor 4, gamma [Source:MGI Symbol;Acc:MGI:1353604]	GO:0004871|GO:0008152|GO:0050896|GO:0009987|GO:0005623|GO:0023052|GO:0043229|GO:0097159|GO:0007154|GO:0050794|GO:0043227|GO:0003700|GO:0006807|GO:0038023|GO:0004879|GO:0051716|GO:0005622|GO:0044237|GO:0071704|GO:0007165|GO:0004872|GO:0009893|GO:0019222|GO:0043167|GO:0009058|GO:0003707|GO:0043231|GO:1901360|GO:0000981|GO:0003676|GO:0009755|GO:0098531|GO:0051171|GO:0006725|GO:0031323|GO:0044249|GO:…	signal transducer activity|metabolic process|response to stimulus|cellular process|cell|signaling|intracellular organelle|organic cyclic compound binding|cell communication|regulation of cellular process|membrane-bounded organelle|transcription factor activity, sequence-specific DNA binding|nitrogen compound metabolic process|signaling receptor activity|RNA polymerase II transcription factor acti…	K08037	hepatocyte nuclear factor 4-gamma[-]	mmu04950	Maturity onset diabetes of the young - Mus musculus (mouse)	3:3508030-3658052	0	3	0	18	55	33	0	0.042780917	0	0.247930902	0.632321171	0.463497814	0.014260306	0.447916629	5.60E-11	3.24E-09	DOWN
ENSMUSG00000024105	Themis3	thymocyte selection associated family member 3 [Source:MGI Symbol;Acc:MGI:1921806]	-	-	-	-	-	-	17:66555252-66594621	0	0	0	20	33	13	0	0	0	0.524263056	0.722045163	0.34748309	0	0.53126377	7.35E-11	4.25E-09	DOWN
ENSMUSG00000000394	Gcg	glucagon [Source:MGI Symbol;Acc:MGI:95674]	GO:0008152|GO:0051179|GO:0050896|GO:0009987|GO:0005576|GO:0005623|GO:0023052|GO:0009605|GO:0043229|GO:0023056|GO:0007154|GO:0050794|GO:0012505|GO:0005615|GO:0032259|GO:0023051|GO:1904951|GO:0006950|GO:0048523|GO:0043227|GO:0006807|GO:0016043|GO:0005515|GO:0051716|GO:0033036|GO:0005622|GO:0032844|GO:0044237|GO:0071704|GO:0007165|GO:0009893|GO:0051050|GO:0019222|GO:0065009|GO:0051641|GO:0009058|GO:…	metabolic process|localization|response to stimulus|cellular process|extracellular region|cell|signaling|response to external stimulus|intracellular organelle|positive regulation of signaling|cell communication|regulation of cellular process|endomembrane system|extracellular space|methylation|regulation of signaling|positive regulation of establishment of protein localization|response to stress|n…	K05259	glucagon[-]	mmu04922|mmu04911	Glucagon signaling pathway - Mus musculus (mouse)|Insulin secretion - Mus musculus (mouse)	2:62474530-62483650	0	0	0	19	47	15	0	0	0	0.460622026	0.951094868	0.370826144	0	0.594181013	8.64E-11	4.97E-09	DOWN
ENSMUSG00000003309	Ap1m2	adaptor protein complex AP-1, mu 2 subunit [Source:MGI Symbol;Acc:MGI:1336974]	GO:0051179|GO:0032991|GO:0016020|GO:0005623|GO:0043229|GO:0043227|GO:0043234|GO:0033036|GO:0005622|GO:0051641|GO:0006810|GO:0005737|GO:0046907|GO:0043231|GO:0045184|GO:0008104|GO:0030119|GO:0030117|GO:0051649|GO:0034613|GO:0030131|GO:0071702|GO:0015031|GO:0006886|GO:0016192|GO:0030118|GO:0015833|GO:0042886	localization|macromolecular complex|membrane|cell|intracellular organelle|membrane-bounded organelle|protein complex|macromolecule localization|intracellular|cellular localization|transport|cytoplasm|intracellular transport|intracellular membrane-bounded organelle|establishment of protein localization|protein localization|AP-type membrane coat adaptor complex|membrane coat|establishment of locali…	K12393	AP-1 complex subunit mu[-]	mmu04142	Lysosome - Mus musculus (mouse)	9:21294275-21312337	7	2	4	35	50	42	0.076570458	0.017474112	0.048360363	0.295357945	0.352194122	0.361422778	0.047468311	0.336324948	8.88E-11	5.10E-09	DOWN
ENSMUSG00000110573	Gm5485	predicted gene 5485 [Source:MGI Symbol;Acc:MGI:3647875]	-	-	-	-	-	-	16:48399453-48412416	0	0	0	17	63	15	0	0	0	1.275177658	3.944363145	1.147317194	0	2.122285999	8.95E-11	5.12E-09	DOWN
ENSMUSG00000026828	Galnt5	polypeptide N-acetylgalactosaminyltransferase 5 [Source:MGI Symbol;Acc:MGI:2179403]	GO:0008152|GO:0003824|GO:0009987|GO:0016020|GO:0005623|GO:0043229|GO:0012505|GO:0043227|GO:0006807|GO:0031090|GO:0005622|GO:0030246|GO:0044237|GO:0071704|GO:0016740|GO:0031224|GO:0043167|GO:0009058|GO:0016757|GO:0005737|GO:0070085|GO:0043231|GO:0005794|GO:0044249|GO:0016021|GO:0043169|GO:0006486|GO:1901135|GO:0019538|GO:0009100|GO:0016758|GO:0044267|GO:0036211|GO:0034645|GO:1901137|GO:0008194|GO:…	metabolic process|catalytic activity|cellular process|membrane|cell|intracellular organelle|endomembrane system|membrane-bounded organelle|nitrogen compound metabolic process|organelle membrane|intracellular|carbohydrate binding|cellular metabolic process|organic substance metabolic process|transferase activity|intrinsic component of membrane|ion binding|biosynthetic process|transferase activity,…	K00710	polypeptide N-acetylgalactosaminyltransferase[2.4.1.41]	mmu01100|mmu00512	Metabolic pathways - Mus musculus (mouse)|Mucin type O-glycan biosynthesis - Mus musculus (mouse)	2:57997884-58045860	3	4	4	34	97	38	0.03754251	0.039973808	0.055328458	0.328259055	0.781694095	0.374120569	0.044281592	0.49469124	9.27E-11	5.29E-09	DOWN
ENSMUSG00000028464	Tpm2	tropomyosin 2, beta [Source:MGI Symbol;Acc:MGI:98810]	GO:0005198|GO:0099080|GO:0009987|GO:0005623|GO:0043229|GO:0044877|GO:0016043|GO:0005515|GO:0008307|GO:0005200|GO:0005622|GO:0065009|GO:0032403|GO:0042802|GO:0030029|GO:0005737|GO:0099512|GO:0046983|GO:0005862|GO:0003012|GO:0006996|GO:0008092|GO:0030017|GO:0097435|GO:0050790|GO:0042803|GO:0005865|GO:0043292|GO:0051015|GO:0003779|GO:0007010|GO:0046982|GO:0007015|GO:0006936|GO:0005856|GO:0030036|GO:…	structural molecule activity|supramolecular complex|cellular process|cell|intracellular organelle|macromolecular complex binding|cellular component organization|protein binding|structural constituent of muscle|structural constituent of cytoskeleton|intracellular|regulation of molecular function|protein complex binding|identical protein binding|actin filament-based process|cytoplasm|supramolecular…	K10374	tropomyosin 2[-]	mmu04261|mmu05414|mmu05410|mmu04260	Adrenergic signaling in cardiomyocytes - Mus musculus (mouse)|Dilated cardiomyopathy (DCM) - Mus musculus (mouse)|Hypertrophic cardiomyopathy (HCM) - Mus musculus (mouse)|Cardiac muscle contraction - Mus musculus (mouse)	4:43514711-43523765	143	202	115	386	610	459	1.568687964	1.769686968	1.394260844	3.266766487	4.309082927	3.961175134	1.577545259	3.845674849	9.47E-11	5.38E-09	DOWN
ENSMUSG00000091649	Phf11b	PHD finger protein 11B [Source:MGI Symbol;Acc:MGI:3645789]	GO:0016020|GO:0005623|GO:0043229|GO:0012505|GO:0043227|GO:0031090|GO:0005622|GO:0005635|GO:0043231|GO:0031965|GO:0005634|GO:0031981|GO:0005654	membrane|cell|intracellular organelle|endomembrane system|membrane-bounded organelle|organelle membrane|intracellular|nuclear envelope|intracellular membrane-bounded organelle|nuclear membrane|nucleus|nuclear lumen|nucleoplasm	-	-	-	-	14:59320964-59341351	6	6	3	45	49	34	0.309408628	0.247105322	0.17099718	1.790339533	1.627194159	1.379356491	0.24250371	1.598963394	1.17E-10	6.65E-09	DOWN
ENSMUSG00000022408	Fam83f	family with sequence similarity 83, member F [Source:MGI Symbol;Acc:MGI:2146227]	-	-	-	-	-	-	15:80671847-80700420	1	0	1	17	52	24	0.020440589	0	0.022585973	0.268009227	0.684259754	0.385814799	0.014342187	0.446027927	1.23E-10	6.93E-09	DOWN
ENSMUSG00000029994	Anxa4	annexin A4 [Source:MGI Symbol;Acc:MGI:88030]	GO:0032502|GO:0008152|GO:0051179|GO:0050896|GO:0009987|GO:0005576|GO:0016020|GO:0005623|GO:0023052|GO:0043229|GO:0009986|GO:0007154|GO:0050794|GO:0012505|GO:0005615|GO:0048523|GO:0043227|GO:0045177|GO:0006807|GO:0005515|GO:0071944|GO:0043433|GO:0051716|GO:0031090|GO:0033036|GO:0005886|GO:0048856|GO:0005622|GO:0044237|GO:0071704|GO:0007165|GO:0051051|GO:0019222|GO:0065009|GO:0043167|GO:0008289|GO:…	developmental process|metabolic process|localization|response to stimulus|cellular process|extracellular region|membrane|cell|signaling|intracellular organelle|cell surface|cell communication|regulation of cellular process|endomembrane system|extracellular space|negative regulation of cellular process|membrane-bounded organelle|apical part of cell|nitrogen compound metabolic process|protein bindi…	-	-	-	-	6:86736840-86793584	65	124	64	245	428	283	0.525318405	0.800341996	0.571660185	1.527585804	2.22744505	1.799311401	0.632440195	1.851447418	1.37E-10	7.72E-09	DOWN
ENSMUSG00000079173	Zan	zonadhesin [Source:MGI Symbol;Acc:MGI:106656]	GO:0016020|GO:0031224|GO:0016021	membrane|intrinsic component of membrane|integral component of membrane	-	-	-	-	5:137378637-137477064	10	5	2	47	82	41	0.0287078	0.011462808	0.006346033	0.104094515	0.15158743	0.092595698	0.015505547	0.116092548	1.47E-10	8.24E-09	DOWN
ENSMUSG00000005148	Klf5	Kruppel-like factor 5 [Source:MGI Symbol;Acc:MGI:1338056]	GO:0032502|GO:0008152|GO:0050896|GO:0009987|GO:0005623|GO:0043229|GO:0048646|GO:0097159|GO:0050794|GO:0012505|GO:0050793|GO:0048523|GO:0043227|GO:0003700|GO:0006807|GO:0016043|GO:0005515|GO:0051716|GO:0009653|GO:0048856|GO:0005622|GO:0044237|GO:0009892|GO:0071704|GO:0009893|GO:0019222|GO:0008283|GO:0043167|GO:0009058|GO:0009888|GO:0030030|GO:0031324|GO:0009890|GO:0008284|GO:0007275|GO:0060491|GO:…	developmental process|metabolic process|response to stimulus|cellular process|cell|intracellular organelle|anatomical structure formation involved in morphogenesis|organic cyclic compound binding|regulation of cellular process|endomembrane system|regulation of developmental process|negative regulation of cellular process|membrane-bounded organelle|transcription factor activity, sequence-specific …	-	-	-	-	14:99298691-99315036	169	191	130	404	756	499	1.935990511	1.747411353	1.64590847	3.570487569	5.576900258	4.497049654	1.776436778	4.548145827	1.55E-10	8.69E-09	DOWN
ENSMUSG00000029188	Slc34a2	solute carrier family 34 (sodium phosphate), member 2 [Source:MGI Symbol;Acc:MGI:1342284]	GO:0032502|GO:0051179|GO:0050896|GO:0005215|GO:0009987|GO:0016020|GO:0005623|GO:0043227|GO:0045177|GO:0071944|GO:0005886|GO:0048856|GO:0005622|GO:0043627|GO:0031224|GO:0043167|GO:0022857|GO:0007275|GO:0006810|GO:0005737|GO:0042592|GO:0005903|GO:0019725|GO:0016324|GO:0031982|GO:0016021|GO:0043169|GO:0055085|GO:0055082|GO:0042301|GO:0015114|GO:0048878|GO:0015291|GO:0009790|GO:0006811|GO:0046872|GO:…	developmental process|localization|response to stimulus|transporter activity|cellular process|membrane|cell|membrane-bounded organelle|apical part of cell|cell periphery|plasma membrane|anatomical structure development|intracellular|response to estrogen|intrinsic component of membrane|ion binding|transmembrane transporter activity|multicellular organism development|transport|cytoplasm|homeostatic…	K14683	solute carrier family 34 (sodium-dependent phosphate cotransporter)[-]	mmu04978	Mineral absorption - Mus musculus (mouse)	5:53038081-53071664	1	0	0	18	40	17	0.011711693	0	0	0.162593228	0.301577474	0.156587398	0.003903898	0.206919367	1.58E-10	8.82E-09	DOWN
ENSMUSG00000061780	Cfd	complement factor D (adipsin) [Source:MGI Symbol;Acc:MGI:87931]	GO:0008152|GO:0002376|GO:0050896|GO:0003824|GO:0005576|GO:0016787|GO:0005615|GO:0002253|GO:0006950|GO:0043227|GO:0006807|GO:0006955|GO:0002684|GO:0002682|GO:0071704|GO:0045087|GO:0050776|GO:1903561|GO:0006959|GO:0050778|GO:0006952|GO:0006956|GO:0070062|GO:0017171|GO:0031982|GO:0008233|GO:0019538|GO:0006508|GO:0006957|GO:0008236|GO:0004252|GO:0004175	metabolic process|immune system process|response to stimulus|catalytic activity|extracellular region|hydrolase activity|extracellular space|activation of immune response|response to stress|membrane-bounded organelle|nitrogen compound metabolic process|immune response|positive regulation of immune system process|regulation of immune system process|organic substance metabolic process|innate immune …	K01334	component factor D[3.4.21.46]	mmu04610|mmu05150	Complement and coagulation cascades - Mus musculus (mouse)|Staphylococcus aureus infection - Mus musculus (mouse)	10:79890853-79892655	0	0	0	20	49	14	0	0	0	0.748292861	1.530260432	0.53413118	0	0.937561491	1.61E-10	8.95E-09	DOWN
ENSMUSG00000032358	Fam83b	family with sequence similarity 83, member B [Source:MGI Symbol;Acc:MGI:2685362]	GO:0050896|GO:0009987|GO:0016020|GO:0005623|GO:0023052|GO:0007154|GO:0050794|GO:0005515|GO:0051716|GO:0005622|GO:0007165|GO:0008283|GO:0005102|GO:0005737|GO:0043548|GO:0019899|GO:0007166|GO:0036312|GO:0070851|GO:0019900|GO:0007167|GO:0036313|GO:0007169|GO:0005154|GO:0019901|GO:0038127|GO:0007173	response to stimulus|cellular process|membrane|cell|signaling|cell communication|regulation of cellular process|protein binding|cellular response to stimulus|intracellular|signal transduction|cell proliferation|receptor binding|cytoplasm|phosphatidylinositol 3-kinase binding|enzyme binding|cell surface receptor signaling pathway|phosphatidylinositol 3-kinase regulatory subunit binding|growth fact…	-	-	-	-	9:76490054-76567116	4	0	4	36	93	33	0.036319165	0	0.040140899	0.252163593	0.543738941	0.235711899	0.025486688	0.343871478	2.47E-10	1.37E-08	DOWN
ENSMUSG00000034320	Slc26a2	solute carrier family 26 (sulfate transporter), member 2 [Source:MGI Symbol;Acc:MGI:892977]	GO:0051179|GO:0005215|GO:0009987|GO:0005576|GO:0016020|GO:0005623|GO:0005615|GO:0043227|GO:0045177|GO:0071944|GO:0042995|GO:0005886|GO:0031224|GO:0022857|GO:0042391|GO:0006810|GO:0042592|GO:0001503|GO:1903561|GO:0019725|GO:0070062|GO:0016324|GO:0031982|GO:0016021|GO:0031226|GO:0031253|GO:0055085|GO:0055082|GO:0031528|GO:0071702|GO:0005887|GO:0015116|GO:0048878|GO:0015267|GO:0015291|GO:0006811|GO:…	localization|transporter activity|cellular process|extracellular region|membrane|cell|extracellular space|membrane-bounded organelle|apical part of cell|cell periphery|cell projection|plasma membrane|intrinsic component of membrane|transmembrane transporter activity|regulation of membrane potential|transport|homeostatic process|ossification|extracellular vesicle|cellular homeostasis|extracellular…	-	-	-	-	18:61192919-61211612	207	337	170	645	1202	635	0.802528496	1.04343675	0.728425079	1.929215076	3.000886941	1.936755063	0.858130108	2.28895236	2.69E-10	1.49E-08	DOWN
ENSMUSG00000063354	Slc39a4	solute carrier family 39 (zinc transporter), member 4 [Source:MGI Symbol;Acc:MGI:1919277]	GO:0051179|GO:0050896|GO:0005215|GO:0009987|GO:0005576|GO:0016020|GO:0005623|GO:0023052|GO:0009605|GO:0043229|GO:0007154|GO:0050794|GO:0012505|GO:0005615|GO:0006950|GO:0043227|GO:0045177|GO:0071944|GO:0051716|GO:0031090|GO:0005886|GO:0005622|GO:0007165|GO:0031224|GO:0022857|GO:0005768|GO:0010008|GO:0006810|GO:0097708|GO:0005737|GO:0042592|GO:0031668|GO:1903561|GO:0042594|GO:0019725|GO:0070062|GO:…	localization|response to stimulus|transporter activity|cellular process|extracellular region|membrane|cell|signaling|response to external stimulus|intracellular organelle|cell communication|regulation of cellular process|endomembrane system|extracellular space|response to stress|membrane-bounded organelle|apical part of cell|cell periphery|cellular response to stimulus|organelle membrane|plasma m…	K14710	solute carrier family 39 (zinc transporter), member 4[-]	mmu04978	Mineral absorption - Mus musculus (mouse)	15:76612385-76616852	12	41	16	95	220	128	0.32944228	0.898960177	0.485487038	2.0121571	3.889422108	2.764579785	0.571296499	2.888719665	2.73E-10	1.51E-08	DOWN
ENSMUSG00000027315	Spint1	serine protease inhibitor, Kunitz type 1 [Source:MGI Symbol;Acc:MGI:1338033]	GO:0032502|GO:0008152|GO:0098772|GO:0050896|GO:0009987|GO:0022414|GO:0005576|GO:0016020|GO:0005623|GO:0000003|GO:0048646|GO:0050794|GO:0005615|GO:0050793|GO:0048523|GO:0043227|GO:0006807|GO:0016043|GO:0071944|GO:0051716|GO:0009653|GO:0005886|GO:0048856|GO:0044237|GO:0009892|GO:0071704|GO:0019222|GO:0030234|GO:0008283|GO:0065009|GO:0003006|GO:0009888|GO:0031324|GO:0060711|GO:0060670|GO:0007275|GO:…	developmental process|metabolic process|molecular function regulator|response to stimulus|cellular process|reproductive process|extracellular region|membrane|cell|reproduction|anatomical structure formation involved in morphogenesis|regulation of cellular process|extracellular space|regulation of developmental process|negative regulation of cellular process|membrane-bounded organelle|nitrogen com…	K15619	Kunitz-type protease inhibitor 1[-]	mmu05202|mmu05215	Transcriptional misregulation in cancer - Mus musculus (mouse)|Prostate cancer - Mus musculus (mouse)	2:119237362-119249527	27	40	15	107	299	132	0.319679794	0.378227107	0.196283942	0.977377464	2.279669765	1.229504195	0.298063614	1.495517141	2.89E-10	1.59E-08	DOWN
ENSMUSG00000024922	Ovol1	ovo like zinc finger 1 [Source:MGI Symbol;Acc:MGI:1330290]	GO:0032502|GO:0008152|GO:0009987|GO:0022414|GO:0005623|GO:0000003|GO:0043229|GO:0097159|GO:0048609|GO:0050794|GO:0048523|GO:0043227|GO:0003700|GO:0006807|GO:0019953|GO:0048856|GO:0005622|GO:0044237|GO:0009892|GO:0071704|GO:0019222|GO:0008283|GO:0043167|GO:0009058|GO:0009888|GO:0031324|GO:0009890|GO:0007275|GO:0045787|GO:0010564|GO:0048513|GO:0043231|GO:1901360|GO:0000981|GO:0042127|GO:0003676|GO:…	developmental process|metabolic process|cellular process|reproductive process|cell|reproduction|intracellular organelle|organic cyclic compound binding|multicellular organismal reproductive process|regulation of cellular process|negative regulation of cellular process|membrane-bounded organelle|transcription factor activity, sequence-specific DNA binding|nitrogen compound metabolic process|sexual…	-	-	-	-	19:5549137-5560575	0	0	0	16	42	15	0	0	0	0.259896363	0.569443625	0.248453516	0	0.359264502	2.93E-10	1.60E-08	DOWN
ENSMUSG00000038009	Dnajc22	DnaJ heat shock protein family (Hsp40) member C22 [Source:MGI Symbol;Acc:MGI:1920028]	GO:0016020|GO:0031224|GO:0016021	membrane|intrinsic component of membrane|integral component of membrane	-	-	-	-	15:99093170-99104737	0	0	0	15	55	14	0	0	0	0.363283977	1.111844939	0.345743525	0	0.60695748	2.97E-10	1.62E-08	DOWN
ENSMUSG00000034422	Parp14	poly (ADP-ribose) polymerase family, member 14 [Source:MGI Symbol;Acc:MGI:1919489]	GO:0008152|GO:0002376|GO:0050896|GO:0003824|GO:0009987|GO:0016020|GO:0005623|GO:0023052|GO:0043229|GO:0097159|GO:0023056|GO:0007154|GO:0050794|GO:0023051|GO:0006950|GO:0048523|GO:0043227|GO:0006807|GO:0036094|GO:0002683|GO:0005515|GO:0006955|GO:0023057|GO:0051716|GO:0002682|GO:0005622|GO:0044237|GO:0048037|GO:0009892|GO:0071704|GO:0016740|GO:0007165|GO:0009893|GO:0019222|GO:0043167|GO:0009058|GO:…	metabolic process|immune system process|response to stimulus|catalytic activity|cellular process|membrane|cell|signaling|intracellular organelle|organic cyclic compound binding|positive regulation of signaling|cell communication|regulation of cellular process|regulation of signaling|response to stress|negative regulation of cellular process|membrane-bounded organelle|nitrogen compound metabolic p…	-	-	-	-	16:35832874-35871544	133	215	109	413	590	416	0.712407317	0.919729214	0.64528481	1.706698885	2.035090123	1.752995421	0.759140447	1.83159481	2.98E-10	1.62E-08	DOWN
ENSMUSG00000047281	Sfn	stratifin [Source:MGI Symbol;Acc:MGI:1891831]	GO:0032502|GO:0008152|GO:0051179|GO:0050896|GO:0009987|GO:0005576|GO:0016020|GO:0005623|GO:0040007|GO:0023052|GO:0043229|GO:0007154|GO:0045927|GO:0050794|GO:0005615|GO:1904951|GO:0050793|GO:0006950|GO:0048523|GO:0043227|GO:0040008|GO:0006807|GO:0016043|GO:0005515|GO:0051716|GO:0031090|GO:0033036|GO:0048856|GO:0005622|GO:0016049|GO:0044237|GO:0009892|GO:1903829|GO:0071704|GO:0007165|GO:0051050|GO:…	developmental process|metabolic process|localization|response to stimulus|cellular process|extracellular region|membrane|cell|growth|signaling|intracellular organelle|cell communication|positive regulation of growth|regulation of cellular process|extracellular space|positive regulation of establishment of protein localization|regulation of developmental process|response to stress|negative regulat…	K06644	stratifin[-]	mmu04110|mmu04115|mmu04960	Cell cycle - Mus musculus (mouse)|p53 signaling pathway - Mus musculus (mouse)|Aldosterone-regulated sodium reabsorption - Mus musculus (mouse)	4:133600556-133602168	19	28	14	83	170	86	0.719216321	0.846479719	0.585709485	2.423922136	4.14393466	2.561043705	0.717135175	3.042966834	3.24E-10	1.75E-08	DOWN
ENSMUSG00000042306	S100a14	S100 calcium binding protein A14 [Source:MGI Symbol;Acc:MGI:1913416]	GO:0040011|GO:0051179|GO:0002376|GO:0050896|GO:0009987|GO:0005576|GO:0005623|GO:0030054|GO:0023052|GO:0009605|GO:0043229|GO:0007154|GO:0050794|GO:0005615|GO:0050900|GO:0040017|GO:0002253|GO:0006950|GO:0043227|GO:0051707|GO:0005515|GO:0006955|GO:0048870|GO:0051716|GO:0002684|GO:0002682|GO:0005622|GO:0007165|GO:0009607|GO:0040012|GO:0043167|GO:0008219|GO:0051270|GO:0009617|GO:0005102|GO:0005737|GO:…	locomotion|localization|immune system process|response to stimulus|cellular process|extracellular region|cell|cell junction|signaling|response to external stimulus|intracellular organelle|cell communication|regulation of cellular process|extracellular space|leukocyte migration|positive regulation of locomotion|activation of immune response|response to stress|membrane-bounded organelle|response to…	-	-	-	-	3:90526856-90528837	0	0	0	14	37	16	0	0	0	0.211981748	0.467629604	0.247045722	0	0.308885691	3.65E-10	1.97E-08	DOWN
ENSMUSG00000073421	H2-Ab1	histocompatibility 2, class II antigen A, beta 1 [Source:MGI Symbol;Acc:MGI:103070]	GO:0032502|GO:0002376|GO:0050896|GO:0032991|GO:0009987|GO:0016020|GO:0005623|GO:0043229|GO:0007155|GO:0009986|GO:0050794|GO:0012505|GO:0015643|GO:0006950|GO:0002520|GO:0043227|GO:0005515|GO:0006955|GO:0071944|GO:0043234|GO:0030155|GO:0051716|GO:0002684|GO:0033218|GO:0019882|GO:0005886|GO:0002682|GO:0048856|GO:0005622|GO:0003823|GO:0045785|GO:0031224|GO:0019884|GO:0005768|GO:0022409|GO:0007275|GO:…	developmental process|immune system process|response to stimulus|macromolecular complex|cellular process|membrane|cell|intracellular organelle|cell adhesion|cell surface|regulation of cellular process|endomembrane system|toxic substance binding|response to stress|immune system development|membrane-bounded organelle|protein binding|immune response|cell periphery|protein complex|regulation of cell …	K06752	major histocompatibility complex, class II[-]	mmu05166|mmu05168|mmu05152|mmu04145|mmu05164|mmu04514|mmu05322|mmu05145|mmu04659|mmu04640|mmu04658|mmu04612|mmu05416|mmu05323|mmu05320|mmu05140|mmu04940|mmu05332|mmu05321|mmu05330|mmu05150|mmu04672|mmu05310	HTLV-I infection - Mus musculus (mouse)|Herpes simplex infection - Mus musculus (mouse)|Tuberculosis - Mus musculus (mouse)|Phagosome - Mus musculus (mouse)|Influenza A - Mus musculus (mouse)|Cell adhesion molecules (CAMs) - Mus musculus (mouse)|Systemic lupus erythematosus - Mus musculus (mouse)|Toxoplasmosis - Mus musculus (mouse)|Th17 cell differentiation - Mus musculus (mouse)|Hematopoietic c…	17:34263209-34269418	31	53	44	153	305	153	0.804067781	1.097889905	1.26135173	3.061666313	5.094374712	3.122040826	1.054436472	3.759360617	3.80E-10	2.04E-08	DOWN
ENSMUSG00000098207	Arl14	ADP-ribosylation factor-like 14 [Source:MGI Symbol;Acc:MGI:1918869]	GO:0050896|GO:0009987|GO:0005623|GO:0023052|GO:0097159|GO:0007154|GO:0050794|GO:0097367|GO:0036094|GO:0051716|GO:0005622|GO:0007165|GO:0043167|GO:0000166|GO:0001882|GO:0035556|GO:0001883|GO:0007264|GO:0017076|GO:0032549|GO:0032555|GO:0019001|GO:0005525|GO:0032561	response to stimulus|cellular process|cell|signaling|organic cyclic compound binding|cell communication|regulation of cellular process|carbohydrate derivative binding|small molecule binding|cellular response to stimulus|intracellular|signal transduction|ion binding|nucleotide binding|nucleoside binding|intracellular signal transduction|purine nucleoside binding|small GTPase mediated signal transd…	-	-	-	-	3:69222419-69223618	0	0	0	16	30	13	0	0	0	0.628082877	0.982954081	0.520355927	0	0.710464295	4.09E-10	2.19E-08	DOWN
ENSMUSG00000000690	Hoxb6	homeobox B6 [Source:MGI Symbol;Acc:MGI:96187]	GO:0032502|GO:0008152|GO:0002376|GO:0009987|GO:0005623|GO:0043229|GO:0097159|GO:0050794|GO:0043227|GO:0003700|GO:0006807|GO:0002262|GO:0009653|GO:0048856|GO:0005622|GO:0044237|GO:0071704|GO:0019222|GO:0009058|GO:0007389|GO:0007275|GO:0034101|GO:0048513|GO:0042592|GO:0043231|GO:1901360|GO:0003676|GO:0051171|GO:0048598|GO:0006725|GO:0031323|GO:0048731|GO:0044249|GO:0006139|GO:0048568|GO:0046483|GO:…	developmental process|metabolic process|immune system process|cellular process|cell|intracellular organelle|organic cyclic compound binding|regulation of cellular process|membrane-bounded organelle|transcription factor activity, sequence-specific DNA binding|nitrogen compound metabolic process|myeloid cell homeostasis|anatomical structure morphogenesis|anatomical structure development|intracellul…	-	-	-	-	11:96292476-96301569	6	4	0	34	85	35	0.11151897	0.059370536	0	0.48754214	1.017376957	0.51178147	0.056963169	0.672233522	4.34E-10	2.32E-08	DOWN
ENSMUSG00000067006	Serpinb5	serine (or cysteine) peptidase inhibitor, clade B, member 5 [Source:MGI Symbol;Acc:MGI:109579]	GO:0032502|GO:0008152|GO:0098772|GO:0009987|GO:0022414|GO:0005576|GO:0005623|GO:0000003|GO:0050794|GO:0005615|GO:0048523|GO:0043227|GO:0006807|GO:0016043|GO:0009653|GO:0048856|GO:0005622|GO:0044237|GO:0009892|GO:0071704|GO:0019222|GO:0030234|GO:0008283|GO:0065009|GO:0003006|GO:0009888|GO:0048732|GO:0031324|GO:0007275|GO:0005737|GO:0048513|GO:0042127|GO:0004857|GO:0030850|GO:0048608|GO:0051171|GO:…	developmental process|metabolic process|molecular function regulator|cellular process|reproductive process|extracellular region|cell|reproduction|regulation of cellular process|extracellular space|negative regulation of cellular process|membrane-bounded organelle|nitrogen compound metabolic process|cellular component organization|anatomical structure morphogenesis|anatomical structure development…	K10139	serpin B5[-]	mmu05206|mmu04115	MicroRNAs in cancer - Mus musculus (mouse)|p53 signaling pathway - Mus musculus (mouse)	1:106861173-106883348	0	0	0	17	36	13	0	0	0	0.166454286	0.294218545	0.129791543	0	0.196821458	4.39E-10	2.34E-08	DOWN
ENSMUSG00000030681	Mvp	major vault protein [Source:MGI Symbol;Acc:MGI:1925638]	GO:0008152|GO:0050896|GO:0032991|GO:0009987|GO:0005576|GO:0016020|GO:0005623|GO:0023052|GO:0043229|GO:0007154|GO:0050794|GO:0005615|GO:0023051|GO:0048523|GO:0043227|GO:0006807|GO:0005515|GO:0023057|GO:0051716|GO:1990904|GO:0005622|GO:0044237|GO:0009892|GO:0071704|GO:0007165|GO:0019222|GO:0065009|GO:0031324|GO:0030529|GO:0006793|GO:0042802|GO:0005737|GO:0043231|GO:0051171|GO:1903561|GO:0031323|GO:…	metabolic process|response to stimulus|macromolecular complex|cellular process|extracellular region|membrane|cell|signaling|intracellular organelle|cell communication|regulation of cellular process|extracellular space|regulation of signaling|negative regulation of cellular process|membrane-bounded organelle|nitrogen compound metabolic process|protein binding|negative regulation of signaling|cellu…	-	-	-	-	7:126986860-127014621	156	206	101	424	748	429	1.224459868	1.291317476	0.876167433	2.567533959	3.780732395	2.649038488	1.130648259	2.999101614	5.68E-10	3.02E-08	DOWN
ENSMUSG00000078942	Naip6	NLR family, apoptosis inhibitory protein 6 [Source:MGI Symbol;Acc:MGI:1298222]	GO:0008152|GO:0098772|GO:0002376|GO:0050896|GO:0003824|GO:0032991|GO:0009987|GO:0005623|GO:0023052|GO:0009605|GO:0043229|GO:0097159|GO:0023056|GO:0007154|GO:0050794|GO:0023051|GO:0006950|GO:0097367|GO:0048523|GO:0043227|GO:0051707|GO:0051606|GO:0006807|GO:0036094|GO:0005515|GO:0006955|GO:0043234|GO:0051716|GO:0005622|GO:0044237|GO:0009892|GO:0071704|GO:0043627|GO:0016740|GO:0007165|GO:0009607|GO:…	metabolic process|molecular function regulator|immune system process|response to stimulus|catalytic activity|macromolecular complex|cellular process|cell|signaling|response to external stimulus|intracellular organelle|organic cyclic compound binding|positive regulation of signaling|cell communication|regulation of cellular process|regulation of signaling|response to stress|carbohydrate derivative…	K12807|K12807	baculoviral IAP repeat-containing protein 1[-]|baculoviral IAP repeat-containing protein 1[-]	mmu04621|mmu04621|mmu05134|mmu05134	NOD-like receptor signaling pathway - Mus musculus (mouse)|NOD-like receptor signaling pathway - Mus musculus (mouse)|Legionellosis - Mus musculus (mouse)|Legionellosis - Mus musculus (mouse)	13:100281121-100317674	17	23	18	82	149	75	0.139142426	0.150344414	0.162828009	0.517784757	0.785315501	0.482919033	0.150771616	0.595339764	6.96E-10	3.69E-08	DOWN
ENSMUSG00000050953	Gja1	gap junction protein, alpha 1 [Source:MGI Symbol;Acc:MGI:95713]	GO:0032502|GO:0004871|GO:0008152|GO:0040011|GO:0051179|GO:0050896|GO:0099080|GO:0005215|GO:0032991|GO:0009987|GO:0022414|GO:0005576|GO:0016020|GO:0005623|GO:0030054|GO:0040007|GO:0000003|GO:0007610|GO:0023052|GO:0009605|GO:0043229|GO:0023056|GO:0007154|GO:0048609|GO:0019867|GO:0050794|GO:0012505|GO:0005615|GO:0023051|GO:0048589|GO:1904951|GO:0050793|GO:0006950|GO:0048523|GO:0045926|GO:0043227|GO:…	developmental process|signal transducer activity|metabolic process|locomotion|localization|response to stimulus|supramolecular complex|transporter activity|macromolecular complex|cellular process|reproductive process|extracellular region|membrane|cell|cell junction|growth|reproduction|behavior|signaling|response to external stimulus|intracellular organelle|positive regulation of signaling|cell co…	K07372	gap junction protein, alpha 1[-]	mmu04540|mmu05412	Gap junction - Mus musculus (mouse)|Arrhythmogenic right ventricular cardiomyopathy (ARVC) - Mus musculus (mouse)	10:56377330-56402513	2884	3798	2920	6922	8382	6403	15.16984703	15.95463031	16.97522746	28.0897477	28.39149684	26.4960026	16.03323493	27.65908238	8.34E-10	4.41E-08	-
ENSMUSG00000032369	Plscr1	phospholipid scramblase 1 [Source:MGI Symbol;Acc:MGI:893575]	GO:0032502|GO:0008152|GO:0002376|GO:0050896|GO:0005215|GO:0009987|GO:0005576|GO:0016020|GO:0005623|GO:0023052|GO:0009605|GO:0043229|GO:0097159|GO:0023056|GO:0007154|GO:0050794|GO:0012505|GO:0005615|GO:0023051|GO:0031012|GO:0002253|GO:0006950|GO:0002520|GO:0043227|GO:0051707|GO:0003700|GO:0006807|GO:0016043|GO:0005515|GO:0006955|GO:0071944|GO:0051716|GO:0002684|GO:0005886|GO:0002682|GO:0048856|GO:…	developmental process|metabolic process|immune system process|response to stimulus|transporter activity|cellular process|extracellular region|membrane|cell|signaling|response to external stimulus|intracellular organelle|organic cyclic compound binding|positive regulation of signaling|cell communication|regulation of cellular process|endomembrane system|extracellular space|regulation of signaling|…	-	-	-	-	9:92249750-92272278	18	34	20	92	138	86	0.305452876	0.460796133	0.375116932	1.204488118	1.508049396	1.148127709	0.380455314	1.286888408	9.44E-10	4.98E-08	DOWN
ENSMUSG00000034785	Dio1	deiodinase, iodothyronine, type I [Source:MGI Symbol;Acc:MGI:94896]	GO:0008152|GO:0003824|GO:0016491|GO:0042445|GO:0009058|GO:0010817|GO:0055114|GO:0004800|GO:0042446	metabolic process|catalytic activity|oxidoreductase activity|hormone metabolic process|biosynthetic process|regulation of hormone levels|oxidation-reduction process|thyroxine 5'-deiodinase activity|hormone biosynthetic process	K01562	type I thyroxine 5'-deiodinase[1.21.99.4]	mmu04919	Thyroid hormone signaling pathway - Mus musculus (mouse)	4:107291465-107307169	0	0	0	10	35	15	0	0	0	0.105432847	0.307998145	0.161261235	0	0.191564076	9.50E-10	4.99E-08	DOWN
ENSMUSG00000052485	Tmem171	transmembrane protein 171 [Source:MGI Symbol;Acc:MGI:2685751]	GO:0016020|GO:0031224|GO:0016021	membrane|intrinsic component of membrane|integral component of membrane	-	-	-	-	13:98686235-98694834	5	6	10	37	95	58	0.153630265	0.147243433	0.33960838	0.877157665	1.879851503	1.402124402	0.213494026	1.386377857	1.17E-09	6.13E-08	DOWN
ENSMUSG00000027559	Car3	carbonic anhydrase 3 [Source:MGI Symbol;Acc:MGI:88270]	GO:0008152|GO:0050896|GO:0003824|GO:0009987|GO:0005623|GO:0016787|GO:0006950|GO:0016829|GO:0005622|GO:0044237|GO:0043167|GO:0006793|GO:0006979|GO:0005737|GO:0006730|GO:0016788|GO:0010033|GO:0043169|GO:0005829|GO:0042578|GO:0097305|GO:0006796|GO:0016836|GO:0046872|GO:0046914|GO:0045471|GO:0004089|GO:0016791|GO:0016311|GO:0008270|GO:0016151	metabolic process|response to stimulus|catalytic activity|cellular process|cell|hydrolase activity|response to stress|lyase activity|intracellular|cellular metabolic process|ion binding|phosphorus metabolic process|response to oxidative stress|cytoplasm|one-carbon metabolic process|hydrolase activity, acting on ester bonds|response to organic substance|cation binding|cytosol|phosphoric ester hydr…	K01672	carbonic anhydrase[4.2.1.1]	mmu00910	Nitrogen metabolism - Mus musculus (mouse)	3:14863512-14872523	0	10	4	52	89	33	0	0.131006156	0.072527552	0.658113814	0.94018373	0.425889985	0.067844569	0.674729176	1.18E-09	6.17E-08	DOWN
ENSMUSG00000064254	Ethe1	ethylmalonic encephalopathy 1 [Source:MGI Symbol;Acc:MGI:1913321]	GO:0008152|GO:0003824|GO:0009987|GO:0005623|GO:0043229|GO:0016491|GO:0043227|GO:0006807|GO:0005622|GO:0044237|GO:0071704|GO:0043167|GO:0051213|GO:0055114|GO:0005737|GO:0043231|GO:0006790|GO:0016701|GO:0006575|GO:0043169|GO:0005634|GO:0006749|GO:0070813|GO:0005739|GO:0006518|GO:0031981|GO:0005759|GO:0005654|GO:0016702|GO:0046872|GO:0046914|GO:0050313|GO:0005506	metabolic process|catalytic activity|cellular process|cell|intracellular organelle|oxidoreductase activity|membrane-bounded organelle|nitrogen compound metabolic process|intracellular|cellular metabolic process|organic substance metabolic process|ion binding|dioxygenase activity|oxidation-reduction process|cytoplasm|intracellular membrane-bounded organelle|sulfur compound metabolic process|oxidor…	K17725	sulfur dioxygenase[1.13.11.18]	mmu00920	Sulfur metabolism - Mus musculus (mouse)	7:24587543-24608925	81	105	63	240	417	233	3.332686365	3.450199076	2.864828711	7.61816049	11.04842011	7.541833091	3.215904717	8.736137896	1.21E-09	6.28E-08	DOWN
ENSMUSG00000058022	Adtrp	androgen dependent TFPI regulating protein [Source:MGI Symbol;Acc:MGI:1924596]	GO:0008152|GO:0050896|GO:0003824|GO:0009987|GO:0016020|GO:0005623|GO:0009605|GO:0009986|GO:0016787|GO:0012505|GO:0006950|GO:0009056|GO:0071944|GO:0051716|GO:0005886|GO:0044237|GO:0071704|GO:0009893|GO:0031224|GO:0019222|GO:0044853|GO:0006082|GO:0044255|GO:0006629|GO:0030195|GO:0010033|GO:0030193|GO:0050817|GO:0016021|GO:0050819|GO:0009725|GO:0009611|GO:0050878|GO:0048545|GO:0045121|GO:0032870|GO:…	metabolic process|response to stimulus|catalytic activity|cellular process|membrane|cell|response to external stimulus|cell surface|hydrolase activity|endomembrane system|response to stress|catabolic process|cell periphery|cellular response to stimulus|plasma membrane|cellular metabolic process|organic substance metabolic process|positive regulation of metabolic process|intrinsic component of mem…	-	-	-	-	13:41763148-41847684	0	3	0	17	46	23	0	0.026660119	0	0.145920475	0.329567611	0.201315426	0.008886706	0.225601171	1.23E-09	6.39E-08	DOWN
ENSMUSG00000038751	Ptk6	PTK6 protein tyrosine kinase 6 [Source:MGI Symbol;Acc:MGI:99683]	GO:0032502|GO:0008152|GO:0040011|GO:0051179|GO:0002376|GO:0050896|GO:0003824|GO:0009987|GO:0016020|GO:0005623|GO:0040007|GO:0023052|GO:0043229|GO:0097159|GO:0007154|GO:0050794|GO:0050793|GO:0006950|GO:0097367|GO:0048523|GO:0045926|GO:0043227|GO:0040008|GO:0006807|GO:0016043|GO:0036094|GO:0005515|GO:0006955|GO:0071944|GO:0031252|GO:0048870|GO:0051716|GO:0042995|GO:0005886|GO:0048856|GO:0005622|GO:…	developmental process|metabolic process|locomotion|localization|immune system process|response to stimulus|catalytic activity|cellular process|membrane|cell|growth|signaling|intracellular organelle|organic cyclic compound binding|cell communication|regulation of cellular process|regulation of developmental process|response to stress|carbohydrate derivative binding|negative regulation of cellular …	-	-	-	-	2:181193721-181202789	0	0	2	20	29	18	0	0	0.036588174	0.255381055	0.309090436	0.234372146	0.012196058	0.266281212	1.25E-09	6.45E-08	DOWN
ENSMUSG00000038732	Mboat1	membrane bound O-acyltransferase domain containing 1 [Source:MGI Symbol;Acc:MGI:2387184]	GO:0008152|GO:0003824|GO:0009987|GO:0016020|GO:0005623|GO:0043229|GO:0012505|GO:0043227|GO:0005622|GO:0044237|GO:0071704|GO:0016740|GO:0031224|GO:0009058|GO:0006793|GO:0005737|GO:0043231|GO:0044255|GO:0006629|GO:0044249|GO:0019637|GO:0016746|GO:0016021|GO:0005783|GO:0008654|GO:0006796|GO:0008610|GO:0006644	metabolic process|catalytic activity|cellular process|membrane|cell|intracellular organelle|endomembrane system|membrane-bounded organelle|intracellular|cellular metabolic process|organic substance metabolic process|transferase activity|intrinsic component of membrane|biosynthetic process|phosphorus metabolic process|cytoplasm|intracellular membrane-bounded organelle|cellular lipid metabolic proc…	K13517	lysophospholipid acyltransferase 1/2 [EC: 2.3.1.-][-]	mmu01100|mmu00564|mmu00561	Metabolic pathways - Mus musculus (mouse)|Glycerophospholipid metabolism - Mus musculus (mouse)|Glycerolipid metabolism - Mus musculus (mouse)	13:30136489-30246717	31	61	26	121	291	171	0.434322064	0.682548423	0.402598675	1.307896008	2.625446512	1.884793812	0.506489721	1.939378777	1.34E-09	6.93E-08	DOWN
ENSMUSG00000039774	Galnt12	polypeptide N-acetylgalactosaminyltransferase 12 [Source:MGI Symbol;Acc:MGI:2444664]	GO:0008152|GO:0003824|GO:0009987|GO:0016020|GO:0005623|GO:0043229|GO:0012505|GO:0043227|GO:0006807|GO:0031090|GO:0005622|GO:0030246|GO:0044237|GO:0071704|GO:0016740|GO:0031224|GO:0043167|GO:0009058|GO:0016757|GO:0005737|GO:0070085|GO:0043231|GO:0005794|GO:0044249|GO:0016021|GO:0043169|GO:0006486|GO:1901135|GO:0019538|GO:0009100|GO:0016758|GO:0044267|GO:0036211|GO:0034645|GO:1901137|GO:0008194|GO:…	metabolic process|catalytic activity|cellular process|membrane|cell|intracellular organelle|endomembrane system|membrane-bounded organelle|nitrogen compound metabolic process|organelle membrane|intracellular|carbohydrate binding|cellular metabolic process|organic substance metabolic process|transferase activity|intrinsic component of membrane|ion binding|biosynthetic process|transferase activity,…	K00710	polypeptide N-acetylgalactosaminyltransferase[2.4.1.41]	mmu01100|mmu00512	Metabolic pathways - Mus musculus (mouse)|Mucin type O-glycan biosynthesis - Mus musculus (mouse)	4:47091909-47123070	21	18	21	86	188	87	0.388442558	0.265894609	0.429311605	1.227226764	2.239293946	1.26598229	0.361216257	1.577501	1.35E-09	6.97E-08	DOWN
ENSMUSG00000028841	Cnksr1	connector enhancer of kinase suppressor of Ras 1 [Source:MGI Symbol;Acc:MGI:2670958]	GO:0050896|GO:0009987|GO:0005623|GO:0023052|GO:0007154|GO:0050794|GO:0005515|GO:0071944|GO:0060090|GO:0051716|GO:0005622|GO:0007165|GO:0005938|GO:0005737|GO:0035556|GO:0030674|GO:0007264|GO:0007265|GO:0007266	response to stimulus|cellular process|cell|signaling|cell communication|regulation of cellular process|protein binding|cell periphery|binding, bridging|cellular response to stimulus|intracellular|signal transduction|cell cortex|cytoplasm|intracellular signal transduction|protein binding, bridging|small GTPase mediated signal transduction|Ras protein signal transduction|Rho protein signal transduc…	-	-	-	-	4:134228041-134238399	0	2	0	20	40	15	0	0.024173604	0	0.233482209	0.389771135	0.178566344	0.008057868	0.267273229	1.65E-09	8.45E-08	DOWN
ENSMUSG00000103711	Tstd1	thiosulfate sulfurtransferase (rhodanese)-like domain containing 1 [Source:MGI Symbol;Acc:MGI:3648482]	GO:0032991|GO:0005623|GO:0043229|GO:0043227|GO:1990904|GO:0005622|GO:0030529|GO:0005737|GO:0043231|GO:0036464|GO:0005829|GO:0035770|GO:0005739	macromolecular complex|cell|intracellular organelle|membrane-bounded organelle|ribonucleoprotein complex|intracellular|intracellular ribonucleoprotein complex|cytoplasm|intracellular membrane-bounded organelle|cytoplasmic ribonucleoprotein granule|cytosol|ribonucleoprotein granule|mitochondrion	-	-	-	-	1:171418872-171420352	2	2	2	30	57	19	0.100076581	0.079951222	0.110634241	1.158339895	1.837015542	0.748067941	0.096887348	1.247807793	1.70E-09	8.68E-08	DOWN
ENSMUSG00000025557	Slc15a1	solute carrier family 15 (oligopeptide transporter), member 1 [Source:MGI Symbol;Acc:MGI:1861376]	GO:0051179|GO:0005215|GO:0016020|GO:0005623|GO:0033036|GO:0031224|GO:0022857|GO:0006810|GO:0015197|GO:0045184|GO:0005903|GO:0008104|GO:0016021|GO:0055085|GO:0071702|GO:0015031|GO:0015291|GO:0015293|GO:0015833|GO:0035673|GO:0035672|GO:0042886|GO:0005427|GO:0006857	localization|transporter activity|membrane|cell|macromolecule localization|intrinsic component of membrane|transmembrane transporter activity|transport|peptide transporter activity|establishment of protein localization|brush border|protein localization|integral component of membrane|transmembrane transport|organic substance transport|protein transport|secondary active transmembrane transporter ac…	K14206	solute carrier family 15 (oligopeptide transporter), member 1[-]	mmu04974	Protein digestion and absorption - Mus musculus (mouse)	14:121459621-121505252	0	0	0	12	37	16	0	0	0	0.112286648	0.28899398	0.152673667	0	0.184651432	1.85E-09	9.41E-08	DOWN
ENSMUSG00000028023	Pitx2	paired-like homeodomain transcription factor 2 [Source:MGI Symbol;Acc:MGI:109340]	GO:0032502|GO:0008152|GO:0040011|GO:0051179|GO:0000988|GO:0002376|GO:0050896|GO:0032991|GO:0009987|GO:0022414|GO:0005623|GO:0000003|GO:0023052|GO:0009605|GO:0043229|GO:0048646|GO:0097159|GO:0007154|GO:0050794|GO:0002520|GO:0048523|GO:0043227|GO:0003700|GO:0006807|GO:0005515|GO:0043234|GO:0048870|GO:0051716|GO:0009653|GO:0048856|GO:0005622|GO:0044237|GO:0009892|GO:0071704|GO:0007165|GO:0009893|GO:…	developmental process|metabolic process|locomotion|localization|transcription factor activity, protein binding|immune system process|response to stimulus|macromolecular complex|cellular process|reproductive process|cell|reproduction|signaling|response to external stimulus|intracellular organelle|anatomical structure formation involved in morphogenesis|organic cyclic compound binding|cell communic…	K04686	paired-like homeodomain transcription factor 2[-]	mmu04350	TGF-beta signaling pathway - Mus musculus (mouse)	3:129199878-129219591	0	0	0	13	46	12	0	0	0	0.049491886	0.146178538	0.046587857	0	0.08075276	1.92E-09	9.74E-08	DOWN
ENSMUSG00000050063	Klk6	kallikrein related-peptidase 6 [Source:MGI Symbol;Acc:MGI:1343166]	GO:0032502|GO:0008152|GO:0050896|GO:0003824|GO:0009987|GO:0005576|GO:0005623|GO:0023052|GO:0043229|GO:0023056|GO:0007154|GO:0016787|GO:0050794|GO:0012505|GO:0005615|GO:0023051|GO:0050793|GO:0043227|GO:0006807|GO:0016043|GO:0051716|GO:0048856|GO:0005622|GO:0071704|GO:0007165|GO:0007186|GO:0030030|GO:0008219|GO:0007275|GO:0097708|GO:0005737|GO:0009967|GO:0048468|GO:0048731|GO:0030141|GO:0017171|GO:…	developmental process|metabolic process|response to stimulus|catalytic activity|cellular process|extracellular region|cell|signaling|intracellular organelle|positive regulation of signaling|cell communication|hydrolase activity|regulation of cellular process|endomembrane system|extracellular space|regulation of signaling|regulation of developmental process|membrane-bounded organelle|nitrogen comp…	-	-	-	-	7:43824499-43832030	20	65	18	3	4	5	0.542502179	1.408075629	0.539625476	0.06278825	0.069871408	0.106695572	0.830067761	0.079785076	2.19E-09	1.11E-07	UP
ENSMUSG00000073411	H2-D1	histocompatibility 2, D region locus 1 [Source:MGI Symbol;Acc:MGI:95896]	GO:0032502|GO:0001906|GO:0002376|GO:0050896|GO:0032991|GO:0009987|GO:0005576|GO:0016020|GO:0005623|GO:0043229|GO:0097159|GO:0009986|GO:0050794|GO:0044877|GO:0012505|GO:0005615|GO:0001909|GO:0050793|GO:0048523|GO:0043227|GO:0016043|GO:0005515|GO:0006955|GO:0071944|GO:0043234|GO:0031090|GO:0002684|GO:0033218|GO:0019882|GO:0005886|GO:0002682|GO:0048856|GO:0005622|GO:0003823|GO:0001913|GO:0031224|GO:…	developmental process|cell killing|immune system process|response to stimulus|macromolecular complex|cellular process|extracellular region|membrane|cell|intracellular organelle|organic cyclic compound binding|cell surface|regulation of cellular process|macromolecular complex binding|endomembrane system|extracellular space|leukocyte mediated cytotoxicity|regulation of developmental process|negativ…	K06751|K06751	major histocompatibility complex, class I[-]|major histocompatibility complex, class I[-]	mmu05165|mmu05165|mmu05166|mmu05166|mmu04144|mmu04144|mmu05203|mmu05203|mmu05167|mmu05167|mmu05169|mmu05169|mmu05168|mmu05168|mmu04218|mmu04218|mmu04145|mmu04145|mmu04514|mmu04514|mmu04650|mmu04612|mmu04612|mmu05416|mmu05416|mmu05320|mmu05320|mmu04940|mmu04940|mmu05332|mmu05332|mmu05330|mmu05330	Human papillomavirus infection - Mus musculus (mouse)|Human papillomavirus infection - Mus musculus (mouse)|HTLV-I infection - Mus musculus (mouse)|HTLV-I infection - Mus musculus (mouse)|Endocytosis - Mus musculus (mouse)|Endocytosis - Mus musculus (mouse)|Viral carcinogenesis - Mus musculus (mouse)|Viral carcinogenesis - Mus musculus (mouse)|Kaposi's sarcoma-associated herpesvirus infection - M…	17:35262730-35267499	643	869	634	1496	2654	1644	12.63610853	13.63852767	13.77013343	22.68108899	33.58595318	25.41644426	13.34825654	27.22782881	2.19E-09	1.11E-07	DOWN
ENSMUSG00000019866	Crybg1	crystallin beta-gamma domain containing 1 [Source:MGI Symbol;Acc:MGI:109544]	-	-	-	-	-	-	10:43950636-44148853	10	43	34	138	260	134	0.062387473	0.214241254	0.234435488	0.664205085	1.044532617	0.657672547	0.170354739	0.788803416	2.45E-09	1.23E-07	DOWN
ENSMUSG00000073598	1700066B19Rik	RIKEN cDNA 1700066B19 gene [Source:MGI Symbol;Acc:MGI:1920699]	GO:0016020|GO:0031224|GO:0016021	membrane|intrinsic component of membrane|integral component of membrane	-	-	-	-	18:35703225-35730869	0	0	0	8	25	17	0	0	0	0.091158618	0.237773121	0.19753345	0	0.175488396	2.55E-09	1.28E-07	DOWN
ENSMUSG00000056313	Tcim	transcriptional and immune response regulator [Source:MGI Symbol;Acc:MGI:1916318]	GO:0032502|GO:0008152|GO:0051179|GO:0002376|GO:0050896|GO:0009987|GO:0016020|GO:0005623|GO:0023052|GO:0043229|GO:0023056|GO:0007154|GO:0050794|GO:0023051|GO:1904951|GO:0050793|GO:0006950|GO:0002520|GO:0048523|GO:0043227|GO:0006807|GO:0005515|GO:0006955|GO:0071944|GO:0023057|GO:0051716|GO:0033036|GO:0005886|GO:0002682|GO:0048856|GO:0005622|GO:0044237|GO:1903829|GO:0071704|GO:0007165|GO:0009893|GO:…	developmental process|metabolic process|localization|immune system process|response to stimulus|cellular process|membrane|cell|signaling|intracellular organelle|positive regulation of signaling|cell communication|regulation of cellular process|regulation of signaling|positive regulation of establishment of protein localization|regulation of developmental process|response to stress|immune system d…	-	-	-	-	8:24437180-24438984	20	33	10	88	226	95	0.676549808	0.891509276	0.373851441	2.296564976	4.923000161	2.52815036	0.647303508	3.249238499	2.83E-09	1.42E-07	DOWN
ENSMUSG00000040264	Gbp2b	guanylate binding protein 2b [Source:MGI Symbol;Acc:MGI:95666]	GO:0003824|GO:0097159|GO:0016787|GO:0097367|GO:0036094|GO:0043167|GO:0000166|GO:0016817|GO:0001882|GO:0001883|GO:0017076|GO:0032549|GO:0032555|GO:0016818|GO:0016462|GO:0019001|GO:0005525|GO:0032561|GO:0017111|GO:0003924	catalytic activity|organic cyclic compound binding|hydrolase activity|carbohydrate derivative binding|small molecule binding|ion binding|nucleotide binding|hydrolase activity, acting on acid anhydrides|nucleoside binding|purine nucleoside binding|purine nucleotide binding|ribonucleoside binding|purine ribonucleotide binding|hydrolase activity, acting on acid anhydrides, in phosphorus-containing a…	K20899	guanylate-binding protein 1/3/4/7[-]	mmu04621	NOD-like receptor signaling pathway - Mus musculus (mouse)	3:142594847-142619179	0	0	0	13	37	10	0	0	0	0.216919271	0.515336768	0.170153548	0	0.300803196	2.94E-09	1.47E-07	DOWN
ENSMUSG00000046804	Phgr1	proline/histidine/glycine-rich 1 [Source:MGI Symbol;Acc:MGI:1858382]	-	-	-	-	-	-	2:118772769-118778165	0	0	0	12	23	10	0	0	0	0.540910035	0.865390934	0.459658818	0	0.621986596	2.97E-09	1.48E-07	DOWN
ENSMUSG00000054545	Ugt1a6a	UDP glucuronosyltransferase 1 family, polypeptide A6A [Source:MGI Symbol;Acc:MGI:2137698]	GO:0008152|GO:0050896|GO:0003824|GO:0009987|GO:0005576|GO:0016020|GO:0005623|GO:0043229|GO:0012505|GO:0005615|GO:0043227|GO:0005515|GO:0051716|GO:0031090|GO:0005622|GO:0044237|GO:0071704|GO:0016740|GO:0031224|GO:0042175|GO:0005789|GO:0016757|GO:0042802|GO:0009812|GO:0005737|GO:0031966|GO:0043231|GO:0046983|GO:0006082|GO:1903561|GO:0006805|GO:0019899|GO:0019866|GO:0070062|GO:0005975|GO:0009410|GO:…	metabolic process|response to stimulus|catalytic activity|cellular process|extracellular region|membrane|cell|intracellular organelle|endomembrane system|extracellular space|membrane-bounded organelle|protein binding|cellular response to stimulus|organelle membrane|intracellular|cellular metabolic process|organic substance metabolic process|transferase activity|intrinsic component of membrane|nuc…	K00699	glucuronosyltransferase[2.4.1.17]	mmu01100|mmu00830|mmu00140|mmu00982|mmu00980|mmu00983|mmu00860|mmu00040|mmu00053	Metabolic pathways - Mus musculus (mouse)|Retinol metabolism - Mus musculus (mouse)|Steroid hormone biosynthesis - Mus musculus (mouse)|Drug metabolism - cytochrome P450 - Mus musculus (mouse)|Metabolism of xenobiotics by cytochrome P450 - Mus musculus (mouse)|Drug metabolism - other enzymes - Mus musculus (mouse)|Porphyrin and chlorophyll metabolism - Mus musculus (mouse)|Pentose and glucuronate…	1:88134809-88218997	17	10	7	75	106	48	0.175873009	0.082616895	0.080042055	0.598599912	0.706160089	0.390660407	0.112843986	0.565140136	3.10E-09	1.54E-07	DOWN
ENSMUSG00000040969	Arhgef38	Rho guanine nucleotide exchange factor (GEF) 38 [Source:MGI Symbol;Acc:MGI:1924919]	GO:0098772|GO:0050896|GO:0009987|GO:0005623|GO:0023052|GO:0007154|GO:0050794|GO:0023051|GO:0005085|GO:0051716|GO:0005622|GO:0007165|GO:0065009|GO:0005088|GO:0005737|GO:0009966|GO:0050790|GO:0035556|GO:0010646|GO:0043085|GO:0007264|GO:0005089|GO:1902531|GO:0051056|GO:0007265|GO:0051345|GO:0043087|GO:0007266|GO:0046578|GO:0043547|GO:0035023	molecular function regulator|response to stimulus|cellular process|cell|signaling|cell communication|regulation of cellular process|regulation of signaling|guanyl-nucleotide exchange factor activity|cellular response to stimulus|intracellular|signal transduction|regulation of molecular function|Ras guanyl-nucleotide exchange factor activity|cytoplasm|regulation of signal transduction|regulation o…	-	-	-	-	3:133112278-133234949	2	0	2	24	68	21	0.013828681	0	0.015287549	0.128049516	0.302826013	0.114252007	0.00970541	0.181709179	3.13E-09	1.55E-07	DOWN
ENSMUSG00000019888	Mgat4c	MGAT4 family, member C [Source:MGI Symbol;Acc:MGI:1914819]	GO:0008152|GO:0003824|GO:0009987|GO:0016020|GO:0005623|GO:0043229|GO:0012505|GO:0043227|GO:0006807|GO:0031090|GO:0005622|GO:0044237|GO:0071704|GO:0016740|GO:0031224|GO:0043167|GO:0009058|GO:0016757|GO:0005737|GO:0070085|GO:0043231|GO:0005794|GO:0044249|GO:0005975|GO:0016021|GO:0043169|GO:0006486|GO:1901135|GO:0019538|GO:0009100|GO:0016758|GO:0044267|GO:0036211|GO:0034645|GO:1901137|GO:0008194|GO:…	metabolic process|catalytic activity|cellular process|membrane|cell|intracellular organelle|endomembrane system|membrane-bounded organelle|nitrogen compound metabolic process|organelle membrane|intracellular|cellular metabolic process|organic substance metabolic process|transferase activity|intrinsic component of membrane|ion binding|biosynthetic process|transferase activity, transferring glycosy…	K13748	alpha-1,3-mannosylglycoprotein beta-1,4-N-acetylglucosaminyltransferase C[2.4.1.145]	mmu01100|mmu00510	Metabolic pathways - Mus musculus (mouse)|N-Glycan biosynthesis - Mus musculus (mouse)	10:101681487-102391469	83	79	191	579	855	590	0.275050203	0.209078108	0.69954541	1.480284038	1.82455275	1.53814979	0.394557907	1.614328859	3.14E-09	1.55E-07	DOWN
ENSMUSG00000000440	Pparg	peroxisome proliferator activated receptor gamma [Source:MGI Symbol;Acc:MGI:97747]	GO:0032502|GO:0004871|GO:0008152|GO:0040011|GO:0051179|GO:0000988|GO:0002376|GO:0050896|GO:0032991|GO:0009987|GO:0048511|GO:0005623|GO:0040007|GO:0023052|GO:0009605|GO:0043229|GO:0048646|GO:0097159|GO:0007154|GO:0050794|GO:0023051|GO:0050793|GO:0006950|GO:0002520|GO:0048523|GO:0045926|GO:0043227|GO:0040008|GO:0003700|GO:0006807|GO:0016043|GO:0002683|GO:0005515|GO:0051091|GO:0006955|GO:0038023|GO:…	developmental process|signal transducer activity|metabolic process|locomotion|localization|transcription factor activity, protein binding|immune system process|response to stimulus|macromolecular complex|cellular process|rhythmic process|cell|growth|signaling|response to external stimulus|intracellular organelle|anatomical structure formation involved in morphogenesis|organic cyclic compound bind…	K08530	peroxisome proliferator-activated receptor gamma[-]	mmu05200|mmu05016|mmu05202|mmu04380|mmu04152|mmu04211|mmu03320|mmu05216	Pathways in cancer - Mus musculus (mouse)|Huntington's disease - Mus musculus (mouse)|Transcriptional misregulation in cancer - Mus musculus (mouse)|Osteoclast differentiation - Mus musculus (mouse)|AMPK signaling pathway - Mus musculus (mouse)|Longevity regulating pathway - Mus musculus (mouse)|PPAR signaling pathway - Mus musculus (mouse)|Thyroid cancer - Mus musculus (mouse)	6:115360951-115490399	18	28	19	85	159	77	0.265079461	0.329322669	0.30925804	0.965741301	1.507881017	0.892104215	0.301220057	1.121908844	3.22E-09	1.59E-07	DOWN
ENSMUSG00000036136	Fam110c	family with sequence similarity 110, member C [Source:MGI Symbol;Acc:MGI:1918813]	GO:0040011|GO:0051179|GO:0050896|GO:0099080|GO:0009987|GO:0005623|GO:0023052|GO:0043229|GO:0023056|GO:0007154|GO:0050794|GO:0023051|GO:0040017|GO:0043227|GO:0016043|GO:0005515|GO:0071944|GO:0048870|GO:0051716|GO:0005622|GO:0007165|GO:0040012|GO:0030030|GO:0005938|GO:0051270|GO:0060491|GO:0005737|GO:2000147|GO:0009967|GO:0099512|GO:0043231|GO:0022607|GO:0008092|GO:0051272|GO:0006928|GO:0016477|GO:…	locomotion|localization|response to stimulus|supramolecular complex|cellular process|cell|signaling|intracellular organelle|positive regulation of signaling|cell communication|regulation of cellular process|regulation of signaling|positive regulation of locomotion|membrane-bounded organelle|cellular component organization|protein binding|cell periphery|cell motility|cellular response to stimulus|…	-	-	-	-	12:31073861-31080251	4	3	0	25	40	23	0.079095332	0.04738042	0	0.381367	0.509302633	0.357778192	0.042158584	0.416149275	3.40E-09	1.67E-07	DOWN
ENSMUSG00000034917	Tjp3	tight junction protein 3 [Source:MGI Symbol;Acc:MGI:1351650]	GO:0005623|GO:0030054|GO:0043229|GO:0043227|GO:0005622|GO:0005911|GO:0070160|GO:0043231|GO:0043296|GO:0005634|GO:0005923	cell|cell junction|intracellular organelle|membrane-bounded organelle|intracellular|cell-cell junction|occluding junction|intracellular membrane-bounded organelle|apical junction complex|nucleus|bicellular tight junction	K06097	tight junction protein 3[-]	mmu04530	Tight junction - Mus musculus (mouse)	10:81273207-81291581	31	57	22	114	310	163	0.376297327	0.552577544	0.295157951	1.067608985	2.423210515	1.556585998	0.408010941	1.682468499	3.47E-09	1.70E-07	DOWN
ENSMUSG00000039878	Slc39a5	solute carrier family 39 (metal ion transporter), member 5 [Source:MGI Symbol;Acc:MGI:1919336]	GO:0032502|GO:0008152|GO:0051179|GO:0050896|GO:0005215|GO:0009987|GO:0005576|GO:0016020|GO:0005623|GO:0023052|GO:0009605|GO:0007154|GO:0050794|GO:0005615|GO:0006950|GO:0043227|GO:0006807|GO:0071944|GO:0051716|GO:0005886|GO:0048856|GO:0044237|GO:0071704|GO:0007165|GO:0009893|GO:0031224|GO:0019222|GO:0022857|GO:0009058|GO:0007275|GO:0006810|GO:0048513|GO:0042592|GO:1901360|GO:0031668|GO:0051171|GO:…	developmental process|metabolic process|localization|response to stimulus|transporter activity|cellular process|extracellular region|membrane|cell|signaling|response to external stimulus|cell communication|regulation of cellular process|extracellular space|response to stress|membrane-bounded organelle|nitrogen compound metabolic process|cell periphery|cellular response to stimulus|plasma membrane…	-	-	-	-	10:128395931-128401229	0	3	0	13	37	23	0	0.042532191	0	0.17801253	0.422905726	0.321168331	0.014177397	0.307362195	3.81E-09	1.86E-07	DOWN
ENSMUSG00000050747	Trim15	tripartite motif-containing 15 [Source:MGI Symbol;Acc:MGI:1916347]	GO:0008152|GO:0040011|GO:0051179|GO:0002376|GO:0050896|GO:0009987|GO:0005623|GO:0023052|GO:0009605|GO:0023056|GO:0007154|GO:0050794|GO:0023051|GO:0002253|GO:0006950|GO:0051707|GO:0006807|GO:0051091|GO:0006955|GO:0051716|GO:0002684|GO:0040013|GO:0002682|GO:0005622|GO:0044237|GO:0071704|GO:0007165|GO:0009607|GO:0051051|GO:0019222|GO:0040012|GO:0065009|GO:0043167|GO:0009058|GO:0002699|GO:0006810|GO:…	metabolic process|locomotion|localization|immune system process|response to stimulus|cellular process|cell|signaling|response to external stimulus|positive regulation of signaling|cell communication|regulation of cellular process|regulation of signaling|activation of immune response|response to stress|response to other organism|nitrogen compound metabolic process|positive regulation of sequence-s…	-	-	-	-	17:36860691-36867210	0	0	4	22	60	25	0	0	0.0724886	0.278282746	0.633493347	0.322464732	0.024162867	0.411413608	4.35E-09	2.12E-07	DOWN
ENSMUSG00000039981	Zc3h12d	zinc finger CCCH type containing 12D [Source:MGI Symbol;Acc:MGI:3045313]	GO:0032991|GO:0005623|GO:0043229|GO:0043227|GO:1990904|GO:0005622|GO:0043167|GO:0030529|GO:0005737|GO:0043231|GO:0043169|GO:0005634|GO:0036464|GO:0035770|GO:0031981|GO:0005654|GO:0046872|GO:0000932	macromolecular complex|cell|intracellular organelle|membrane-bounded organelle|ribonucleoprotein complex|intracellular|ion binding|intracellular ribonucleoprotein complex|cytoplasm|intracellular membrane-bounded organelle|cation binding|nucleus|cytoplasmic ribonucleoprotein granule|ribonucleoprotein granule|nuclear lumen|nucleoplasm|metal ion binding|P-body	-	-	-	-	10:7832470-7870396	2	0	0	17	31	15	0.029837104	0	0	0.195701752	0.297872581	0.176078983	0.009945701	0.223217772	4.58E-09	2.23E-07	DOWN
ENSMUSG00000016756	Cmah	cytidine monophospho-N-acetylneuraminic acid hydroxylase [Source:MGI Symbol;Acc:MGI:103227]	GO:0008152|GO:0003824|GO:0009987|GO:0005623|GO:0043229|GO:0012505|GO:0016491|GO:0043227|GO:0006807|GO:0005622|GO:0044237|GO:0071704|GO:0043167|GO:0006793|GO:0051536|GO:0055114|GO:0004497|GO:0005737|GO:0043231|GO:1901360|GO:0006082|GO:0006725|GO:0016705|GO:0006139|GO:0046483|GO:0043169|GO:1901135|GO:0005783|GO:0046381|GO:0051537|GO:0046872|GO:0006054|GO:0030338|GO:0019752	metabolic process|catalytic activity|cellular process|cell|intracellular organelle|endomembrane system|oxidoreductase activity|membrane-bounded organelle|nitrogen compound metabolic process|intracellular|cellular metabolic process|organic substance metabolic process|ion binding|phosphorus metabolic process|iron-sulfur cluster binding|oxidation-reduction process|monooxygenase activity|cytoplasm|in…	K08080	CMP-N-acetylneuraminate monooxygenase[1.14.18.2]	mmu00520	Amino sugar and nucleotide sugar metabolism - Mus musculus (mouse)	13:24327404-24477377	6	5	4	31	105	43	0.013152144	0.008752871	0.009691518	0.052426466	0.148217368	0.074154735	0.010532178	0.091599523	4.62E-09	2.24E-07	DOWN
ENSMUSG00000050097	Ces2b	carboxyesterase 2B [Source:MGI Symbol;Acc:MGI:2448547]	GO:0003824|GO:0016787|GO:0016788|GO:0052689	catalytic activity|hydrolase activity|hydrolase activity, acting on ester bonds|carboxylic ester hydrolase activity	K03927	carboxylesterase 2[3.1.1.56]	mmu00983	Drug metabolism - other enzymes - Mus musculus (mouse)	8:104831572-104840093	0	2	0	16	38	16	0	0.023554815	0	0.182009044	0.360808011	0.185597498	0.007851605	0.242804851	5.30E-09	2.56E-07	DOWN
ENSMUSG00000026870	Cutal	cutA divalent cation tolerance homolog-like [Source:MGI Symbol;Acc:MGI:1925246]	GO:0050896|GO:0016020|GO:0031224|GO:0043167|GO:0010035|GO:0016021|GO:0043169|GO:0010038|GO:0046872|GO:0046914|GO:0005507	response to stimulus|membrane|intrinsic component of membrane|ion binding|response to inorganic substance|integral component of membrane|cation binding|response to metal ion|metal ion binding|transition metal ion binding|copper ion binding	-	-	-	-	2:34874396-34892132	7	16	5	52	97	43	0.071690086	0.130866552	0.056597523	0.410851999	0.639699009	0.346445151	0.086384721	0.465665386	5.37E-09	2.59E-07	DOWN
ENSMUSG00000001672	Marveld3	MARVEL (membrane-associating) domain containing 3 [Source:MGI Symbol;Acc:MGI:1920858]	GO:0008152|GO:0040011|GO:0051179|GO:0050896|GO:0009987|GO:0016020|GO:0005623|GO:0030054|GO:0023052|GO:0043229|GO:0007154|GO:0050794|GO:0023051|GO:0006950|GO:0048523|GO:0043227|GO:0006807|GO:0016043|GO:0005515|GO:0023057|GO:0048870|GO:0051716|GO:0040013|GO:0033036|GO:0005622|GO:0044237|GO:0009892|GO:0071704|GO:0007165|GO:0031224|GO:0019222|GO:0040012|GO:0005911|GO:0008283|GO:0031324|GO:0010633|GO:…	metabolic process|locomotion|localization|response to stimulus|cellular process|membrane|cell|cell junction|signaling|intracellular organelle|cell communication|regulation of cellular process|regulation of signaling|response to stress|negative regulation of cellular process|membrane-bounded organelle|nitrogen compound metabolic process|cellular component organization|protein binding|negative regu…	-	-	mmu04530	Tight junction - Mus musculus (mouse)	8:109947914-109962203	4	13	7	41	83	44	0.058112393	0.150824565	0.112397861	0.459508337	0.776460326	0.502855472	0.107111606	0.579608045	5.51E-09	2.65E-07	DOWN
ENSMUSG00000069793	Slfn9	schlafen 9 [Source:MGI Symbol;Acc:MGI:2445121]	GO:0005623|GO:0043229|GO:0097159|GO:0097367|GO:0043227|GO:0036094|GO:0005622|GO:0043167|GO:0000166|GO:0043231|GO:0005634|GO:0017076|GO:0032555|GO:0032559|GO:0005524	cell|intracellular organelle|organic cyclic compound binding|carbohydrate derivative binding|membrane-bounded organelle|small molecule binding|intracellular|ion binding|nucleotide binding|intracellular membrane-bounded organelle|nucleus|purine nucleotide binding|purine ribonucleotide binding|adenyl ribonucleotide binding|ATP binding	-	-	-	-	11:82978390-82991830	20	36	22	92	118	89	0.154559221	0.222185164	0.187905897	0.548506296	0.587216613	0.541082853	0.188216761	0.558935254	5.89E-09	2.82E-07	DOWN
ENSMUSG00000057346	Apol9a	apolipoprotein L 9a [Source:MGI Symbol;Acc:MGI:3606001]	GO:0008152|GO:0051179|GO:0005576|GO:0006807|GO:0033036|GO:0071704|GO:0008289|GO:0006810|GO:0010876|GO:0019538|GO:0006869|GO:0071702|GO:0042157	metabolic process|localization|extracellular region|nitrogen compound metabolic process|macromolecule localization|organic substance metabolic process|lipid binding|transport|lipid localization|protein metabolic process|lipid transport|organic substance transport|lipoprotein metabolic process	-	-	-	-	15:77403789-77411080	3	0	0	24	57	16	0.11578376	0	0	0.714632856	1.416661796	0.485814943	0.038594587	0.872369865	6.19E-09	2.96E-07	DOWN
ENSMUSG00000026639	Lamb3	laminin, beta 3 [Source:MGI Symbol;Acc:MGI:99915]	GO:0032502|GO:0032991|GO:0009987|GO:0005576|GO:0007155|GO:0048646|GO:0044877|GO:0031012|GO:0005515|GO:0043234|GO:0009653|GO:0048856|GO:0009888|GO:0032403|GO:0005578|GO:0007275|GO:0043256|GO:0005604|GO:0001704|GO:0048598|GO:0005605|GO:0007492|GO:0007369|GO:0030154|GO:0009790|GO:0005610|GO:0001706|GO:0035987|GO:0045444|GO:0050873	developmental process|macromolecular complex|cellular process|extracellular region|cell adhesion|anatomical structure formation involved in morphogenesis|macromolecular complex binding|extracellular matrix|protein binding|protein complex|anatomical structure morphogenesis|anatomical structure development|tissue development|protein complex binding|proteinaceous extracellular matrix|multicellular o…	K06244	laminin, beta 3[-]	mmu05200|mmu04151|mmu05165|mmu04510|mmu05145|mmu05146|mmu05222|mmu04512	Pathways in cancer - Mus musculus (mouse)|PI3K-Akt signaling pathway - Mus musculus (mouse)|Human papillomavirus infection - Mus musculus (mouse)|Focal adhesion - Mus musculus (mouse)|Toxoplasmosis - Mus musculus (mouse)|Amoebiasis - Mus musculus (mouse)|Small cell lung cancer - Mus musculus (mouse)|ECM-receptor interaction - Mus musculus (mouse)	1:193207699-193343878	24	27	40	129	211	110	0.181633464	0.163188094	0.334565496	0.753180532	1.028289891	0.654911576	0.226462352	0.812127333	6.39E-09	3.05E-07	DOWN
ENSMUSG00000036594	H2-Aa	histocompatibility 2, class II antigen A, alpha [Source:MGI Symbol;Acc:MGI:95895]	GO:0032502|GO:0002376|GO:0050896|GO:0032991|GO:0009987|GO:0016020|GO:0005623|GO:0043229|GO:0007155|GO:0009986|GO:0050794|GO:0050793|GO:0006950|GO:0002520|GO:0043227|GO:0005515|GO:0006955|GO:0071944|GO:0043234|GO:0030155|GO:0002684|GO:0033218|GO:0019882|GO:0005886|GO:0002682|GO:0048856|GO:0005622|GO:0003823|GO:0045785|GO:0031224|GO:0019884|GO:0022409|GO:0007275|GO:0046649|GO:0098609|GO:0098797|GO:…	developmental process|immune system process|response to stimulus|macromolecular complex|cellular process|membrane|cell|intracellular organelle|cell adhesion|cell surface|regulation of cellular process|regulation of developmental process|response to stress|immune system development|membrane-bounded organelle|protein binding|immune response|cell periphery|protein complex|regulation of cell adhesion…	K06752	major histocompatibility complex, class II[-]	mmu05166|mmu05168|mmu05152|mmu04145|mmu05164|mmu04514|mmu05322|mmu05145|mmu04659|mmu04640|mmu04658|mmu04612|mmu05416|mmu05323|mmu05320|mmu05140|mmu04940|mmu05332|mmu05321|mmu05330|mmu05150|mmu04672|mmu05310	HTLV-I infection - Mus musculus (mouse)|Herpes simplex infection - Mus musculus (mouse)|Tuberculosis - Mus musculus (mouse)|Phagosome - Mus musculus (mouse)|Influenza A - Mus musculus (mouse)|Cell adhesion molecules (CAMs) - Mus musculus (mouse)|Systemic lupus erythematosus - Mus musculus (mouse)|Toxoplasmosis - Mus musculus (mouse)|Th17 cell differentiation - Mus musculus (mouse)|Hematopoietic c…	17:34282744-34287827	14	30	13	69	161	84	0.333658309	0.570984975	0.342413159	1.268661665	2.470841238	1.574911745	0.415685481	1.77147155	7.38E-09	3.50E-07	DOWN
ENSMUSG00000035186	Ubd	ubiquitin D [Source:MGI Symbol;Acc:MGI:1344410]	GO:0032502|GO:0008152|GO:0002376|GO:0050896|GO:0009987|GO:0005623|GO:0023052|GO:0043229|GO:0023056|GO:0007154|GO:0050794|GO:0044877|GO:0023051|GO:0006950|GO:0002520|GO:0043227|GO:0006807|GO:0016043|GO:0005515|GO:0006955|GO:0009056|GO:0051716|GO:0048856|GO:0005622|GO:0044237|GO:0071704|GO:0007165|GO:0032403|GO:0008219|GO:0007275|GO:0016234|GO:0010941|GO:0005737|GO:0010564|GO:0048513|GO:0009967|GO:…	developmental process|metabolic process|immune system process|response to stimulus|cellular process|cell|signaling|intracellular organelle|positive regulation of signaling|cell communication|regulation of cellular process|macromolecular complex binding|regulation of signaling|response to stress|immune system development|membrane-bounded organelle|nitrogen compound metabolic process|cellular compo…	-	-	-	-	17:37193892-37196095	0	0	0	9	22	12	0	0	0	0.45538329	0.929133457	0.619153115	0	0.667889954	8.36E-09	3.96E-07	DOWN
ENSMUSG00000034459	Ifit1	interferon-induced protein with tetratricopeptide repeats 1 [Source:MGI Symbol;Acc:MGI:99450]	GO:0002376|GO:0050896|GO:0009987|GO:0005623|GO:0009605|GO:0097159|GO:0006950|GO:0051707|GO:0005515|GO:0006955|GO:0051716|GO:0005622|GO:0009607|GO:0005737|GO:0003676|GO:0045087|GO:0006952|GO:0098542|GO:0010033|GO:0009615|GO:0043207|GO:0051607|GO:0071310|GO:0034097|GO:0003723|GO:0071345|GO:0035455|GO:0035456|GO:0035458|GO:0035457	immune system process|response to stimulus|cellular process|cell|response to external stimulus|organic cyclic compound binding|response to stress|response to other organism|protein binding|immune response|cellular response to stimulus|intracellular|response to biotic stimulus|cytoplasm|nucleic acid binding|innate immune response|defense response|defense response to other organism|response to orga…	K14217	interferon-induced protein with tetratricopeptide repeats 1[-]	mmu05168|mmu05160	Herpes simplex infection - Mus musculus (mouse)|Hepatitis C - Mus musculus (mouse)	19:34640871-34650009	69	110	51	236	335	203	1.586230021	2.019539866	1.295794496	4.185598233	4.95924036	3.67131078	1.633854794	4.272049791	9.50E-09	4.49E-07	DOWN
ENSMUSG00000043705	Capn13	calpain 13 [Source:MGI Symbol;Acc:MGI:2685789]	GO:0008152|GO:0003824|GO:0005623|GO:0016787|GO:0006807|GO:0005622|GO:0071704|GO:0043167|GO:0005737|GO:0043169|GO:0008233|GO:0019538|GO:0006508|GO:0046872|GO:0004175|GO:0005509|GO:0008234|GO:0004197|GO:0004198	metabolic process|catalytic activity|cell|hydrolase activity|nitrogen compound metabolic process|intracellular|organic substance metabolic process|ion binding|cytoplasm|cation binding|peptidase activity|protein metabolic process|proteolysis|metal ion binding|endopeptidase activity|calcium ion binding|cysteine-type peptidase activity|cysteine-type endopeptidase activity|calcium-dependent cysteine-…	-	-	-	-	17:73306464-73399296	0	0	0	11	21	9	0	0	0	0.198234918	0.31586593	0.165378509	0	0.226493119	1.01E-08	4.77E-07	DOWN
ENSMUSG00000101031	Ms4a12	membrane-spanning 4-domains, subfamily A, member 12 [Source:MGI Symbol;Acc:MGI:2685812]	GO:0016020|GO:0031224|GO:0016021	membrane|intrinsic component of membrane|integral component of membrane	-	-	-	-	19:11215010-11230540	0	0	0	8	20	13	0	0	0	0.475820361	0.99288291	0.788418071	0	0.752373781	1.04E-08	4.90E-07	DOWN
ENSMUSG00000030717	Nupr1	nuclear protein transcription regulator 1 [Source:MGI Symbol;Acc:MGI:1891834]	GO:0032502|GO:0008152|GO:0050896|GO:0032991|GO:0009987|GO:0022414|GO:0005623|GO:0040007|GO:0000003|GO:0023052|GO:0043229|GO:0097159|GO:0032993|GO:0007154|GO:0050794|GO:0050793|GO:0006950|GO:0048523|GO:0043227|GO:0006807|GO:0016043|GO:0051716|GO:0048856|GO:0005622|GO:0016049|GO:0044237|GO:0071704|GO:0007165|GO:0009893|GO:0003682|GO:0019222|GO:0008283|GO:0003006|GO:0009058|GO:0009888|GO:0008219|GO:…	developmental process|metabolic process|response to stimulus|macromolecular complex|cellular process|reproductive process|cell|growth|reproduction|signaling|intracellular organelle|organic cyclic compound binding|protein-DNA complex|cell communication|regulation of cellular process|regulation of developmental process|response to stress|negative regulation of cellular process|membrane-bounded orga…	K15626	nuclear protein, 1[-]	mmu05202	Transcriptional misregulation in cancer - Mus musculus (mouse)	7:126623249-126630861	52	61	52	149	249	176	0.622798046	0.583473132	0.688318959	1.376767603	1.920429348	1.658317608	0.631530046	1.651838186	1.08E-08	5.06E-07	DOWN
ENSMUSG00000032496	Ltf	lactotransferrin [Source:MGI Symbol;Acc:MGI:96837]	GO:0032502|GO:0008152|GO:0051179|GO:0001906|GO:0098772|GO:0002376|GO:0050896|GO:0003824|GO:0032991|GO:0009987|GO:0005576|GO:0005623|GO:0023052|GO:0009605|GO:0043229|GO:0023056|GO:0009986|GO:0007154|GO:0016787|GO:0044406|GO:0031640|GO:0050794|GO:0012505|GO:0005615|GO:0023051|GO:0050793|GO:0044216|GO:0002253|GO:0006950|GO:0097367|GO:0002520|GO:0048523|GO:0043227|GO:0051707|GO:0006807|GO:0002683|GO:…	developmental process|metabolic process|localization|cell killing|molecular function regulator|immune system process|response to stimulus|catalytic activity|macromolecular complex|cellular process|extracellular region|cell|signaling|response to external stimulus|intracellular organelle|positive regulation of signaling|cell surface|cell communication|hydrolase activity|adhesion of symbiont to host…	-	-	-	-	9:111019271-111042767	11	26	7	0	2	0	0.120911374	0.228232457	0.085041982	0	0.014153115	0	0.144728604	0.004717705	1.13E-08	5.29E-07	UP
ENSMUSG00000070327	Rnf213	ring finger protein 213 [Source:MGI Symbol;Acc:MGI:1289196]	GO:0032502|GO:0008152|GO:0050896|GO:0003824|GO:0009987|GO:0016020|GO:0005623|GO:0023052|GO:0043229|GO:0048646|GO:0007154|GO:0016787|GO:0050794|GO:0023051|GO:0048523|GO:0043227|GO:0006807|GO:0016043|GO:0009056|GO:0023057|GO:0051716|GO:0009653|GO:0048856|GO:0005622|GO:0044237|GO:0071704|GO:0016740|GO:0007165|GO:0043167|GO:0007275|GO:0005737|GO:0043231|GO:0016817|GO:0022607|GO:0048731|GO:0048514|GO:…	developmental process|metabolic process|response to stimulus|catalytic activity|cellular process|membrane|cell|signaling|intracellular organelle|anatomical structure formation involved in morphogenesis|cell communication|hydrolase activity|regulation of cellular process|regulation of signaling|negative regulation of cellular process|membrane-bounded organelle|nitrogen compound metabolic process|c…	-	-	-	-	11:119393100-119487418	441	629	418	1106	1474	1027	1.344247978	1.531219165	1.408199403	2.600914581	2.893295959	2.462759506	1.427888849	2.652323349	1.15E-08	5.38E-07	-
ENSMUSG00000029700	Slc13a1	solute carrier family 13 (sodium/sulfate symporters), member 1 [Source:MGI Symbol;Acc:MGI:1859937]	GO:0051179|GO:0005215|GO:0016020|GO:0005623|GO:0071944|GO:0005886|GO:0031224|GO:0022857|GO:0006810|GO:0016021|GO:0031226|GO:0055085|GO:0005887|GO:0015116|GO:0015291|GO:0006811|GO:0015075|GO:0008271|GO:0015293|GO:0008324|GO:0008509|GO:0006820|GO:0034220|GO:0006812|GO:0008272|GO:0015382|GO:1902358|GO:0022890|GO:0030001|GO:0015672|GO:0015698|GO:0098655|GO:0098656|GO:0015077|GO:0006814|GO:0046873|GO:…	localization|transporter activity|membrane|cell|cell periphery|plasma membrane|intrinsic component of membrane|transmembrane transporter activity|transport|integral component of membrane|intrinsic component of plasma membrane|transmembrane transport|integral component of plasma membrane|sulfate transmembrane transporter activity|secondary active transmembrane transporter activity|ion transport|io…	-	-	-	-	6:24088283-24168092	0	4	0	14	40	24	0	0.022077452	0	0.074651938	0.178031076	0.130497467	0.007359151	0.127726827	1.16E-08	5.40E-07	DOWN
ENSMUSG00000025076	Casp7	caspase 7 [Source:MGI Symbol;Acc:MGI:109383]	GO:0032502|GO:0008152|GO:0050896|GO:0003824|GO:0009987|GO:0005623|GO:0043229|GO:0016787|GO:0043227|GO:0006807|GO:0005515|GO:0051716|GO:0048856|GO:0005622|GO:0071704|GO:0007568|GO:0008219|GO:0007275|GO:0007507|GO:0005737|GO:0048513|GO:0043231|GO:0048731|GO:0009314|GO:1901698|GO:0010033|GO:0008233|GO:0019538|GO:0097194|GO:0006508|GO:0005634|GO:0012501|GO:0005829|GO:0010243|GO:0071417|GO:0014070|GO:…	developmental process|metabolic process|response to stimulus|catalytic activity|cellular process|cell|intracellular organelle|hydrolase activity|membrane-bounded organelle|nitrogen compound metabolic process|protein binding|cellular response to stimulus|anatomical structure development|intracellular|organic substance metabolic process|aging|cell death|multicellular organism development|heart deve…	K04397	caspase 7[3.4.22.60]	mmu05200|mmu05010|mmu04932|mmu04210|mmu04668|mmu05133|mmu05134|mmu04215	Pathways in cancer - Mus musculus (mouse)|Alzheimer's disease - Mus musculus (mouse)|Non-alcoholic fatty liver disease (NAFLD) - Mus musculus (mouse)|Apoptosis - Mus musculus (mouse)|TNF signaling pathway - Mus musculus (mouse)|Pertussis - Mus musculus (mouse)|Legionellosis - Mus musculus (mouse)|Apoptosis - multiple species - Mus musculus (mouse)	19:56397129-56442344	31	37	30	117	214	98	0.805436407	0.767747427	0.861477691	2.345260569	3.580499436	2.003146828	0.811553841	2.642968944	1.21E-08	5.58E-07	DOWN
ENSMUSG00000026531	Mptx1	mucosal pentraxin 1 [Source:MGI Symbol;Acc:MGI:1913539]	GO:0005576|GO:0043167|GO:0043169|GO:0046872	extracellular region|ion binding|cation binding|metal ion binding	-	-	-	-	1:174330518-174332873	0	0	0	10	15	12	0	0	0	0.589579424	0.738138233	0.721441239	0	0.683052965	1.21E-08	5.58E-07	DOWN
ENSMUSG00000001123	Lgals9	lectin, galactose binding, soluble 9 [Source:MGI Symbol;Acc:MGI:109496]	GO:0032502|GO:0008152|GO:0040011|GO:0051179|GO:0001906|GO:0098772|GO:0002376|GO:0050896|GO:0009987|GO:0022414|GO:0005576|GO:0005623|GO:0000003|GO:0023052|GO:0009605|GO:0043229|GO:0007155|GO:0023056|GO:0007154|GO:0050794|GO:0023051|GO:0050900|GO:1904951|GO:0040017|GO:0001909|GO:0050793|GO:0042267|GO:0006950|GO:0097367|GO:0002520|GO:0048523|GO:0043227|GO:0051707|GO:0006807|GO:0002683|GO:0005515|GO:…	developmental process|metabolic process|locomotion|localization|cell killing|molecular function regulator|immune system process|response to stimulus|cellular process|reproductive process|extracellular region|cell|reproduction|signaling|response to external stimulus|intracellular organelle|cell adhesion|positive regulation of signaling|cell communication|regulation of cellular process|regulation o…	-	-	-	-	11:78962974-78984946	81	158	95	303	536	294	1.512911155	2.3568456	1.961104972	4.366177993	6.446853527	4.320032163	1.943620576	5.044354561	1.24E-08	5.72E-07	DOWN
ENSMUSG00000028262	Clca3a2	chloride channel accessory 3A2 [Source:MGI Symbol;Acc:MGI:1931471]	GO:0008152|GO:0051179|GO:0050896|GO:0005215|GO:0003824|GO:0009987|GO:0016020|GO:0005623|GO:0023052|GO:0007154|GO:0016787|GO:0050794|GO:0006807|GO:0071944|GO:0051716|GO:0005886|GO:0071704|GO:0007165|GO:0031224|GO:0022857|GO:0008219|GO:0006810|GO:0097190|GO:0007166|GO:0016021|GO:0031226|GO:0008233|GO:0019538|GO:0006508|GO:0055085|GO:0012501|GO:0097191|GO:0005887|GO:0015267|GO:0097192|GO:0006811|GO:…	metabolic process|localization|response to stimulus|transporter activity|catalytic activity|cellular process|membrane|cell|signaling|cell communication|hydrolase activity|regulation of cellular process|nitrogen compound metabolic process|cell periphery|cellular response to stimulus|plasma membrane|organic substance metabolic process|signal transduction|intrinsic component of membrane|transmembran…	K05030	calcium-activated chloride channel regulator 3/4[-]	mmu04972|mmu04924	Pancreatic secretion - Mus musculus (mouse)|Renin secretion - Mus musculus (mouse)	3:144796559-144819494	0	0	0	7	21	16	0	0	0	0.069272607	0.173460828	0.161462025	0	0.13473182	1.28E-08	5.90E-07	DOWN
ENSMUSG00000109564	Muc16	mucin 16 [Source:MGI Symbol;Acc:MGI:1920982]	GO:0008152|GO:0050896|GO:0009987|GO:0016020|GO:0005623|GO:0009605|GO:0009986|GO:0050794|GO:0006950|GO:0048523|GO:0006807|GO:0071944|GO:0005886|GO:0044237|GO:0009892|GO:0071704|GO:0031224|GO:0019222|GO:0008283|GO:0009058|GO:0031324|GO:0009890|GO:0042127|GO:0051171|GO:0050673|GO:0031323|GO:0009897|GO:0044249|GO:0008285|GO:0001817|GO:0001818|GO:0016021|GO:0001816|GO:0009611|GO:0019538|GO:0042107|GO:…	metabolic process|response to stimulus|cellular process|membrane|cell|response to external stimulus|cell surface|regulation of cellular process|response to stress|negative regulation of cellular process|nitrogen compound metabolic process|cell periphery|plasma membrane|cellular metabolic process|negative regulation of metabolic process|organic substance metabolic process|intrinsic component of me…	-	-	-	-	9:18495455-18674530	0	0	0	12	25	8	0	0	0	0.021192673	0.036853407	0.014406695	0	0.024150925	1.33E-08	6.10E-07	DOWN
ENSMUSG00000025279	Dnase1l3	deoxyribonuclease 1-like 3 [Source:MGI Symbol;Acc:MGI:1314633]	GO:0032502|GO:0008152|GO:0003824|GO:0009987|GO:0005576|GO:0005623|GO:0043229|GO:0097159|GO:0016787|GO:0012505|GO:0043227|GO:0006807|GO:0016043|GO:0009056|GO:0048856|GO:0005622|GO:0044237|GO:0071704|GO:0008219|GO:0005737|GO:0043231|GO:1901360|GO:0003676|GO:0048468|GO:0006725|GO:0016788|GO:0006139|GO:0046483|GO:0005783|GO:0097194|GO:0005634|GO:0010623|GO:0012501|GO:0019439|GO:0003677|GO:0004518|GO:…	developmental process|metabolic process|catalytic activity|cellular process|extracellular region|cell|intracellular organelle|organic cyclic compound binding|hydrolase activity|endomembrane system|membrane-bounded organelle|nitrogen compound metabolic process|cellular component organization|catabolic process|anatomical structure development|intracellular|cellular metabolic process|organic substan…	-	-	-	-	14:7964533-7994573	0	0	0	15	21	10	0	0	0	0.134588064	0.157271151	0.091493993	0	0.127784403	1.40E-08	6.40E-07	DOWN
ENSMUSG00000094091	Gm21885	predicted gene, 21885 [Source:MGI Symbol;Acc:MGI:5434049]	-	-	-	-	-	-	11:94281873-94286253	0	0	0	12	24	8	0	0	0	0.512931929	0.856301092	0.348689093	0	0.572640705	1.46E-08	6.67E-07	DOWN
ENSMUSG00000062312	Erbb2	erb-b2 receptor tyrosine kinase 2 [Source:MGI Symbol;Acc:MGI:95410]	GO:0032502|GO:0004871|GO:0008152|GO:0040011|GO:0051179|GO:0002376|GO:0050896|GO:0003824|GO:0032991|GO:0009987|GO:0016020|GO:0005623|GO:0040007|GO:0023052|GO:0009605|GO:0043229|GO:0007155|GO:0097159|GO:0023056|GO:0007154|GO:0045927|GO:0050794|GO:0012505|GO:0023051|GO:1904951|GO:0007017|GO:0050793|GO:0006950|GO:0097367|GO:0002520|GO:0048523|GO:0043227|GO:0040008|GO:0043235|GO:0045177|GO:0006807|GO:…	developmental process|signal transducer activity|metabolic process|locomotion|localization|immune system process|response to stimulus|catalytic activity|macromolecular complex|cellular process|membrane|cell|growth|signaling|response to external stimulus|intracellular organelle|cell adhesion|organic cyclic compound binding|positive regulation of signaling|cell communication|positive regulation of …	K05083	receptor tyrosine-protein kinase erbB-2[2.7.10.1]	mmu05200|mmu05205|mmu04510|mmu04020|mmu04530|mmu05226|mmu05224|mmu05206|mmu04066|mmu05215|mmu01522|mmu04012|mmu01521|mmu01524|mmu05212|mmu04520|mmu05223|mmu05230|mmu05219	Pathways in cancer - Mus musculus (mouse)|Proteoglycans in cancer - Mus musculus (mouse)|Focal adhesion - Mus musculus (mouse)|Calcium signaling pathway - Mus musculus (mouse)|Tight junction - Mus musculus (mouse)|Gastric cancer - Mus musculus (mouse)|Breast cancer - Mus musculus (mouse)|MicroRNAs in cancer - Mus musculus (mouse)|HIF-1 signaling pathway - Mus musculus (mouse)|Prostate cancer - Mu…	11:98412470-98437716	39	58	40	139	319	146	0.352728237	0.418935757	0.399833273	0.969884059	1.857890719	1.038819844	0.390499089	1.288864874	1.56E-08	7.12E-07	DOWN
ENSMUSG00000036805	Noxa1	NADPH oxidase activator 1 [Source:MGI Symbol;Acc:MGI:2449980]	GO:0008152|GO:0098772|GO:0032991|GO:0009987|GO:0016020|GO:0005623|GO:0050794|GO:1990204|GO:0005515|GO:0071944|GO:0005886|GO:0005622|GO:0044237|GO:1902494|GO:0031224|GO:0019222|GO:0030234|GO:0065009|GO:0045730|GO:0005737|GO:0043020|GO:0031323|GO:0019899|GO:0060263|GO:0008047|GO:0072593|GO:0019904|GO:0016021|GO:0031226|GO:0050790|GO:0043085|GO:0016176|GO:2000377|GO:0005887|GO:0042743|GO:0017124|GO:…	metabolic process|molecular function regulator|macromolecular complex|cellular process|membrane|cell|regulation of cellular process|oxidoreductase complex|protein binding|cell periphery|plasma membrane|intracellular|cellular metabolic process|catalytic complex|intrinsic component of membrane|regulation of metabolic process|enzyme regulator activity|regulation of molecular function|respiratory bur…	-	-	-	-	2:25085667-25095149	0	3	0	14	59	21	0	0.071475689	0	0.322166692	1.133258191	0.492785038	0.02382523	0.649403307	1.64E-08	7.47E-07	DOWN
ENSMUSG00000018927	Ccl6	chemokine (C-C motif) ligand 6 [Source:MGI Symbol;Acc:MGI:98263]	GO:0008152|GO:0040011|GO:0051179|GO:0002376|GO:0050896|GO:0009987|GO:0005576|GO:0023052|GO:0009605|GO:0023056|GO:0007154|GO:0050794|GO:0005615|GO:0023051|GO:0050900|GO:0006950|GO:0006807|GO:0005515|GO:0006955|GO:0048870|GO:0051716|GO:0044237|GO:0071704|GO:0007165|GO:0009893|GO:0019222|GO:0065009|GO:0007186|GO:0006793|GO:0072676|GO:0023014|GO:0005102|GO:0006935|GO:0009967|GO:0045087|GO:0010469|GO:…	metabolic process|locomotion|localization|immune system process|response to stimulus|cellular process|extracellular region|signaling|response to external stimulus|positive regulation of signaling|cell communication|regulation of cellular process|extracellular space|regulation of signaling|leukocyte migration|response to stress|nitrogen compound metabolic process|protein binding|immune response|ce…	K05510	C-C motif chemokine 6/9[-]	mmu04060|mmu04062	Cytokine-cytokine receptor interaction - Mus musculus (mouse)|Chemokine signaling pathway - Mus musculus (mouse)	11:83587882-83593087	22	40	27	105	211	96	0.52759852	0.766110444	0.715637043	1.942698881	3.258540001	1.811196764	0.669782002	2.337478549	1.69E-08	7.66E-07	DOWN
ENSMUSG00000038903	Ccdc68	coiled-coil domain containing 68 [Source:MGI Symbol;Acc:MGI:3612676]	GO:0051179|GO:0009987|GO:0005623|GO:0043229|GO:0007017|GO:0016043|GO:0033036|GO:0005622|GO:0005737|GO:0000226|GO:0006996|GO:0008104|GO:0007010|GO:0005814|GO:0034453|GO:0005815|GO:0005856|GO:0015630|GO:0072393|GO:0034454	localization|cellular process|cell|intracellular organelle|microtubule-based process|cellular component organization|macromolecule localization|intracellular|cytoplasm|microtubule cytoskeleton organization|organelle organization|protein localization|cytoskeleton organization|centriole|microtubule anchoring|microtubule organizing center|cytoskeleton|microtubule cytoskeleton|microtubule anchoring a…	-	-	-	-	18:69925426-69969484	6	7	3	30	85	36	0.128540286	0.119769455	0.071038828	0.495850762	1.172660808	0.606753042	0.106449523	0.758421538	1.76E-08	7.97E-07	DOWN
ENSMUSG00000029859	Epha1	Eph receptor A1 [Source:MGI Symbol;Acc:MGI:107381]	GO:0032502|GO:0004871|GO:0008152|GO:0040011|GO:0051179|GO:0050896|GO:0003824|GO:0009987|GO:0016020|GO:0005623|GO:0023052|GO:0007155|GO:0048646|GO:0097159|GO:0007154|GO:0050794|GO:0040017|GO:0050793|GO:0097367|GO:0048523|GO:0006807|GO:0016043|GO:0036094|GO:0005515|GO:0071944|GO:0038023|GO:0030155|GO:0048870|GO:0051716|GO:0009653|GO:0040013|GO:0005886|GO:0048856|GO:0044237|GO:0009892|GO:0045785|GO:…	developmental process|signal transducer activity|metabolic process|locomotion|localization|response to stimulus|catalytic activity|cellular process|membrane|cell|signaling|cell adhesion|anatomical structure formation involved in morphogenesis|organic cyclic compound binding|cell communication|regulation of cellular process|positive regulation of locomotion|regulation of developmental process|carb…	K05102	Eph receptor A1[2.7.10.1]	mmu04360	Axon guidance - Mus musculus (mouse)	6:42358487-42373268	0	3	3	25	57	20	0	0.029713797	0.041117112	0.239167607	0.455150073	0.195102951	0.023610303	0.296473544	1.79E-08	8.06E-07	DOWN
ENSMUSG00000005836	Gata6	GATA binding protein 6 [Source:MGI Symbol;Acc:MGI:107516]	GO:0032502|GO:0008152|GO:0050896|GO:0032991|GO:0009987|GO:0022414|GO:0016020|GO:0005623|GO:0040007|GO:0000003|GO:0023052|GO:0043229|GO:0048646|GO:0097159|GO:0023056|GO:0007154|GO:0045927|GO:0050794|GO:0012505|GO:0023051|GO:0048589|GO:0050793|GO:0006950|GO:0048523|GO:0043227|GO:0040008|GO:0003700|GO:0006807|GO:0005515|GO:0043234|GO:0051716|GO:0031090|GO:0009653|GO:0048856|GO:0005622|GO:0044237|GO:…	developmental process|metabolic process|response to stimulus|macromolecular complex|cellular process|reproductive process|membrane|cell|growth|reproduction|signaling|intracellular organelle|anatomical structure formation involved in morphogenesis|organic cyclic compound binding|positive regulation of signaling|cell communication|positive regulation of growth|regulation of cellular process|endomem…	-	-	-	-	18:11052510-11085635	2	0	2	24	50	16	0.03822587	0	0.042258539	0.353960294	0.615512708	0.240625936	0.026828136	0.403366313	1.85E-08	8.30E-07	DOWN
ENSMUSG00000017311	Pyy	peptide YY [Source:MGI Symbol;Acc:MGI:99924]	GO:0050896|GO:0009987|GO:0005576|GO:0007610|GO:0023052|GO:0009605|GO:0007154|GO:0050794|GO:0005615|GO:0023051|GO:0005515|GO:0051716|GO:0007165|GO:0007631|GO:0065009|GO:0007186|GO:0005102|GO:0010469|GO:0007267|GO:0007586|GO:0009966|GO:0032098|GO:0009991|GO:0010646|GO:0042755|GO:0001664|GO:0007218|GO:0005179|GO:0031667|GO:0005184	response to stimulus|cellular process|extracellular region|behavior|signaling|response to external stimulus|cell communication|regulation of cellular process|extracellular space|regulation of signaling|protein binding|cellular response to stimulus|signal transduction|feeding behavior|regulation of molecular function|G-protein coupled receptor signaling pathway|receptor binding|regulation of recep…	-	-	-	-	11:102106676-102107832	0	0	0	8	26	12	0	0	0	0.298613095	0.810035149	0.456760341	0	0.521802862	1.85E-08	8.30E-07	DOWN
ENSMUSG00000035811	Ugt2b35	UDP glucuronosyltransferase 2 family, polypeptide B35 [Source:MGI Symbol;Acc:MGI:3576100]	GO:0008152|GO:0003824|GO:0005576|GO:0016020|GO:0005623|GO:0043229|GO:0005615|GO:0043227|GO:0005622|GO:0016740|GO:0031224|GO:0016757|GO:0043231|GO:1903561|GO:0070062|GO:0031982|GO:0016021|GO:0016758|GO:0008194|GO:0015020	metabolic process|catalytic activity|extracellular region|membrane|cell|intracellular organelle|extracellular space|membrane-bounded organelle|intracellular|transferase activity|intrinsic component of membrane|transferase activity, transferring glycosyl groups|intracellular membrane-bounded organelle|extracellular vesicle|extracellular exosome|vesicle|integral component of membrane|transferase ac…	K00699	glucuronosyltransferase[2.4.1.17]	mmu01100|mmu05204|mmu00830|mmu00140|mmu00982|mmu00980|mmu00983|mmu00860|mmu00040|mmu00053	Metabolic pathways - Mus musculus (mouse)|Chemical carcinogenesis - Mus musculus (mouse)|Retinol metabolism - Mus musculus (mouse)|Steroid hormone biosynthesis - Mus musculus (mouse)|Drug metabolism - cytochrome P450 - Mus musculus (mouse)|Metabolism of xenobiotics by cytochrome P450 - Mus musculus (mouse)|Drug metabolism - other enzymes - Mus musculus (mouse)|Porphyrin and chlorophyll metabolism…	5:87000860-87013275	0	0	0	11	17	15	0	0	0	0.15426796	0.198997449	0.214502887	0	0.189256099	1.86E-08	8.33E-07	DOWN
ENSMUSG00000033542	Arhgef5	Rho guanine nucleotide exchange factor (GEF) 5 [Source:MGI Symbol;Acc:MGI:1858952]	GO:0008152|GO:0040011|GO:0051179|GO:0098772|GO:0002376|GO:0050896|GO:0032991|GO:0009987|GO:0016020|GO:0005623|GO:0030054|GO:0023052|GO:0009605|GO:0043229|GO:0023056|GO:0007154|GO:0050794|GO:0023051|GO:0050900|GO:1904951|GO:0005085|GO:0006950|GO:0043227|GO:0006807|GO:0016043|GO:0005515|GO:0051091|GO:0071944|GO:0043234|GO:0048870|GO:0051716|GO:0033036|GO:0042995|GO:0005886|GO:0005622|GO:0044237|GO:…	metabolic process|locomotion|localization|molecular function regulator|immune system process|response to stimulus|macromolecular complex|cellular process|membrane|cell|cell junction|signaling|response to external stimulus|intracellular organelle|positive regulation of signaling|cell communication|regulation of cellular process|regulation of signaling|leukocyte migration|positive regulation of est…	-	-	-	-	6:43265582-43289320	66	111	60	219	416	215	0.267444719	0.359216096	0.268711518	0.684638793	1.085515341	0.685388438	0.298457444	0.818514191	1.93E-08	8.60E-07	DOWN
ENSMUSG00000028536	2610528J11Rik	RIKEN cDNA 2610528J11 gene [Source:MGI Symbol;Acc:MGI:1913701]	GO:0016020|GO:0005623|GO:0043229|GO:0012505|GO:0043227|GO:0071944|GO:0005886|GO:0005622|GO:0031224|GO:0005768|GO:0097708|GO:0005737|GO:0031982|GO:0016021|GO:0055037|GO:0005769|GO:0031410	membrane|cell|intracellular organelle|endomembrane system|membrane-bounded organelle|cell periphery|plasma membrane|intracellular|intrinsic component of membrane|endosome|intracellular vesicle|cytoplasm|vesicle|integral component of membrane|recycling endosome|early endosome|cytoplasmic vesicle	-	-	-	-	4:118526999-118530228	0	0	0	12	19	8	0	0	0	0.357527505	0.472519283	0.243045781	0	0.357697523	2.02E-08	9.01E-07	DOWN
ENSMUSG00000022227	Mcpt1	mast cell protease 1 [Source:MGI Symbol;Acc:MGI:96937]	GO:0008152|GO:0050896|GO:0003824|GO:0009987|GO:0005576|GO:0005623|GO:0043229|GO:0016787|GO:0012505|GO:0005615|GO:0043227|GO:0006807|GO:0051716|GO:0005622|GO:0071704|GO:0097708|GO:0005737|GO:0030141|GO:0042493|GO:0017171|GO:0031982|GO:0008233|GO:0019538|GO:0006508|GO:0008236|GO:0031410|GO:0035690|GO:0099503|GO:0004252|GO:0004175	metabolic process|response to stimulus|catalytic activity|cellular process|extracellular region|cell|intracellular organelle|hydrolase activity|endomembrane system|extracellular space|membrane-bounded organelle|nitrogen compound metabolic process|cellular response to stimulus|intracellular|organic substance metabolic process|intracellular vesicle|cytoplasm|secretory granule|response to drug|serin…	-	-	-	-	14:56017971-56020384	0	0	0	11	18	9	0	0	0	0.511031633	0.697971114	0.426330792	0	0.54511118	2.10E-08	9.34E-07	DOWN
ENSMUSG00000029377	Ereg	epiregulin [Source:MGI Symbol;Acc:MGI:107508]	GO:0032502|GO:0008152|GO:0002376|GO:0050896|GO:0009987|GO:0022414|GO:0005576|GO:0048511|GO:0016020|GO:0005623|GO:0040007|GO:0000003|GO:0023052|GO:0048646|GO:0023056|GO:0007154|GO:0048609|GO:0050794|GO:0005615|GO:0023051|GO:0048589|GO:0050793|GO:0006950|GO:0048523|GO:0006807|GO:0016043|GO:0005515|GO:0006955|GO:0071944|GO:0051716|GO:0019953|GO:0009653|GO:0002684|GO:0005886|GO:0002682|GO:0048856|GO:…	developmental process|metabolic process|immune system process|response to stimulus|cellular process|reproductive process|extracellular region|rhythmic process|membrane|cell|growth|reproduction|signaling|anatomical structure formation involved in morphogenesis|positive regulation of signaling|cell communication|multicellular organismal reproductive process|regulation of cellular process|extracellu…	K09784	epiregulin[-]	mmu04012	ErbB signaling pathway - Mus musculus (mouse)	5:91074622-91093646	0	0	0	7	33	14	0	0	0	0.079878297	0.314320532	0.162904834	0	0.185701221	2.14E-08	9.49E-07	DOWN
ENSMUSG00000030214	Plbd1	phospholipase B domain containing 1 [Source:MGI Symbol;Acc:MGI:1914107]	GO:0005576|GO:0005615	extracellular region|extracellular space	-	-	-	-	6:136612070-136661928	3	8	10	43	92	39	0.049438572	0.105293709	0.182132754	0.546703853	0.976327847	0.505622083	0.112288345	0.676217928	2.31E-08	1.02E-06	DOWN
ENSMUSG00000074604	Mgst2	microsomal glutathione S-transferase 2 [Source:MGI Symbol;Acc:MGI:2448481]	GO:0008152|GO:0016209|GO:0098772|GO:0050896|GO:0003824|GO:0009987|GO:0016020|GO:0005623|GO:0043229|GO:0012505|GO:0016491|GO:0043227|GO:0006807|GO:0009056|GO:0071944|GO:0016829|GO:0005886|GO:0005622|GO:0044237|GO:0071704|GO:0016740|GO:0004601|GO:0031224|GO:0030234|GO:0065009|GO:0009058|GO:0016684|GO:0005635|GO:0005737|GO:0016765|GO:0043231|GO:0006790|GO:0004602|GO:0006082|GO:0098869|GO:0044255|GO:…	metabolic process|antioxidant activity|molecular function regulator|response to stimulus|catalytic activity|cellular process|membrane|cell|intracellular organelle|endomembrane system|oxidoreductase activity|membrane-bounded organelle|nitrogen compound metabolic process|catabolic process|cell periphery|lyase activity|plasma membrane|intracellular|cellular metabolic process|organic substance metabo…	K00799	glutathione S-transferase[2.5.1.18]	mmu05225|mmu05418|mmu05204|mmu01524|mmu00982|mmu00980|mmu00480	Hepatocellular carcinoma - Mus musculus (mouse)|Fluid shear stress and atherosclerosis - Mus musculus (mouse)|Chemical carcinogenesis - Mus musculus (mouse)|Platinum drug resistance - Mus musculus (mouse)|Drug metabolism - cytochrome P450 - Mus musculus (mouse)|Metabolism of xenobiotics by cytochrome P450 - Mus musculus (mouse)|Glutathione metabolism - Mus musculus (mouse)	3:51660360-51682677	4	9	0	30	76	34	0.046470013	0.083501415	0	0.268868849	0.568533476	0.310722619	0.043323809	0.382708315	2.34E-08	1.03E-06	DOWN
ENSMUSG00000061414	Cracr2a	calcium release activated channel regulator 2A [Source:MGI Symbol;Acc:MGI:2685919]	GO:0051179|GO:0002376|GO:0050896|GO:0003824|GO:0016020|GO:0005623|GO:0097159|GO:0016787|GO:0097367|GO:0036094|GO:0006955|GO:0005622|GO:0051050|GO:0065009|GO:0043167|GO:0032411|GO:0006810|GO:0002250|GO:0005737|GO:0000166|GO:0016817|GO:0001882|GO:0043169|GO:0043270|GO:0001883|GO:0055085|GO:0017076|GO:0032549|GO:0022898|GO:0051928|GO:0043269|GO:0032555|GO:0032414|GO:0016818|GO:0006811|GO:0046872|GO:…	localization|immune system process|response to stimulus|catalytic activity|membrane|cell|organic cyclic compound binding|hydrolase activity|carbohydrate derivative binding|small molecule binding|immune response|intracellular|positive regulation of transport|regulation of molecular function|ion binding|positive regulation of transporter activity|transport|adaptive immune response|cytoplasm|nucleot…	-	-	-	-	6:127561338-127674248	32	48	40	121	209	122	0.231718695	0.277588992	0.320122678	0.675973767	0.974571022	0.694996403	0.276476788	0.781847064	2.42E-08	1.06E-06	DOWN
ENSMUSG00000101174	Hoxd4	homeobox D4 [Source:MGI Symbol;Acc:MGI:96208]	GO:0032502|GO:0008152|GO:0009987|GO:0005623|GO:0030054|GO:0043229|GO:0097159|GO:0050794|GO:0043227|GO:0003700|GO:0006807|GO:0009653|GO:0048856|GO:0005622|GO:0044237|GO:0071704|GO:0009893|GO:0019222|GO:0009058|GO:0007389|GO:0007275|GO:0048513|GO:0043231|GO:1901360|GO:0000981|GO:0003676|GO:0051171|GO:0048598|GO:0006725|GO:0031323|GO:0048731|GO:0044249|GO:0006139|GO:0048568|GO:0046483|GO:0031325|GO:…	developmental process|metabolic process|cellular process|cell|cell junction|intracellular organelle|organic cyclic compound binding|regulation of cellular process|membrane-bounded organelle|transcription factor activity, sequence-specific DNA binding|nitrogen compound metabolic process|anatomical structure morphogenesis|anatomical structure development|intracellular|cellular metabolic process|org…	-	-	-	-	2:74711929-74729160	0	0	0	10	22	9	0	0	0	0.089252361	0.163892241	0.081905916	0	0.111683506	2.47E-08	1.08E-06	DOWN
ENSMUSG00000047592	Nxpe5	neurexophilin and PC-esterase domain family, member 5 [Source:MGI Symbol;Acc:MGI:3584036]	GO:0016020|GO:0031224|GO:0016021	membrane|intrinsic component of membrane|integral component of membrane	-	-	-	-	5:138225898-138253363	1	3	0	18	45	17	0.007061681	0.016916492	0	0.098037193	0.204569007	0.094415919	0.007992724	0.132340707	2.72E-08	1.19E-06	DOWN
[truncated: 16,994 more rows]
