# Supplementary material for: Brain Short-Chain Fatty Acids Induce ACSS2 to Ameliorate Depressive-Like Behavior via PPARγ–TPH2 Axis
Source: Research (Wash D C). 2024 Jun 27;7:0400. doi: 10.34133/research.0400 (PMC11210491; doi:10.34133/research.0400)
Supplement: Supplementary 1 — Figs. S1 to S6 Tables S1 to S3 Control VS Mannose CRS-Control VS CRS-Mannose RNA sequencing for mannose-treated MG1655 [file research.0400.f1.zip › RNA sequencing for mannose-treated MG1655.xlsx]

## Sheet: RNA sequencing for mannose-trea
Gene ID	Control FPKM	Mannose FPKM
aaaD_b4634	0.93	2.27
aaeA_b3241	10.14	9.52
aaeB_b3240	8.48	7.09
aaeR_b3243	57	56.81
aaeX_b3242	40.69	36.09
aas_b2836	47.04	35.54
aat_b0885	97.16	96.81
abgA_b1338	3.81	2.16
abgB_b1337	8.89	8.07
abgR_b1339	68.25	26.59
abgT_b1336	8.25	5.96
abpA_b2628	87.69	100.12
abpB_b2627	71.31	75.17
abrB_b0715	15.12	49.79
accA_b0185	534.56	495.94
accB_b3255	865.16	1091.11
accC_b3256	618.43	802.28
accD_b2316	660.67	659.17
aceA_b4015	12320.7	1182.33
aceB_b4014	13443.3	1325.14
aceE_b0114	956.22	1574.64
aceF_b0115	981.62	1314.52
aceK_b4016	2464.52	260.5
ackA_b2296	540.07	1507.33
acnA_b1276	301.04	83.49
acnB_b0118	1913.42	509.99
acpH_b0404	54	40.74
acpP_b1094	4896.26	4757
acpS_b2563	110.53	110.96
acpT_b3475	87.08	92.36
acrA_b0463	101.8	123.11
acrB_b0462	178.06	192.87
acrD_b2470	11.99	17.65
acrE_b3265	1.19	2.06
acrF_b3266	5.23	4.64
acrR_b0464	80.08	45.36
acrZ_b0762	31.75	36.03
acs_b4069	187.26	6.61
actP_b4067	63.9	5.62
ada_b2213	35.96	48.4
add_b1623	64.03	68.78
adeD_b3665	20.28	18.75
adeP_b3714	116.42	264.61
adeQ_b3664	2.84	1.44
adhE_b1241	376.91	4099.65
adhP_b1478	64.24	42.78
adiA_b4117	17.59	23.9
adiC_b4115	8.25	19.4
adiY_b4116	24.08	44.23
adk_b0474	1409.1	1205.7
aegA_b2468	22.09	18.71
aer_b3072	55.89	34.67
aes_b0476	31.56	41.39
afuB_b0263	8.27	12.23
afuC_b0262	6.67	6.95
agaA_b3135	16.42	8.37
agaB_b3138	3.2	1.41
agaC_b3139	2.35	1.39
agaD_b3140	3.94	2.12
agaI_b3141	3.59	2.97
agaR_b3131	109.39	84.47
agaS_b3136	5.74	6.28
agaV_b3133	19.7	11.18
agaW_b3134	19.94	8.76
agp_b1002	933.94	655.94
ahpC_b0605	10072.7	8992.53
ahpF_b0606	278.35	662.47
ahr_b4269	50.19	21.96
aidB_b4187	14.64	18.79
ais_b2252	8.02	8.79
alaA_b2290	202.39	256.5
alaC_b2379	70.5	51.75
alaE_b2670	175.83	165.76
alaS_b2697	527.28	545.62
aldA_b1415	1172.07	69.23
aldB_b3588	123.58	26.39
alkA_b2068	29.6	21.44
alkB_b2212	21.42	24.88
allA_b0505	27.2	7.76
allB_b0512	11.23	3.15
allC_b0516	15.81	14.01
allD_b0517	7.5	4.03
allE_b0515	36.48	43.89
allR_b0506	204.44	129.9
allS_b0504	4.66	3.89
alpA_b2624	2.66	3.02
alr_b4053	123.96	168.42
alsA_b4087	7.33	7.13
alsB_b4088	56.35	42.2
alsC_b4086	7.96	11.95
alsE_b4085	15.92	16.58
alsK_b4084	24.46	24.08
alsR_b4089	137.17	87.6
alx_b3088	10.96	13.49
amiA_b2435	159.89	183.77
amiB_b4169	67.42	65.57
amiC_b2817	139.45	102.22
amiD_b0867	138.55	101.37
amn_b1982	259.82	143.39
ampC_b4150	35.69	34.26
ampD_b0110	81.31	67.43
ampE_b0111	47.38	40.62
ampG_b0433	135.25	127.83
ampH_b0376	72.65	68.17
amtB_b0451	20.99	13.72
amyA_b1927	48.15	92.66
anmK_b1640	44.23	42.07
ansA_b1767	113.79	123.12
ansB_b2957	1330.09	1318.72
ansP_b1453	12.69	10.33
apaG_b0050	349.64	329.3
apaH_b0049	217.22	223.43
aphA_b4055	330.74	135.41
appA_b0980	20.48	56.26
appB_b0979	14.24	49.84
appC_b0978	12.05	54.16
appX_b4592	31.89	81.82
appY_b0564	10.98	151.26
apt_b0469	213.69	353.17
aqpZ_b0875	14.73	9.97
araA_b0062	24.74	22.25
araB_b0063	8.8	7.37
araC_b0064	167.86	31.23
araD_b0061	14.02	17.12
araE_b2841	16.66	16.78
araF_b1901	57.27	31.61
araG_b1900	36.67	21.65
araH_b4460	52.59	38.81
araJ_b0396	10.85	10.91
arcA_b4401	815.26	474.86
arcB_b3210	91.95	59.97
arfA_b4550	30.05	30.69
arfB_b0191	59.8	76.82
argA_b2818	27.58	20.38
argB_b3959	11.64	6.36
argC_b3958	4.45	2.48
argD_b3359	13.23	16.29
argE_b3957	63.21	51.8
argF_b0273	10.68	10.65
argG_b3172	49.44	30.19
argH_b3960	23.49	18.01
argI_b4254	4.85	5.51
argK_b2918	5.47	4.54
argO_b2923	18.69	17.05
argP_b2916	126.73	80.34
argR_b3237	208.81	118.87
argS_b1876	161.54	257.24
argT_b2310	210.54	23.82
ariR_b1166	29.57	2.7
arnA_b2255	23.75	21.01
arnB_b2253	19.42	13.63
arnC_b2254	10.33	8.96
arnD_b2256	10.36	10.92
arnE_b4544	21.19	21.67
arnF_b2258	40.46	51.74
arnT_b2257	6.25	5.33
aroA_b0908	132.89	205.94
aroB_b3389	272.3	357.45
aroC_b2329	304.96	272.32
aroD_b1693	66.58	56.97
aroE_b3281	104.53	97.47
aroF_b2601	63.84	57.23
aroG_b0754	815.62	586.64
aroH_b1704	344.56	561.01
aroK_b3390	378.91	486.14
aroL_b0388	567.6	597.08
aroM_b0390	99.29	161.44
aroP_b0112	29.99	22.27
arpA_b4017	91.92	15.34
arpB_b4494	5.93	3.43
arsB_b3502	54.07	26.31
arsC_b3503	70.8	53.18
arsR_b3501	89.33	47.6
artI_b0863	199.5	111.33
artJ_b0860	28.16	21.86
artM_b0861	182.34	99.09
artP_b0864	120.6	53.02
artQ_b0862	168.32	79.43
ascB_b2716	12.47	12.61
ascF_b2715	11.63	12.07
ascG_b2714	16.72	9.85
asd_b3433	451.67	471.84
aslA_b3801	6.48	7.03
aslB_b3800	11.82	12.15
asmA_b2064	108.2	88.92
asnA_b3744	361.15	206.79
asnB_b0674	137.11	106.23
asnC_b3743	25.22	18.52
asnS_b0930	930.13	905.91
aspA_b4139	2483.08	2278.7
aspC_b0928	391.16	551.02
aspS_b1866	466.34	644.63
asr_b1597	15.24	12.07
astA_b1747	16.32	2.94
astB_b1745	14.68	9.38
astC_b1748	24.27	3.6
astD_b1746	13.85	4.5
astE_b1744	8.74	3.15
atl_b0454	102.4	57.59
atoA_b2222	1.4	2.46
atoB_b2224	2.46	2.63
atoC_b2220	85.46	55.66
atoD_b2221	3.13	3.41
atoE_b2223	3.29	2.56
atoS_b2219	29.45	20.6
atpA_b3734	2762.71	2458.66
atpB_b3738	950.73	776.75
atpC_b3731	2439.72	2229.73
atpD_b3732	2744.65	2458.95
atpE_b3737	2266.89	1705.43
atpF_b3736	2845.23	2348.57
atpG_b3733	2717.33	2464.31
atpH_b3735	2129.02	1820.12
atpI_b3739	654.98	547.83
avtA_b3572	270.02	191.59
azoR_b1412	71.81	62.75
azuC_b4663	7.76	15.84
bacA_b3057	58.15	49.46
baeR_b2079	78.06	58.79
baeS_b2078	11.63	11.31
bamA_b0177	493.95	556.01
bamB_b2512	392.05	439.78
bamC_b2477	741.34	758.81
bamD_b2595	1054.99	848.67
bamE_b2617	294.67	187.68
barA_b2786	37.87	39.77
basR_b4113	48.56	40.9
basS_b4112	35.78	33.77
bax_b3570	957.47	377.8
bcp_b2480	734.79	562.85
bcr_b2182	130.43	215.68
bcsA_b3533	2.31	2.55
bcsB_b3532	4.12	4.17
bcsC_b3530	9.66	10.6
bcsE_b3536	25.61	33.29
bcsF_b3537	22.17	28.58
bcsG_b3538	12.59	11.9
bcsQ_b3534	2.84	2.73
bcsZ_b3531	3.95	4.98
bdcA_b4249	15.73	16.93
bdcR_b4251	66.47	52.46
bdm_b1481	3.93	1.49
bepA_b2494	163.94	100.7
betA_b0311	45.87	17.02
betB_b0312	136.79	37.5
betI_b0313	282.85	46.91
betT_b0314	122.69	18.78
bfd_b3337	71.18	21.87
bfr_b3336	194.4	62.56
bglA_b2901	149.55	159.49
bglB_b3721	2.16	1.42
bglF_b3722	28.46	33.89
bglG_b3723	3.52	1.89
bglH_b3720	1.88	0.79
bglJ_b4366	11.85	4.3
bglX_b2132	65.48	62.07
bhsA_b1112	30.77	58.99
bioA_b0774	9.13	10.64
bioB_b0775	10.76	8.58
bioC_b0777	5.99	7.04
bioD_b0778	4.76	7.76
bioF_b0776	5.67	5.72
bioH_b3412	37.12	28.44
bioP_b3827	16.75	22.53
bipA_b3871	671.75	1264.7
birA_b3973	77.8	80.43
bisC_b3551	33.73	35.52
blc_b4149	33.39	23.05
blr_b4409	21.88	42.71
bluF_b1163	203.02	61.18
bluR_b1162	196.91	167.7
bolA_b0435	166.16	53.69
borD_b0557	75.15	133.95
brnQ_b0401	222.68	170.66
bsmA_b4189	201.01	65.73
bssR_b0836	4799.41	888.21
bssS_b1060	142.71	93.98
btsR_b2125	161.05	199.64
btsS_b2126	62.27	67.64
btsT_b4354	9	10.76
btuB_b3966	130.12	136.15
btuC_b1711	55.16	53.74
btuD_b1709	64.35	56.44
btuE_b1710	120.37	96.92
btuF_b0158	75.84	81.63
btuR_b1270	99.9	77.92
cadA_b4131	5.19	5.81
cadB_b4132	2.23	1.51
cadC_b4133	7.35	8.05
caiA_b0039	19.19	35.43
caiB_b0038	16.71	30.47
caiC_b0037	8.11	15.11
caiD_b0036	4.81	4.39
caiE_b0035	7.06	10.26
caiF_b0034	44.68	55.64
caiT_b0040	2.01	2.22
can_b0126	461.96	337.71
carA_b0032	9.16	25.33
carB_b0033	12.2	31.78
cas1_b2755	18.04	10.69
cas2_b2754	23.96	16.46
cas3_b2761	15.31	8.28
casA_b2760	2.66	2.35
casB_b2759	3.51	4.38
casC_b2758	7.65	5.73
casD_b2757	15.34	7.1
casE_b2756	15.29	8.36
cbeA_b2004	6.83	9.09
cbl_b1987	40.95	20.02
cbpA_b1000	189.38	269.86
cbpM_b0999	121.52	167.57
cbrA_b3690	3.2	3.89
cbrB_b3716	13.62	17.72
cbrC_b3717	15.34	17.25
cbtA_b2005	9.03	9.72
cca_b3056	253.77	167.74
ccmA_b2201	53.34	35.86
ccmB_b2200	24.89	16.74
ccmC_b2199	36.63	31.17
ccmD_b2198	29.35	22.54
ccmE_b2197	45.75	41.49
ccmF_b2196	24.64	25.59
ccmG_b2195	32	26.25
ccmH_b2194	37.23	30.08
ccp_b3518	44.6	36.17
cdaR_b0162	26.34	11.73
cdd_b2143	20.5	18.33
cdgI_b1785	2.45	2.47
cdh_b3918	22.21	44.11
cdsA_b0175	202.95	213.5
cecR_b0796	78.29	50.78
cedA_b1731	26.18	18.94
cfa_b1661	244.87	252.59
chaA_b1216	64.03	42.34
chaB_b1217	33.03	13.25
chaC_b1218	53.58	29.52
chbA_b1736	22.17	17.53
chbB_b1738	117.04	72.49
chbC_b1737	11.43	7.8
chbF_b1734	12.08	9.72
chbG_b1733	42.72	32.52
chbR_b1735	25.36	16.75
cheA_b1888	38.64	208.63
cheB_b1883	27.6	115.08
cheR_b1884	40.86	175.1
cheW_b1887	53.8	191.68
cheY_b1882	47.87	180.81
cheZ_b1881	42.62	152.67
chiA_b3338	15.51	13.25
chiP_b0681	8.06	12.06
chiQ_b0682	14.29	18.67
cho_b1741	82.63	81.22
chpB_b4225	90.68	55.68
chpS_b4224	71.26	36.3
cirA_b2155	13.06	14.59
citC_b0618	2.76	4.52
citD_b0617	2.41	6.48
citE_b0616	3.95	5.71
citF_b0615	1.83	3.39
citG_b0613	2.7	2.74
citT_b0612	2.63	3.3
citX_b0614	2.74	3.79
clcA_b0155	82.5	57.04
clcB_b1592	29.46	44.14
clpA_b0882	634.86	388.48
clpB_b2592	182.26	154.22
clpP_b0437	509.83	477.09
clpS_b0881	213.43	191.23
clpX_b0438	723.51	609.83
clsA_b1249	179.41	130.99
clsB_b0789	17.29	10.03
clsC_b1046	48.74	54.92
cmk_b0910	285.08	333.48
cmoA_b1870	115.72	194.13
cmoB_b1871	95.98	142.54
cmoM_b0921	142.37	139.25
cmtA_b2933	4.23	1.58
cmtB_b2934	3.85	0.87
cnoX_b0492	184.74	172.91
cnu_b1625	24.88	80.23
coaA_b3974	115.14	118.79
coaD_b3634	55.47	44.9
coaE_b0103	137.39	131.41
cobB_b1120	224.76	241.3
cobC_b0638	51.19	69.67
cobS_b1992	5.43	4.52
cobT_b1991	14.27	11.84
cobU_b1993	12.92	7.15
codA_b0337	105.01	259.96
codB_b0336	31.06	90.6
cof_b0446	43.75	31.47
comR_b1111	66.86	58.12
copA_b0484_1	98.62	108.37
copA_b0484_2	55.86	110.73
corA_b3816	36.84	31.01
cpdA_b3032	431.09	413.99
cpdB_b4213	246.57	174.11
cpoB_b0742	769.58	871.44
cpsB_b2049	1.79	1.84
cpsG_b2048	2.47	3
cpxA_b3911	209.01	152.94
cpxP_b4484	1252.39	232.15
cpxR_b3912	224.58	163.97
cra_b0080	463.7	287.02
crcB_b0624	59.97	70.86
creA_b4397	38.14	28.04
creB_b4398	30.93	23.13
creC_b4399	18.51	14.21
creD_b4400	10	8.85
crfC_b4109	16.72	28.34
crl_b0240	76.53	36.24
crp_b3357	1677.82	661.1
crr_b2417	1619.58	1927.95
csdA_b2810	118.85	131.73
csdE_b2811	113.24	119.77
csgA_b1042	9.15	5.72
csgB_b1041	1.49	1.06
csgC_b1043	2.91	6.9
csgD_b1040	40.29	21.99
csgE_b1039	19.5	11.32
csgF_b1038	14	11.45
csgG_b1037	18.37	19.95
csiD_b2659	63.58	10.29
csiE_b2535	251.63	63.29
csiR_b2664	59.15	22.85
cspA_b3556	28272.3	28925.6
cspB_b1557	5393.57	5829.21
cspC_b1823	6174.82	5746.3
cspD_b0880	8944.14	938.96
cspE_b0623	11232	6312.99
cspF_b1558	298.3	573.17
cspG_b0990	9244.62	16791.1
cspH_b0989	54.16	128.44
cspI_b1552	325.37	239.75
csrA_b2696	1174.96	1000.76
csrD_b3252	52.57	52.37
cstA_b0598	1295.17	58.63
cueO_b0123	36.52	22.07
cueR_b0487	148.26	129.46
curA_b1449	27.38	21.39
cusA_b0575	4.77	4.46
cusB_b0574	3.83	4.72
cusC_b0572	2.69	2.19
cusF_b0573	6.34	6
cusR_b0571	50.94	46.68
cusS_b0570	30.41	32.87
cutA_b4137	128.46	96.1
cutC_b1874	172.35	104.47
cvpA_b2313	458.66	584.86
cvrA_b1191	81.35	77.1
cyaA_b3806	305.71	370.46
cyaY_b3807	57.47	68.37
cybB_b1418	135.62	93.12
cycA_b4208	228.87	66.65
cydA_b0733	6549.38	5729.34
cydB_b0734	5911.42	4937.57
cydC_b0886	108.63	100.16
cydD_b0887	52.65	56.45
cydX_b4515	4511.83	3690.1
cynR_b0338	33.93	19.05
cynS_b0340	11	6.96
cynT_b0339	9.17	5.99
cynX_b0341	5.95	6.11
cyoA_b0432	646.21	130.2
cyoB_b0431	366.84	63.74
cyoC_b0430	239.72	31.5
cyoD_b0429	243.72	23.02
cyoE_b0428	294.32	25.18
cysA_b2422	698.38	134.92
cysB_b1275	748.33	271.1
cysC_b2750	137.71	24.04
cysD_b2752	328.12	57.16
cysE_b3607	412.74	401.54
cysG_b3368	36.44	29.91
cysH_b2762	834.29	116.32
cysI_b2763	716.93	137.65
cysJ_b2764	881.26	197.35
cysK_b2414	4091.01	1058.41
cysM_b2421	350.8	122.15
cysN_b2751	267.9	52.96
cysP_b2425	527.06	97.92
cysQ_b4214	72.62	30.03
cysS_b0526	165.64	260.8
cysU_b2424	320.86	59.19
cysW_b2423	433.6	80.37
cysZ_b2413	75.38	76.09
cytR_b3934	135.48	69.18
cyuA_b4470	14.82	15.9
cyuP_b3110	10.95	11.6
dacA_b0632	443.23	529.9
dacB_b3182	69.18	57.19
dacC_b0839	99.4	72.78
dacD_b2010	19.34	21.86
dadA_b1189	768.4	99.64
dadX_b1190	497.81	65.14
damX_b3388	245.29	289.9
dam_b3387	114.22	160.91
dapA_b2478	835.09	807.94
dapB_b0031	101.64	90.99
dapD_b0166	569.25	517.15
dapE_b2472	89.22	89.67
dapF_b3809	180.84	194.93
dauA_b1206	54.35	95.85
dbpA_b1343	75.68	95.91
dcd_b2065	262.4	253.25
dcm_b1961	120.88	115.74
dcp_b1538	110.57	111.83
dcrB_b3472	389.11	314.68
dctA_b3528	1515.83	92.98
dctR_b3507	42.14	111.64
dcuA_b4138	1121.57	1072.25
dcuB_b4123	33.33	16.01
dcuC_b0621	11.21	51.05
dcuD_b3227	10.83	10.42
dcuR_b4124	107.06	70.88
dcuS_b4125	71.01	54.32
dcyD_b1919	125.29	139.64
ddlA_b0381	213.32	213.32
ddlB_b0092	187.34	162.32
ddpA_b1487	11.74	5.63
ddpB_b1486	10.64	4.78
ddpC_b1485	18.57	12.09
ddpD_b1484	14.18	9.73
ddpF_b1483	16.28	13.18
ddpX_b1488	9.19	0.98
deaD_b3162	380.35	1166.24
decR_b0447	49.33	54.5
dedA_b2317	34.43	38.78
dedD_b2314	184.21	170.7
def_b3287	555.8	577.5
degP_b0161	402.09	183.62
degQ_b3234	29.89	20.56
degS_b3235	72.77	47.23
deoA_b4382	59.19	50.65
deoB_b4383	366.9	284.77
deoC_b4381	52.58	46.63
deoD_b4384	558.47	457.95
deoR_b0840	130.24	103.35
der_b2511	173.6	255.95
dfp_b3639	122.1	144.02
dgcC_b0385	12.85	14.58
dgcE_b2067	33.47	28.09
dgcF_b1522	35.16	34.04
dgcI_b0834	21.22	26.55
dgcJ_b1786	29.84	40.89
dgcM_b1341	58.61	29.87
dgcN_b2604	65.22	82.06
dgcP_b1794	408.01	479.66
dgcQ_b1956	39.35	37.04
dgcT_b1025	17.95	34.15
dgcZ_b1535	94.26	85
dgkA_b4042	89.07	78.07
dgoA_b4477	22.9	11.31
dgoD_b4478	19.72	14.38
dgoK_b3693	33.11	14.98
dgoR_b4479	60.66	23.4
dgoT_b3691	5.86	6.08
dgt_b0160	49.98	25.56
dhaK_b1200	132.16	72.96
dhaL_b1199	111.25	65.13
dhaM_b1198	94.75	76.71
dhaR_b1201	27.33	17.51
diaA_b3149	281.74	209.38
dicA_b1570	376.24	287.39
dicB_b1575	3.6	7
dicC_b1569	2.82	2.29
dinB_b0231	45.03	31.57
dinD_b3645	26.53	20.52
dinF_b4044	26.3	25.21
dinG_b0799	109.86	101.15
dinI_b1061	88.63	126.45
dinJ_b0226	1060.58	544.47
dinQ_b4613	21.44	48.66
djlA_b0055	77.19	81.88
djlB_b0646	3.04	2.04
djlC_b0649	9.8	8.67
dkgA_b3012	138.88	70.76
dkgB_b0207	16.03	11.93
dksA_b0145	1066.99	563.69
dld_b2133	394.19	257.3
dmlA_b1800	22.62	13.55
dmlR_b1799	175.23	56.49
dmsA_b0894	97.88	30.67
dmsB_b0895	162.62	43.26
dmsC_b0896	112.1	28.68
dmsD_b1591	156.15	110.49
dnaA_b3702	299.3	470.98
dnaB_b4052	232.06	260.73
dnaC_b4361	95.83	115.83
dnaE_b0184	105.3	151.36
dnaG_b3066	191.66	424.75
dnaJ_b0015	106.3	87.39
dnaK_b0014	367.51	327.7
dnaN_b3701	230.89	323.86
dnaQ_b0215	143.74	119
dnaT_b4362	104.1	120.24
dnaX_b0470_1	200.11	263.33
dnaX_b0470_2	127.31	135.1
dosC_b1490	19.61	10.37
dosP_b1489	14.92	8.09
dpiA_b0620	22.12	42.76
dpiB_b0619	18.06	17.75
dppA_b3544	2489.44	445.08
dppB_b3543	135.67	31
dppC_b3542	99.1	25.75
dppD_b3541	132.22	31.71
dppF_b3540	152.33	34.15
dps_b0812	2832.43	1737.06
dsbA_b3860	333.16	459.32
dsbB_b1185	118.2	97.26
dsbC_b2893	185.39	211.27
dsbD_b4136	95.72	77.74
dsbG_b0604	85.9	77.2
dsdA_b2366	35.82	25.31
dsdC_b2364	22.3	8.89
dsdX_b2365	6.98	5.53
dsrB_b1952	22.09	17.49
dtd_b3887	76.69	48.93
dtpA_b1634	322.63	455
dtpB_b3496	349.52	214.07
dtpC_b4130	10.03	9.38
dtpD_b0709	12.41	11.68
dusA_b4049	262.93	319.55
dusB_b3260	848.47	2175.14
dusC_b2140	11.17	20.77
dut_b3640	287.43	316.39
dxr_b0173	81.96	96.52
dxs_b0420	177.84	198.67
eaeH_b0297	1.56	1.36
eamA_b1533	49	28.93
eamB_b2578	30.97	99.46
ebgA_b3076	3.61	3.43
ebgC_b3077	2.65	0.86
ebgR_b3075	44.49	44.85
ecnA_b4410	94.54	149.96
ecnB_b4411	55.3	72.41
eco_b2209	410.18	171.7
ecpA_b0293	13.07	13.7
ecpB_b0292	3.84	2.11
ecpC_b0291	4.5	3.25
ecpD_b0290	17.98	14.43
ecpE_b0289	15.33	11.73
ecpR_b0294	2.4	1.28
eda_b1850	277.16	311.4
edd_b1851	35.92	46.11
efeB_b1019	9.45	8.92
efeO_b1018	13.21	8.96
efeU_b4490	23.89	7.17
efp_b4147	558.11	840.21
elaA_b2267	45.66	44.71
elaB_b2266	427.93	195.94
elaD_b2269	10.46	4.99
elbB_b3209	78.28	80.48
elfA_b0938	8.4	5.47
elfC_b0940	4.55	4.06
elfD_b0939	3.3	3.47
elfG_b0941	10.83	9.37
elyC_b0920	59.64	82.62
emrA_b2685	46.67	67.03
emrB_b2686	28.58	40.41
emrD_b3673	145.37	220.21
emrE_b0543	39.64	34.78
emrK_b2368	2.64	2.13
emrY_b2367	2.92	2.43
emtA_b1193	101.29	88.82
endA_b2945	5.95	12.58
eno_b2779	976.17	2449.2
entA_b0596	12.02	8.01
entB_b0595	4.29	3.68
entC_b0593	4.81	2.11
entD_b0583	6.97	6.39
entE_b0594	2.84	1.86
entF_b0586	6.93	7.44
entH_b0597	12.66	9.66
entS_b0591	5.16	2.56
envC_b3613	46.81	79.34
envR_b3264	5	3.69
envY_b0566	6.37	4.78
envZ_b3404	144.97	80.96
epd_b2927	132.88	308.04
epmA_b4155	65.66	176
epmB_b4146	138.07	146.71
epmC_b2326	300.86	328.88
eptA_b4114	4.92	3.82
eptB_b3546	125.56	76.52
eptC_b3955	60.6	84.16
era_b2566	267.35	504.65
erpA_b0156	255.74	271.16
essD_b0554	52.81	60.42
essQ_b1556	4.8	12.38
etk_b0981	19.84	17.66
etp_b0982	7.44	5.41
ettA_b4391	470.23	416.94
eutA_b2451	4.53	4.94
eutB_b2441	289.69	184.77
eutC_b2440	81.34	61.07
eutD_b2458	11.19	9.61
eutE_b2455	2.12	3.25
eutG_b2453	2.31	3.01
eutH_b2452	3.29	3.43
eutJ_b2454	2.84	2.44
eutK_b2438	53.64	41.91
eutL_b2439	69.24	58.46
eutM_b2457	14.3	19.33
eutN_b2456	3.12	2.12
eutP_b2461	4.77	5.41
eutQ_b2460	6.12	7.75
eutR_b2437	36.53	32.36
eutS_b2462	2.35	2.08
eutT_b2459	8.06	8.92
evgA_b2369	574.24	356.82
evgS_b2370	132.29	150.16
exbB_b3006	189.34	90.62
exbD_b3005	138.39	70.52
exoD_b0539	8.61	6.64
exoX_b1844	183.58	114.23
exuR_b3094	207.8	147.78
exuT_b3093	92.65	79.92
fabA_b0954	2407.6	1436.54
fabB_b2323	979.27	337.13
fabD_b1092	411.69	473.49
fabF_b1095	763.33	1218.6
fabG_b1093	1330.96	1231.07
fabH_b1091	250.29	331.95
fabI_b1288	1786.02	1378.17
fabR_b3963	344.22	242.69
fabZ_b0180	863.79	1041.97
fadA_b3845	33.91	11.35
fadB_b3846	38.02	3.63
fadD_b1805	55.91	39.29
fadE_b0221	30.94	5.76
fadH_b3081	62.44	7.98
fadI_b2342	49.92	26.78
fadJ_b2341	61.39	18.97
fadK_b1701	12.94	7.85
fadL_b2344	173.69	262.5
fadM_b0443	52.3	28.94
fadR_b1187	335.97	358.58
fau_b2912	252.4	281.35
fbaA_b2925	1830.12	2763.53
fbaB_b2097	780.09	248.28
fbp_b4232	514.29	146.3
fcl_b2052	2.95	2.39
fdhD_b3895	70.24	67.66
fdhE_b3891	439.13	248.63
fdhF_b4079	86.34	120.41
fdnG_b1474	13.31	29.18
fdnH_b1475	15.69	30.9
fdnI_b1476	30.45	40.45
fdoG_b3894	893.69	458.84
fdoH_b3893	602.65	316.71
fdoI_b3892	544.84	266.17
fdrA_b0518	1.44	1.04
fdx_b2525	262.38	444.34
feaB_b1385	33.51	13.06
feaR_b1384	115.52	12.17
fecA_b4291	29.51	18.18
fecB_b4290	18.08	17.54
fecC_b4289	8.63	6.47
fecD_b4288	10.98	7.05
fecE_b4287	18.96	13.61
fecI_b4293	30.98	14.47
fecR_b4292	18.1	7.17
feoA_b3408	96.15	89.13
feoB_b3409	118.51	70.09
feoC_b3410	93	43.45
fepA_b0584	6.5	4.03
fepB_b0592	15.75	7.63
fepC_b0588	2.61	2.28
fepD_b0590	7.19	2.57
fepE_b0587	2	1.7
fepG_b0589	4.83	4.37
fes_b0585	1.61	1.45
fetA_b0490	23.69	23.97
fetB_b0491	22.97	19.85
ffh_b2610	368.54	374.5
fhlA_b2731	30.34	56.02
fhuA_b0150	27.33	20.38
fhuB_b0153	9.58	13.15
fhuC_b0151	14.82	18.33
fhuD_b0152	11.92	12.48
fhuE_b1102	8.08	6.56
fhuF_b4367	104.01	25.4
fic_b3361	32.92	31.38
fieF_b3915	86.89	93.15
fimA_b4314	1732.83	1951.58
fimB_b4312	136.09	169.16
fimC_b4316	165.56	195.46
fimD_b4317	32.57	40.41
fimE_b4313	6.01	9.83
fimF_b4318	29.63	33.98
fimG_b4319	27.82	36.51
fimH_b4320	37.7	42.37
fimI_b4315	377.81	379.95
fimZ_b0535	2.89	4.62
fis_b3261	609.04	1499.48
fiu_b0805	8.02	6.57
fixA_b0041	2.88	2.54
fixB_b0042	2.77	4.03
fixC_b0043	3.26	3.41
fixX_b0044	0.93	2.12
fklB_b4207	390.73	318.78
fkpA_b3347	830.9	539.79
fkpB_b0028	247.83	305.93
fldA_b0684	655.46	688.35
fldB_b2895	194.94	211.67
flgA_b1072	154.81	569.88
flgB_b1073	414.08	1854.34
flgC_b1074	462.01	2139.81
flgD_b1075	537.8	2324.81
flgE_b1076	619.43	2846
flgF_b1077	499.49	2306.14
flgG_b1078	399.66	1973.6
flgH_b1079	224.34	1052.54
flgI_b1080	142.52	663.44
flgJ_b1081	110.06	493.43
flgK_b1082	86.85	415.92
flgL_b1083	107.77	482.81
flgM_b1071	309.44	968.72
flgN_b1070	175.02	451.38
flhA_b1879	67.51	306.1
flhB_b1880	45.49	189.62
flhC_b1891	485.54	391.31
flhD_b1892	624.54	560.8
flhE_b1878	41.98	190.76
fliA_b1922	244.5	1044.66
fliC_b1923	971.77	3480.66
fliD_b1924	49.79	341.9
fliE_b1937	36.03	216.29
fliF_b1938	215.32	768.54
fliG_b1939	238.76	1062.51
fliH_b1940	195.36	863.69
fliI_b1941	134.67	592.87
fliJ_b1942	82.48	360.61
fliK_b1943	70.56	312.83
fliL_b1944	287.61	1176.1
fliM_b1945	240.91	1175.72
fliN_b1946	170.81	754.04
fliO_b1947	126.02	710.64
fliP_b1948	72.93	377.51
fliQ_b1949	65.43	289.73
fliR_b1950	34.39	152.06
fliS_b1925	69.88	373.63
fliT_b1926	47.32	250.64
fliZ_b1921	207.76	801.89
flk_b2321	41.15	68.93
flu_b2000	39.26	39.09
flxA_b1566	45.71	150.21
fmt_b3288	442.58	490.47
fnr_b1334	1521.69	1381.79
focA_b0904	261.51	887.67
focB_b2492	13.5	13.57
folA_b0048	76.32	150.93
folB_b3058	24.03	20.05
folC_b2315	125.61	132.86
folD_b0529	501.03	598.36
folE_b2153	507.13	325.51
folK_b0142	74.37	112.85
folM_b1606	59.57	49.34
folP_b3177	61.14	69.59
folX_b2303	367.62	130.69
fpr_b3924	227.38	156.27
frc_b2374	2.9	1.83
frdA_b4154	730.48	469.44
frdB_b4153	843.15	505.13
frdC_b4152	838.4	461.18
frdD_b4151	608.38	309.97
fre_b3844	388.27	339.83
frlA_b3370	2.23	1.23
frlB_b3371	6.27	7.57
frlC_b4474	6.11	4.92
frlD_b3374	11.92	10.44
frlR_b3375	44.83	38.09
frmA_b0356	59.48	66.99
frmB_b0355	23.87	38.35
frmR_b0357	80.15	83.89
frr_b0172	1416.12	976.93
frsA_b0239	133.36	155.06
fruA_b2167	28.92	341.52
fruB_b2169	5.3	722.31
fruK_b2168	13.02	694.14
frvA_b3900	0.57	1.08
frvB_b3899	2.88	1.63
frvR_b3897	4.53	3.63
frvX_b3898	10.91	6.79
frwB_b3950	4.13	2.5
frwC_b3949	2.93	1.7
frwD_b3953	8.95	11.93
fryA_b2383	4.52	5.53
fryB_b2387	1.62	3.06
fryC_b2386	1.68	2.27
fsaA_b0825	14.76	14.19
fsaB_b3946	24.01	23.98
fsr_b0479	44.91	19.66
ftnA_b1905	819.81	1397.7
ftnB_b1902	80.95	82.91
ftp_b2214	36.5	100.28
ftsA_b0094	157.02	122.35
ftsB_b2748	206.75	188.12
ftsE_b3463	78.04	74.07
ftsH_b3178	657.03	559.7
ftsI_b0084	86.57	73.36
ftsK_b0890	174.91	166.78
ftsL_b0083	189.27	150.55
ftsN_b3933	173.15	151.32
ftsP_b3017	148.27	148.54
ftsQ_b0093	171.19	136.51
ftsW_b0089	123.57	117.55
ftsX_b3462	74.4	69.47
ftsY_b3464	61.93	60.81
ftsZ_b0095	754.4	667.51
fucA_b2800	43.95	26.17
fucI_b2802	40.94	49.67
fucK_b2803	23.52	25.46
fucO_b2799	195.57	128.09
fucP_b2801	8.02	8.68
fucR_b2805	194.21	58.92
fucU_b2804	71.96	39.1
fumA_b1612	1043.16	195.9
fumB_b4122	95.2	47.53
fumC_b1611	157.15	29.19
fumD_b1675	13.55	5.64
fumE_b2929	116.32	109.08
fur_b0683	1200.32	872.08
fusA_b3340	6538.6	8195.87
fxsA_b4140	43.93	34.5
gabD_b2661	64.23	18.57
gabP_b2663	20.21	4.43
gabT_b2662	61.89	21.72
gadA_b3517	117.17	337.13
gadB_b1493	426.18	1301.27
gadC_b1492	251.01	775.62
gadE_b3512	149.04	240.01
gadW_b3515	123.89	183.83
gadX_b3516	377.08	392.23
galE_b0759	47.54	74.35
galF_b2042	282.33	418.1
galK_b0757	93.67	139.36
galM_b0756	327.74	318.77
galP_b2943	5.71	18.26
galR_b2837	56.11	37.68
galS_b2151	40.48	17.52
galT_b0758	59.47	92.2
galU_b1236	206.44	172.5
gapA_b1779	3201.12	6569.6
gapC_b4493	1388.66	1368.99
garD_b3128	65.41	46.72
garK_b3124	46.25	9.78
garL_b3126	39.57	6.05
garP_b3127	30.89	2.33
garR_b3125	69.25	8.49
gatA_b2094	12192.8	12810.8
gatB_b2093	10159.1	9382.69
gatC_b2092	8961.97	9731.07
gatD_b2091	2112.39	2819.67
gatR_b4498	332.41	547.13
gatY_b2096	14324.1	14147.1
gatZ_b2095	17411.8	17856.1
gcd_b0124	30.48	21.52
gcl_b0507	5.34	1.78
gcvA_b2808	72.17	56.88
gcvH_b2904	633.88	650.32
gcvP_b2903	284.43	387.26
gcvR_b2479	465.41	340.84
gcvT_b2905	757.5	512.05
gdhA_b1761	658.6	275.36
gdx_b4148	55.94	54
gfcA_b0987	20.06	54.43
gfcB_b0986	3.35	7.3
gfcC_b0985	3.64	5
gfcD_b0984	5.02	5.48
gfcE_b0983	6.53	5.96
ggt_b3447	15.47	8.02
ghoS_b4128	20.15	37.2
ghoT_b4559	47.29	47.2
ghrA_b1033	221.8	132.39
ghrB_b3553	259.05	195.6
ghxP_b4064	69.55	115.8
ghxQ_b4464	13.95	9.48
glcA_b2975	70.76	2
glcB_b2976	1025.77	51.74
glcC_b2980	106.47	20.13
glcD_b2979	676.89	6.32
glcE_b4468	462.84	7.61
glcF_b4467	489.35	17.74
glcG_b2977	851.09	36.19
gldA_b3945	124.18	177.21
glf_b2036	97.47	125.41
glgA_b3429	291.36	250.88
glgB_b3432	214.33	179.65
glgC_b3430	282.1	234.05
glgP_b3428	390.91	322.93
glgS_b3049	206.71	74.04
glgX_b3431	188.76	136.91
glk_b2388	99.88	232.88
glmM_b3176	213.4	207.71
glmS_b3729	472.32	503.89
glmU_b3730	281.4	355.06
glnA_b3870	1137.83	1209.48
glnB_b2553	284.12	287.12
glnD_b0167	41.57	43.29
glnE_b3053	27.91	22.76
glnG_b3868	51.4	77.21
glnH_b0811	1825.22	352.09
glnK_b0450	2.07	2.64
glnL_b3869	67.64	119.99
glnP_b0810	670.01	168.1
glnQ_b0809	772.41	220.27
glnS_b0680	158.33	242.59
gloA_b1651	180.74	239.53
gloB_b0212	86.46	61.53
gloC_b0927	1433.84	979.11
glpA_b2241	1133.18	1341.75
glpB_b2242	1393.29	1499.01
glpC_b2243	1433.74	1341.51
glpD_b3426	6350.64	2875.81
glpE_b3425	274.02	149.34
glpF_b3927	4240.18	471.67
glpG_b3424	257.68	195.25
glpK_b3926	11166.8	1784.1
glpQ_b2239	5366.44	2671.62
glpR_b3423	121.3	92.53
glpT_b2240	5384.06	3061.63
glpX_b3925	1022.1	228.24
glrK_b2556	43.47	37.82
glrR_b2554	46.58	81.54
glsA_b0485	6.29	6.54
glsB_b1524	80.77	88.75
gltA_b0720	1506.17	429.56
gltB_b3212	45.19	202.03
gltD_b3213	33.78	154.58
gltF_b3214	3.01	9.88
gltI_b0655	698.89	106.98
gltJ_b0654	159.37	37.35
gltK_b0653	158.54	40.24
gltL_b0652	177.15	46.54
gltP_b4077	106.28	81.49
gltS_b3653	64.65	45.84
gltX_b2400	505.75	700.22
gluQ_b0144	45.05	68.08
glvB_b3682	3.31	2.77
glvC_b3683	2.12	2.41
glvG_b3681	7.41	8.12
glxK_b0514	2.75	2.4
glxR_b0509	5.77	1.16
glyA_b2551	2694.4	4823.16
glyQ_b3560	292.63	428.7
glyS_b3559	345.68	549.43
gmd_b2053	4.55	2.95
gmhB_b0200	87.57	111.06
gmk_b3648	319.13	452.88
gmm_b2051	4.95	6.01
gnd_b2029	467.23	639.89
gnsA_b4517	115.67	175.21
gnsB_b1550	38.18	42.67
gntK_b3437	9.4	14.47
gntP_b4321	24.03	11.22
gntR_b3438	95.45	122.76
gntT_b3415	30.1	22.08
gntU_b4476	9.19	10.36
gor_b3500	143.9	187.72
gph_b3385	142.71	162.66
gpmA_b0755	977.03	460.68
gpmM_b3612	60.4	496.85
gpp_b3779	404.69	511.04
gpr_b3001	317.84	236.03
gpsA_b3608	802.12	627.21
gpt_b0238	181.17	442.07
grcA_b2579	5688.4	21171.9
greA_b3181	281.55	375.16
greB_b3406	52.47	50.45
groL_b4143	756.24	423.15
groS_b4142	512.38	309.67
grpE_b2614	289.78	276.02
grxA_b0849	15.56	75.05
grxB_b1064	686.49	332.62
grxC_b3610	454.82	424.07
grxD_b1654	565.66	401.54
gshA_b2688	272.63	274.67
gshB_b2947	185.23	197.92
gsiA_b0829	199.08	58.8
gsiB_b0830	172.86	52.89
gsiC_b0831	88.76	28.85
gsiD_b0832	47.16	15.33
gsk_b0477	173	245.77
gspA_b3323	2.9	3.04
gspB_b3322	12.46	12.05
gspC_b3324	4.22	2.51
gspD_b3325	8.42	9
gspE_b3326	4.07	4.8
gspF_b3327	6.75	6.36
gspG_b3328	4.29	1.33
gspH_b3329	2.65	1.31
gspI_b3330	4.59	3.64
gspJ_b3331	6.53	6.29
gspK_b3332	9.18	11.45
gspL_b3333	12.99	18.13
gspM_b3334	5.71	5.64
gspO_b3335	12.58	10.39
gss_b2988	81.55	114.56
gstA_b1635	281.34	148.45
gstB_b0838	119.15	76.63
guaA_b2507	469.17	740.59
guaB_b2508	222.86	611.69
guaC_b0104	144.49	326.29
guaD_b2883	10.44	6.93
gudD_b2787	13.39	10.36
gudP_b2789	5.3	3.31
gudX_b2788	9.01	3.41
gutM_b2706	14.53	17.86
gutQ_b2708	31.78	75.36
gyrA_b2231	360.04	480.14
gyrB_b3699	183.54	270.45
hcaB_b2541	13.42	14.2
hcaC_b2540	14.87	20
hcaD_b2542	12.9	13.64
hcaE_b2538	25.12	19.38
hcaF_b2539	11.2	23.03
hcaR_b2537	267.27	13.9
hcaT_b2536	80.58	36.74
hchA_b1967	388.14	124.38
hcp_b0873	2.96	5.28
hcr_b0872	4.28	4
hcxA_b0599	105.48	18.16
hcxB_b0801	206.94	105.71
hda_b2496	250.88	258.08
hdeA_b3510	912.96	3616.75
hdeB_b3509	571.77	2382.32
hdeD_b3511	84.26	345.65
hdfR_b4480	101.8	53
hdhA_b1619	184.44	93.33
helD_b0962	74.95	78.04
hemA_b1210	413.47	514.52
hemB_b0369	177.73	248.46
hemC_b3805	440.58	362.36
hemD_b3804	243.89	189.28
hemE_b3997	190.21	193.53
hemF_b2436	124.39	136.2
hemG_b3850	87.65	85.32
hemH_b0475	38.65	37.13
hemL_b0154	191.7	199.65
hemN_b3867	180.19	177.46
hemX_b3803	204.37	160.1
hemY_b3802	285.78	199.47
hflC_b4175	414.19	375.87
hflD_b1132	352.08	527.22
hflK_b4174	469.64	445.61
hflX_b4173	499.74	460.59
hfq_b4172	1163	801.54
hha_b0460	480.39	421.84
hicA_b4532	60.22	40.49
hicB_b1438	89.36	68.92
higA_b3082	45.51	18.46
higB_b3083	23.35	20.75
hinT_b1103	258.66	218.74
hipA_b1507	16.81	14.44
hipB_b1508	17	10.03
hisA_b2024	77.96	73.88
hisB_b2022	54.61	54.55
hisC_b2021	35.07	36.01
hisD_b2020	29.96	31.4
hisF_b2025	96.07	88.24
hisG_b2019	65.06	50.34
hisH_b2023	65.98	59.48
hisI_b2026	113.81	126.82
hisJ_b2309	217.99	52.64
hisM_b2307	40.3	15.15
hisP_b2306	31.66	12.9
hisQ_b2308	62.15	18.86
hisS_b2514	431.75	516.73
hlyE_b1182	12.8	8.94
hmp_b2552	92.43	29.26
hns_b1237	1869.97	1170.85
hofB_b0107	16.78	19.83
hofC_b0106	12.09	14.56
hofM_b3395	13.07	5.38
hofN_b3394	6.38	3
hofO_b3393	7.55	6.37
hofP_b3392	7.43	5.39
hofQ_b3391	7.76	6.48
hokA_b4455	49.09	106.07
hokB_b4428	120.85	119.1
hokC_b4412	0.94	0.29
hokD_b1562	100.31	84.81
hokE_b4415	6.73	4.58
holA_b0640	132.3	161.01
holB_b1099	121.59	156.68
holC_b4259	238.79	173.21
holD_b4372	128.05	157.31
holE_b1842	85.8	90.95
hpf_b3203	799.99	677.25
hprR_b1969	39.94	19.58
hprS_b1968	42.24	28.5
hpt_b0125	334.84	313.85
hrpA_b1413	95.03	101.6
hrpB_b0148	48.71	49.36
hscA_b2526	110.28	239.08
hscB_b2527	88.72	331.3
hscC_b0650	16.06	19.91
hsdM_b4349	132.64	167.38
hsdR_b4350	326.08	199.68
hsdS_b4348	79.01	90.24
hslJ_b1379	135.01	103.96
hslO_b3401	68.44	60.14
hslR_b3400	87.03	87.07
hslU_b3931	92.71	121.53
hslV_b3932	79.54	107.14
hspQ_b0966	402.46	241.27
hsrA_b3754	21.68	29.39
htpG_b0473	130.45	106.86
htpX_b1829	356.57	222.9
htrE_b0139	1.93	1.28
htrL_b3618	100.71	152.8
hupA_b4000	1265.83	702.53
hupB_b0440	1882.67	1119.77
hxpA_b2293	146.5	207.45
hxpB_b1727	116.93	100.49
hyaA_b0972	7.09	22.99
hyaB_b0973	6.29	30.55
hyaC_b0974	9.92	40.25
hyaD_b0975	21.45	79.15
hyaE_b0976	23.34	86.81
hyaF_b0977	20.12	64.6
hybA_b2996	304.9	426.2
hybB_b2995	157.45	190.48
hybC_b2994	178.22	248.06
hybD_b2993	261.79	348.03
hybE_b2992	192.19	255.4
hybF_b2991	154.39	199.33
hybG_b2990	119.09	145.16
hybO_b2997	432.23	673.48
hycA_b2725	1.29	1.88
hycB_b2724	1.36	1.54
hycC_b2723	1.49	2.23
hycD_b2722	1.15	1.8
hycE_b2721	3.65	4.52
hycF_b2720	6.96	5.62
hycG_b2719	9.32	7.29
hycH_b2718	14.23	12.82
hycI_b2717	53.01	35.19
hydN_b2713	7.01	9.77
hyfA_b2481	1.48	1.99
hyfB_b2482	4.9	4.44
hyfC_b2483	1.63	1.66
hyfD_b2484	2.57	1.9
hyfE_b2485	2.42	2.46
hyfF_b2486	7.25	7.37
hyfG_b2487	8.16	9.32
hyfH_b2488	9.69	11.52
hyfI_b2489	10.95	10.95
hyfJ_b2490	7.26	7.06
hyfR_b2491	6.94	6.66
hyi_b0508	5.08	1.2
hypA_b2726	20.93	46.07
hypB_b2727	112.58	262.71
hypC_b2728	91.76	201.1
hypD_b2729	80.98	200.32
hypE_b2730	68.18	142.58
hypF_b2712	24.92	30.92
hypT_b4327	658.73	1116.22
hyuA_b2873	4.01	4.22
iaaA_b0828	223.12	65.42
iadA_b4328	1281.28	2200.02
iap_b2753	29.88	28.23
ibaG_b3190	193.63	222.96
ibpA_b3687	35.28	24.26
ibpB_b3686	64.08	36.69
ibsA_b4667	3.33	7.57
ibsC_b4665	36.67	18.91
ibsD_b4664	43.34	45.39
ibsE_b4666	56.68	26.48
icdC_b4519	2470.55	655.14
icd_b1136	4416.52	1294.55
iclR_b4018	959.75	347.58
idi_b2889	44.64	26.02
idlP_b4722	51.13	26.2
idnD_b4267	15.11	17.41
idnK_b4268	11.59	6.91
idnO_b4266	25.38	22.21
idnR_b4264	15.63	11.18
idnT_b4265	15.57	9.63
igaA_b3398	71.65	33.96
ihfA_b1712	1665.97	997.94
ihfB_b0912	871.44	761.26
ileS_b0026	297.98	373.08
ilvA_b3772	18.91	21.69
ilvB_b3671	117.82	54.87
ilvC_b3774	32.71	42.18
ilvD_b3771	19.73	21.95
ilvE_b3770	38.32	35.32
ilvG_b4488	31.47	29.29
ilvH_b0078	23.05	21.27
ilvI_b0077	17.96	19.27
ilvL_b3766	8.77	1.42
ilvM_b3769	7.23	7.03
ilvN_b3670	68.34	28.29
ilvY_b3773	13.89	14.62
inaA_b2237	154.27	179.68
infA_b0884	1444.61	2786.26
infB_b3168	269.59	510.99
infC_b1718	5627.75	6174.19
insA-1_b0022	69.54	64.01
insA-2_b0265	52.75	68.02
insA-3_b0275	52.75	68.02
insA-4_b4516	112.85	248.31
insA-5_b1894	69.54	64.01
insA-6_b3444	69.54	64.01
insA-7_b4294	38.7	29.75
insA9_b4709	69.54	64.01
insB-1_b0021	252.61	134.85
insB-2_b0264	12.69	18.06
insB-3_b0274	12.69	18.06
insB-4_b0988	435.92	591.2
insB-5_b1893	252.61	134.85
insB-6_b3445	252.61	134.85
insB9_b4710	252.61	134.85
insC-1_b0360	52.39	38.45
insC-2_b1403	52.39	38.45
insC-3_b1997	52.39	38.45
insC-4_b2861	52.39	38.45
insC-5_b3044	52.39	38.45
insC-6_b4272	52.39	38.45
insD-1_b0361	35.54	32.82
insD-2_b1402	35.54	32.82
insD-3_b1996	35.54	32.82
insD-4_b2860	35.54	32.82
insD-5_b3045	35.54	32.82
insD-6_b4273	35.54	32.82
insD-7_b1578	0	0.02
insE-1_b0298	26.76	30.97
insE-2_b0373	26.76	30.97
insE-3_b0540	26.76	30.97
insE-4_b1027	26.76	30.97
insE-5_b2088	26.76	30.97
insF-1_b0299	54.23	102.22
insF-2_b0372	54.23	102.22
insF-3_b0541	54.23	102.22
insF-4_b1026	54.23	102.22
insF-5_b2089	54.23	102.22
insG_b4278	21.22	15.82
insH-10_b3218	528.17	459.14
insH-11_b3505	528.17	459.14
insH-1_b0259	528.17	459.14
insH-2_b0552	528.17	459.14
insH-3_b0656	528.17	459.14
insH-4_b1331	528.17	459.14
insH-5_b1370	19.53	20.77
insH-6_b1994	25.09	41.47
insH-7_b2030	528.17	459.14
insH-8_b2192	528.17	459.14
insH-9_b2982	528.17	459.14
insH21_b4711	528.17	459.14
insI-1_b0256	43.06	41.3
insI-2_b1404	33.43	19.83
insI-3_b4284	33.43	19.83
insJ_b3557	20.98	50.9
insK_b3558	7.49	13.74
insL-1_b0016	56.62	51.72
insL-2_b0582	56.62	51.72
insL-3_b2394	56.62	51.72
insN_b4587	31.9	32.48
insO_b4623	12.47	9.22
insQ_b1432	104.44	82.86
insZ_b4573	25.04	70.87
intA_b2622	142.53	85.39
intB_b4271	28.71	29.03
intD_b0537	79.28	65.59
intF_b0281	153.02	52.45
intG_b1936	32.94	172.81
intQ_b1579	6.89	6.28
intR_b1345	7.51	9.78
intS_b2349	9.36	12.44
intZ_b2442	143.73	88.18
iprA_b0375	1.47	4.09
iraD_b4326	92.3	121.69
iraM_b1160	74.94	14.84
iraP_b0382	147.97	30.89
iroK_b4706	0	1.17
iscA_b2528	296.22	758.49
iscR_b2531	368.97	599.79
iscS_b2530	340.52	978.36
iscU_b2529	377.55	1124.6
iscX_b2524	230.04	313.44
ispA_b0421	343.52	287.64
ispB_b3187	388.77	349.03
ispD_b2747	111.16	119.67
ispE_b1208	295.33	342.62
ispF_b2746	105.64	132.29
ispG_b2515	476.31	471.05
ispH_b0029	201.07	236.12
ispU_b0174	312.2	378.63
ivbL_b3672	325.93	126.59
ivy_b0220	112.64	60.75
katE_b1732	113.54	51.37
katG_b3942	1126.35	497.28
kbaY_b3137	2.76	3.23
kbaZ_b3132	7.93	5.71
kbl_b3617	458	256.62
kbp_b2665	190.61	67.08
kch_b1250	41.38	60.68
kdgK_b3526	63.75	56.81
kdgR_b1827	150.78	126.14
kdgT_b3909	6.78	3.85
kdpA_b0698	1.15	1.85
kdpB_b0697	4.17	4.42
kdpC_b0696	9.19	13.09
kdpD_b0695	29.2	28.33
kdpE_b0694	35.42	30.63
kdpF_b4513	0	3.32
kdsA_b1215	415.34	528.5
kdsB_b0918	170.26	196.06
kdsC_b3198	220.35	242.65
kdsD_b3197	163.04	147.77
kduD_b2842	13.61	8.09
kduI_b2843	11.35	5.89
kefB_b3350	19.88	11.45
kefC_b0047	18.7	11.73
kefF_b0046	16.32	10.43
kefG_b3351	25.69	10.46
kgtP_b2587	1936.51	545.07
kilR_b1352	5.91	0.96
kptA_b4331	46.54	35.15
kup_b3747	22.32	38.62
lacA_b0342	7.62	6.49
lacI_b0345	59.07	36.61
lacY_b0343	5.02	2.34
lacZ_b0344	7.5	8.72
lafU_b0230	5.01	3.46
lamB_b4036	6.49	4.7
lapA_b1279	452.26	326.55
lapB_b1280	223.88	197.24
ldcA_b1192	76.7	76.2
ldcC_b0186	30.07	25.76
ldhA_b1380	10.35	18.74
ldrA_b4419	71.85	146.73
ldrB_b4421	8.62	7.42
ldrC_b4423	71.85	146.73
ldrD_b4453	44.93	43.52
ldtA_b1990	61.79	50.47
ldtB_b0819	271.76	456.4
ldtC_b1113	37.38	16.98
ldtD_b0925	80.32	86.81
ldtE_b1678	73.05	63.43
lepA_b2569	490.61	473.4
lepB_b2568	396.71	365.44
leuA_b0074	11.28	9.67
leuB_b0073	19.23	14.82
leuC_b0072	21.88	17.59
leuD_b0071	31.64	25.29
leuE_b1798	89.6	64.92
leuL_b0075	1.55	0
leuO_b0076	8.45	4.7
leuS_b0642	262.75	370.04
lexA_b4043	361.56	244.56
lfhA_b0229	6.31	5.3
lgoD_b4358	3.26	2.43
lgoR_b4357	26.58	7.49
lgoT_b4356	28.31	40.91
lgt_b2828	62.72	83.44
lhgO_b2660	56.58	12.48
lhr_b1653	39.02	50.03
ligA_b2411	50.27	63.28
ligB_b3647	16.89	9.45
lipA_b0628	328.65	644.71
lipB_b0630	144.14	161.2
livF_b3454	4.28	3.41
livG_b3455	5.78	4.62
livH_b3457	2.99	2.4
livJ_b3460	19.16	11.66
livK_b3458	5.98	4.89
livM_b3456	4.54	4.73
lldD_b3605	53.82	10.78
lldP_b3603	65.5	5.27
lldR_b3604	41.16	7.92
lnt_b0657	192.99	169.04
loiP_b2936	124.16	52.91
lolA_b0891	205.43	209.46
lolB_b1209	187.1	223.34
lolC_b1116	190.1	176.34
lolD_b1117	188.13	211.06
lolE_b1118	173.16	181.03
lomR_b4570	7.34	4.39
lon_b0439	157.84	176.34
lpcA_b0222	378.24	281.52
lpd_b0116	1983.05	1564.36
lplA_b4386	47.78	36.27
lplT_b2835	38.51	38.32
lpoA_b3147	160.81	158.2
lpoB_b1105	332.15	246.21
lpp_b1677	2287.53	3598.01
lptA_b3200	290.56	349.96
lptB_b3201	232.6	273.72
lptC_b3199	222.05	233.82
lptD_b0054	432.31	383
lptE_b0641	226.93	277.2
lptF_b4261	86.48	86.93
lptG_b4262	94.56	85.97
lpxA_b0181	617.83	724.53
lpxB_b0182	283.39	302.45
lpxC_b0096	3352.65	2553.26
lpxD_b0179	931.55	1043.95
lpxH_b0524	164.8	174.3
lpxK_b0915	105.92	125.79
lpxL_b1054	119.67	110.76
lpxM_b1855	166.49	178.36
lpxP_b2378	339.35	569.26
lpxT_b2174	56.32	88.44
lrhA_b2289	145.58	176.12
lrp_b0889	731.36	348.03
lspA_b0027	245.72	278.03
lsrA_b1513	61.03	6.52
lsrB_b1516	152.88	25.95
lsrC_b1514	61.65	8.87
lsrD_b1515	46.94	9.48
lsrF_b1517	162.58	23.51
lsrG_b1518	211.49	39.82
lsrK_b1511	75.6	22.33
lsrR_b1512	122.45	28
ltaE_b0870	139.98	110.4
luxS_b2687	300.81	261.41
lysA_b2838	8.3	9.64
lysC_b4024	48.91	48.59
lysO_b0874	29.49	25.02
lysP_b2156	65.59	79.44
lysR_b2839	21.78	14.23
lysS_b2890	658.88	1009.1
lysU_b4129	1843.33	2444.42
lyxK_b3580	11	5.11
maa_b0459	116.72	88.64
macA_b0878	44.64	34.67
macB_b0879	41.75	27.27
maeA_b1479	480.7	340.02
maeB_b2463	278.19	114.2
mak_b0394	32.24	28.22
malE_b4034	14.79	7.47
malF_b4033	5.97	4.48
malG_b4032	6.69	5.83
malI_b1620	18.08	18.9
malK_b4035	2.18	1.4
malM_b4037	16.83	12.46
malP_b3417	11.03	13.46
malQ_b3416	27.08	28.03
malS_b3571	11.16	8.6
malT_b3418	290.53	131.77
malX_b1621	23.61	23.87
malY_b1622	70.39	60.78
malZ_b0403	19.12	24.94
manA_b1613	275.58	360.19
manX_b1817	233.66	428.66
manY_b1818	276.7	557.8
manZ_b1819	256.42	519.32
maoP_b3764	67.34	63.48
map_b0168	341.49	344.69
marA_b1531	85.68	147.1
marB_b1532	63.97	61.38
marC_b1529	38.58	34.32
marR_b1530	61.34	134.74
matP_b0956	80.13	46.74
mazE_b2783	60.83	53.55
mazF_b2782	48.66	51.35
mazG_b2781	103.7	100.02
mcbA_b0806	12.56	5.94
mcbR_b1450	11.33	8.61
mcrB_b4346	40.41	29.84
mcrC_b4345	26.28	18.21
mdaB_b3028	48.98	79.36
mdfA_b0842	18.86	24.15
mdh_b3236	3267	960.29
mdlA_b0448	21.03	26.01
mdlB_b0449	15.44	24.45
mdtA_b2074	6.21	9.69
mdtB_b2075	7.56	8.58
mdtC_b2076	7.88	8.48
mdtD_b2077	6.93	8.64
mdtE_b3513	56.31	165.75
mdtF_b3514	75.53	209.97
mdtG_b1053	50.48	49.58
mdtH_b1065	22.79	39.5
mdtI_b1599	226.1	145.99
mdtJ_b1600	389.72	259
mdtK_b1663	63.38	84.68
mdtL_b3710	297.03	126.23
mdtM_b4337	19.91	31.13
mdtN_b4082	4.41	4.29
mdtO_b4081	3.65	4.81
mdtP_b4080	2.74	2.92
mdtQ_b2139	2.24	1.65
melA_b4119	24.58	30.05
melB_b4120	21.09	16.75
melR_b4118	34.03	35.56
menA_b3930	21.38	29.35
menB_b2262	207.53	286.33
menC_b2261	180.88	268.85
menD_b2264	39.64	62.11
menE_b2260	75.41	118.44
menF_b2265	88.95	82.93
menH_b2263	13.99	25.1
menI_b1686	269.04	233.58
mepA_b2328	220.59	181.18
mepH_b1655	76.49	38.32
mepM_b1856	440.67	361.74
mepS_b2175	2164.06	1544.18
metA_b4013	11.57	6.07
metB_b3939	12.26	17.31
metC_b3008	20.28	24.86
metE_b3829	12.04	8.71
metF_b3941	7.61	11.44
metG_b2114	343.12	443.04
metH_b4019	88.56	70.19
metI_b0198	43.77	36.42
metJ_b3938	129.7	176.53
metK_b2942	59.61	101.8
metL_b3940	36.78	48.82
metN_b0199	14.87	20.45
metQ_b0197	156.6	122.71
metR_b3828	3.45	4.27
mfd_b1114	120.31	144.14
mglA_b2149	105.24	8.86
mglB_b2150	586.49	33.99
mglC_b2148	101.78	19.07
mgrB_b1826	76.53	98.41
mgsA_b0963	257.76	335.81
mgtA_b4242	11.78	12.13
mgtL_b4702	0	5.08
mgtS_b4599	40.82	37.35
mhpA_b0347	1.35	1.04
mhpB_b0348	1.55	1.86
mhpC_b0349	2.45	2.03
mhpD_b0350	0.91	1.61
mhpE_b0352	3.21	3.91
mhpF_b0351	2.14	2.14
mhpR_b0346	59.04	5.91
mhpT_b0353	7.2	5.45
miaA_b4171	501.53	279.47
miaB_b0661	182.37	307.32
minC_b1176	894.44	687.59
minD_b1175	913.34	657.6
minE_b1174	735.21	500.22
mioC_b3742	297.05	371.08
mipA_b1782	491.92	602.7
mlaA_b2346	187.19	171.37
mlaB_b3191	161.56	113.93
mlaC_b3192	205.44	156.29
mlaD_b3193	140.13	128.47
mlaE_b3194	126.26	111.58
mlaF_b3195	168.55	165.84
mlc_b1594	38.83	24.24
mliC_b1639	33.63	38.16
mlrA_b2127	36.95	21.22
mltA_b2813	177.95	112.3
mltB_b2701	38.22	45.06
mltC_b2963	81.09	70.88
mltD_b0211	1390.42	1511.02
mltF_b2558	18.5	30.58
mltG_b1097	50.35	58.03
mmuM_b0261	71.31	41.75
mmuP_b0260	5.84	5.98
mnaT_b1448	107.01	74.07
mngA_b0731	1.13	1.28
mngB_b0732	15.99	16.87
mngR_b0730	38.8	25.12
mnmA_b1133	458.16	818.8
mnmC_b2324	81.31	50.71
mnmE_b3706	89.41	120.92
mnmG_b3741	142.75	235.88
mntH_b2392	47.43	17.45
mntP_b1821	18.31	37.87
mntR_b0817	106.58	73.55
mntS_b4705	877.5	373.85
moaA_b0781	152.67	31.98
moaB_b0782	440.66	79.85
moaC_b0783	407.34	71.99
moaD_b0784	277.49	59.41
moaE_b0785	275.77	59.34
mobA_b3857	32.71	24.15
mobB_b3856	20.24	15.92
mocA_b2877	24.12	18.19
modA_b0763	150.64	1488.17
modB_b0764	98.07	695.53
modC_b0765	71.18	413.93
modE_b0761	118.69	139.28
modF_b0760	92.77	66.9
moeA_b0827	79.88	96.27
moeB_b0826	79.06	87.09
mog_b0009	115.36	140.88
mokB_b1420	128.65	100.68
mokC_b0018	34.59	20.82
motA_b1890	155.32	689.78
motB_b1889	92.12	427.27
mpaA_b1326	174.8	136.33
mpl_b4233	118.62	147.42
mppA_b1329	88.11	52.13
mprA_b2684	506.05	473.52
mqo_b2210	10.56	13.3
mqsA_b3021	45.98	22.01
mqsR_b3022	80.9	37.88
mraY_b0087	122.03	114.85
mraZ_b0081	247.93	248.28
mrcA_b3396	19.58	37.83
mrcB_b0149	68.02	68.6
mrdA_b0635	89.33	145.87
mrdB_b0634	69.87	97.11
mreB_b3251	555.24	652.06
mreC_b3250	216.73	263.15
mreD_b3249	151.85	164.04
mrp_b2113	221.58	250.17
mrr_b4351	35.76	26.01
msbA_b0914	227.79	272.27
mscK_b0465	62.67	75.52
mscL_b3291	88.08	83.56
mscM_b4159	59.13	44.21
mscS_b2924	131.13	81.94
msrA_b4219	145.64	62.71
msrB_b1778	739.48	146
msrC_b1832	404.39	305.12
msrP_b1971	29.61	25.88
msrQ_b1972	15.94	14.98
msyB_b1051	120.82	81.68
mtfA_b1976	583.98	213.4
mtgA_b3208	125.02	112.84
mtlA_b3599	102.86	94.98
mtlD_b3600	145.08	183.39
mtlR_b3601	96.32	95.91
mtn_b0159	324.98	318.69
mtr_b3161	2913.95	1966.19
mug_b3068	127.06	55.93
mukB_b0924	153.92	175.75
mukE_b0923	120.01	129.26
mukF_b0922	78.99	82.85
murA_b3189	176.55	208.24
murB_b3972	137.04	149.4
murC_b0091	199.15	213.61
murD_b0088	129.71	123.92
murE_b0085	142.34	137.13
murF_b0086	153.2	164.08
murG_b0090	170.67	160.47
murI_b3967	134.72	168.07
murJ_b1069	50.53	82.23
murP_b2429	23.3	14.6
murQ_b2428	25.49	17.98
murR_b2427	20.03	11.58
mutH_b2831	81.41	64.21
mutL_b4170	126.51	125.29
mutM_b3635	11.14	31.61
mutS_b2733	94.93	101.16
mutT_b0099	22.16	34.96
mutY_b2961	99.27	120.6
mzrA_b3096	130.32	108.47
nac_b1988	9.95	10.19
nadA_b0750	29.01	17.12
nadB_b2574	19.56	17.09
nadC_b0109	166.56	144.21
nadD_b0639	144.4	169.13
nadE_b1740	170.16	160.5
nadK_b2615	115.78	102.67
nadR_b4390	80.41	67.83
nagA_b0677	111.06	128.09
nagB_b0678	87.01	125.35
nagC_b0676	211.07	221.62
nagE_b0679	157.6	172.72
nagK_b1119	218.18	217.29
nagZ_b1107	131.44	138.09
nanA_b3225	41.02	24.98
nanC_b4311	3.11	1.83
nanE_b3223	38.48	21.9
nanK_b3222	40.78	25.73
nanM_b4310	11.12	5.73
nanR_b3226	160.74	89.78
nanS_b4309	9.04	6.4
nanT_b3224	27.47	15.1
napA_b2206	49.75	16.58
napB_b2203	27.47	9.89
napC_b2202	54.08	29.19
napD_b2207	20.66	8.21
napF_b2208	44.26	20.16
napG_b2205	38.02	11.05
napH_b2204	20.73	8.38
narG_b1224	21.55	64.67
narH_b1225	25.03	83.66
narI_b1227	22.35	52.94
narJ_b1226	28.11	85.4
narK_b1223	15.32	21.84
narL_b1221	116.79	165.06
narP_b2193	206.66	145.08
narQ_b2469	56.15	55.81
narU_b1469	8.17	4.6
narV_b1465	14.83	9.66
narW_b1466	13.19	12.67
narX_b1222	43.03	50.85
narY_b1467	14.54	11.08
narZ_b1468	12.92	10.05
ndh_b1109	39.59	287.26
ndk_b2518	454.24	249.72
nei_b0714	68.76	108.49
nemA_b1650	62.07	55.69
nemR_b1649	29.62	19.56
nepI_b3662	12.22	22.95
nfeF_b3070	26.24	10.98
nfeR_b3071	34.41	47.66
nfi_b3998	197.13	169.82
nfo_b2159	158.7	155.39
nfrA_b0568	50.45	54.58
nfrB_b0569	26.69	35.25
nfsA_b0851	120.29	81.45
nfsB_b0578	271.14	324.06
nfuA_b3414	365.53	438.47
nhaA_b0019	73.12	55.44
nhaB_b1186	222.42	157.3
nhaR_b0020	50.82	57.36
nhoA_b1463	13.74	11.31
nikA_b3476	11.31	14.85
nikB_b3477	13.19	10.96
nikC_b3478	16.31	12.37
nikD_b3479	36.24	30.63
nikE_b3480	28.27	26.19
nikR_b3481	39.44	37.21
nimR_b1790	45.28	25.35
nimT_b1791	20.72	33.29
ninE_b0548	1.17	0
nirB_b3365	6.84	55.45
nirC_b3367	3.05	10.73
nirD_b3366	7.55	49.27
nlpA_b3661	51.66	23.97
nlpC_b1708	87.39	79.25
nlpD_b2742	527.1	187.06
nlpE_b0192	82.36	92.13
nlpI_b3163	1397.98	1787.79
nmpC_b0553	1985.6	1246.15
nnr_b4167	55.1	34.17
nohA_b1548	3.28	5.19
nohD_b0560	5.33	5.73
norR_b2709	21.62	16.23
norV_b2710	8.82	8.8
norW_b2711	8.21	9.15
npr_b3206	239.85	222.15
nrdA_b2234	56.04	366.54
nrdB_b2235	113.6	243.18
nrdD_b4238	52.58	293.18
nrdE_b2675	7.95	5.44
nrdF_b2676	7.21	4.52
nrdG_b4237	27.79	132.36
nrdH_b2673	6.36	4.67
nrdI_b2674	9.21	4.98
nrdR_b0413	198.76	182.31
nrfA_b4070	27.58	47.86
nrfB_b4071	19.35	30.67
nrfC_b4072	16.4	33.43
nrfD_b4073	12.51	23.56
nrfE_b4074	4.15	6.36
nrfF_b4075	6.09	11
nrfG_b4076	7.13	9.67
nsrR_b4178	163.74	270
nth_b1633	39.21	67.17
nudB_b1865	327.5	430.72
nudC_b3996	74.36	61.11
nudE_b3397	284.11	106.44
nudF_b3034	93.6	87.92
nudG_b1759	25.94	33.26
nudI_b2251	90.52	66.87
nudJ_b1134	166.64	245.69
nudK_b2467	106.3	133.96
nudL_b1813	72.5	75.54
nuoA_b2288	1320.67	889.63
nuoB_b2287	1024.21	713.16
nuoC_b2286	741.99	653.37
nuoE_b2285	569.27	498.17
nuoF_b2284	421.09	328.68
nuoG_b2283	221.2	171.48
nuoH_b2282	189.9	129.36
nuoI_b2281	158.4	117.24
nuoJ_b2280	127.23	96.7
nuoK_b2279	134.06	96.74
nuoL_b2278	209.38	166.47
nuoM_b2277	272.11	222.32
nuoN_b2276	509.17	341.64
nupC_b2393	82.75	63.71
nupG_b2964	30.94	21.71
nupX_b2161	3.1	4.9
nusA_b3169	332.23	902.14
nusB_b0416	375.91	602.23
nusG_b3982	695.83	832.09
obgE_b3183	149.73	198.21
ogrK_b2082	12.02	9.74
ogt_b1335	70.59	66
ompA_b0957	3226.27	6801.15
ompC_b2215	7753.33	14520.4
ompF_b0929	1070.15	456.94
ompG_b1319	1.89	1.84
ompL_b3875	2.74	1.49
ompN_b1377	3.28	3.48
ompR_b3405	227.42	125.9
ompT_b0565	270.95	334.27
ompW_b1256	702.47	726.08
ompX_b0814	1021.71	1760.33
opgB_b4359	43.66	28.57
opgC_b1047	16.07	26.47
opgD_b1424	144.6	100.01
opgE_b0815	52.2	86.34
opgG_b1048	314.02	292.27
opgH_b1049	223.75	223.99
oppA_b1243	2809.28	1506.43
oppB_b1244	570.89	399.91
oppC_b1245	682.46	573.12
oppD_b1246	948.51	929.99
oppF_b1247	1002.71	874.75
orn_b4162	102.11	116.03
ortT_b1445	29.63	61.42
osmB_b1283	60.1	57.97
osmC_b1482	410.06	142.73
osmE_b1739	246.31	114.61
osmF_b2131	25.95	10.49
osmY_b4376	365.53	38.4
otsA_b1896	171.99	73.18
otsB_b1897	129.85	45.58
oxc_b2373	2.17	1.93
oxyR_b3961	306.99	169.83
paaA_b1388	3.33	1.99
paaB_b1389	1.56	2.47
paaC_b1390	3.2	0.88
paaD_b1391	5.77	3.08
paaE_b1392	4.85	2.92
paaF_b1393	3.32	3.77
paaG_b1394	2.08	3.19
paaH_b1395	4.79	3.77
paaI_b1396	5.27	4.14
paaJ_b1397	19.29	7.6
paaK_b1398	29.38	15.31
paaX_b1399	77.96	39.76
paaY_b1400	82.09	43.13
paaZ_b1387	2.18	1.64
pabA_b3360	17.97	23.43
pabB_b1812	44.8	47.01
pabC_b1096	43.35	48.27
pagP_b0622	28.98	46.61
pal_b0741	1705.1	1888.17
panB_b0134	306.37	392.39
panC_b0133	471.43	476.26
panD_b0131	687.05	421.65
panE_b0425	81.88	89.35
panF_b3258	21.97	31.46
panZ_b3459	112.05	77
paoA_b0286	6.71	4.76
paoB_b0285	5.87	3.38
paoC_b0284	7.86	5.51
paoD_b0283	10.47	9.37
parC_b3019	119.96	109.56
parE_b3030	150.58	237.75
patA_b3073	55.58	18.92
patD_b1444	39.1	11.46
patZ_b2584	308.38	192.46
pbl_b2854	2.02	0.76
pbpC_b2519	19.51	21.75
pbpG_b2134	111.51	116.22
pck_b3403	1782.77	1141.8
pcm_b2743	144.75	121.94
pcnB_b0143	225.52	380.86
pdeA_b2395	38.78	36.7
pdeB_b0457	49.61	30.35
pdeC_b4061	20.16	11.87
pdeD_b1815	16.9	12.18
pdeF_b2503	9.09	12.56
pdeG_b1168	5.43	3.23
pdeH_b3525	33.85	161.87
pdeI_b0833	24.83	22.14
pdeK_b3529	36.8	31.51
pdeL_b0315	33.2	32.18
pdeN_b2176	91.36	79.51
pdeR_b1285	33.68	24.21
pdhR_b0113	127.44	425.02
pdxA_b0052	317.5	270.09
pdxB_b2320	151.85	118.58
pdxH_b1638	198.36	282.81
pdxI_b1406	65.85	72.02
pdxJ_b2564	217.3	210.52
pdxK_b2418	114.33	177.47
pdxY_b1636	143.06	192.73
pepA_b4260	362.56	220.27
pepB_b2523	185.65	236.3
pepD_b0237	486.9	545.89
pepE_b4021	143.15	272.61
pepN_b0932	135.84	94.5
pepP_b2908	362	389.99
pepQ_b3847	293.98	287.79
pepT_b1127	133	183.69
perR_b0254	11.7	11.82
pfkA_b3916	219.95	590.47
pfkB_b1723	346.1	251.42
pflA_b0902	245.44	288.21
pflB_b0903	3730.95	11602.3
pflC_b3952	6.97	6.23
pflD_b3951	10.29	8.22
pgaA_b1024	15.03	41.96
pgaB_b1023	3.08	7.58
pgaC_b1022	3.89	6.89
pgaD_b1021	5.6	8.01
pgeF_b2593	129.55	141.11
pgi_b4025	289.55	507.6
pgk_b2926	721.01	1296.99
pgl_b0767	171.97	168.9
[truncated: 2,328 more rows]
