# Supplementary material for: Brain Short-Chain Fatty Acids Induce ACSS2 to Ameliorate Depressive-Like Behavior via PPARγ–TPH2 Axis
Source: Research (Wash D C). 2024 Jun 27;7:0400. doi: 10.34133/research.0400 (PMC11210491; doi:10.34133/research.0400)
Supplement: Supplementary 1 — Figs. S1 to S6 Tables S1 to S3 Control VS Mannose CRS-Control VS CRS-Mannose RNA sequencing for mannose-treated MG1655 [file research.0400.f1.zip › Table S2-Alignment and PPARG binding site prediction.xlsx]

## Sheet: 工作表 1 - EAANUHJ8114-Alignment-D
TPH2 protein alignment and PPARG binding prediction on its promoter									PPARG::Rxra binding
Description	Max Score	Total Score	Query Cover	E value	Per. ident	Acc. Len	Accession	Score	Putative PPARG binding site(-2000 from TSS )	Number of Putative PPARG binding site
tryptophan 5-hydroxylase 2 [Homo Sapiens ]								14.449; 9.12914; 8.63358	(-1101 to -1082bp), (-829 to -815bp), (-1075 to -1061bp)	3
tryptophan 5-hydroxylase 2 [Macaca mulatta]	1011	1011	1	0	98.78	490	NP_001035035.1	10.7705	(-1223 to -1209)	1
tryptophan 5-hydroxylase 2 [Sus scrofa]	995	995	1	0	96.95	491	XP_020947662.1	11.454; 11.043; 10.0122; 9.24331; 8.90983	(-1163 to -1149), (-62 to -48 ), (-318 to -304), (-207 to -193), (-286 to -272)	5
tryptophan 5-hydroxylase 2 [Mus musculus]	934	934	1	0	93.06	488	NP_775567.2	9.32797	(-1821 to -1807)	1
tryptophan 5-hydroxylase 2 [Chelonia mydas]	934	934	1	0	90.63	491	XP_007054860.1	13.5654； 9.91501； 9.62879	（-874 to -860), (-529 to -515), (-1728 to -1714)	3
tryptophan 5-hydroxylase 2 [Protobothrops mucrosquamatus]	931	931	1	0	90.63	491	XP_015667296.1	8.62868	(-889 to -875)	1
tryptophan 5-hydroxylase 2 [Canis lupus familiaris]	919	919	1	0	90.43	491	NP_001184049.1	9.52153; 9.42627; 13.1074; 8.32017	(-1946 to -1932), (-1311 to -1297), (-459 to -440), (-844 to -830)	4
tryptophan 5-hydroxylase 2 [Gallus gallus]	916	916	1	0	90.02	489	NP_001001301.1	9.39106; 8.41153	(-1333 to -1319), (1878 to 1864)	2
PREDICTED: tryptophan 5-hydroxylase 2 isoform X2 [Latimeria chalumnae]	864	864	1	0	83.13	492	XP_006008042.1	9.7053; 9.29629; 8.08699	(-1467 to -1453), (-484 to -470), (-1987 to -1973)	3
tryptophan 5-hydroxylase 2 [Rana temporaria]	830	830	1	0	81.43	485	XP_040199920.1	12.2178; 10.9776; 9.67467	(-1523 to -1509), (-314 to -300), (-1263 to -1249)	3
tryptophan 5-hydroxylase 2 isoform 1 [Danio rerio]	815	815	1	0	76.94	546	NP_001296997.1	10.3926; 8.34735	(-1157 to -1143), (-549 to -535)	2
tryptophan 5-hydroxylase 2 [Amblyraja radiata throny skate Vertebrate	768	768	0.98	0	75.46	472	XP_032894074.1	No	No	0
tryptophan 5-hydroxylase 1 [Oryctolagus cuniculus]	692	692	0.91	0	71.3	444	NP_001075741.1	13.8344; 8.55433	(-1640 to -1626), (-1819 to -1805)	2
tryptophan 5-monoxygenase [Aplysia californica]	598	598	0.85	0	65.19	523	NP_001191619.1	8.48802	(-1926 to -1912)	1
tryptophan 5-hydroxylase 1 [Apis florea]	582	582	0.87	0	62.36	541	XP_012341006.1	9.02168	(-151 to 137)	1
tryptophan 5-hydroxylase 1 [Solenopsis invicta] Arthropod	575	575	0.87	0	60	539	XP_011157665.1	No	No	0
PREDICTED: tryptophan 5-hydroxylase 1 [Tribolium castaneum]	563	563	0.86	0	61.38	511	XP_967413.1	8.76307	(-241 to -227)	1
tryptophan 5-hydroxylase [Hemicentrotus pulcherrimus] invertebtate	562	562	0.85	0	61.77	479	BAD01049.1	No	No	0
tryptophan hydroxylase [Drosophila melanogaster]	536	536	0.93	0	53.22	555	NP_612080.1	13.0936	(-253 to -234)	1
putative tryptophan 5-monooxygenase [Teladorsagia circumcincta]	422	422	0.74	2e-143	50.83	775	PIO75699.1	no	No	0
PPARG promoter (2000 to 0)								12.4621; 10.3975; 8.87135	(-1360 to -1346), (-192 to -178), (-627 to -613)	3
