# Supplementary material for: Brain Short-Chain Fatty Acids Induce ACSS2 to Ameliorate Depressive-Like Behavior via PPARγ–TPH2 Axis
Source: Research (Wash D C). 2024 Jun 27;7:0400. doi: 10.34133/research.0400 (PMC11210491; doi:10.34133/research.0400)
Supplement: Supplementary 1 — Figs. S1 to S6 Tables S1 to S3 Control VS Mannose CRS-Control VS CRS-Mannose RNA sequencing for mannose-treated MG1655 [file research.0400.f1.zip › Table S3-Primers.xlsx]

## Sheet: Sheet1
Primers for qRT-PCR
Primers	F (5'to3')	R (5'to3')
m-β-actin	GCCGATCCACACGGAGTACTT	TTGCCGACAGGATGCAGAA
m-TPH2	GAGTTGCTCCACGCTTTGC	ACACTCAGTCTACATCCATCCC
m-PPAR-γ	GAAAGACAACGGACAAATCACC	GGGGGTGATATGTTTGAACTTG
m-PPAR-γ1	TTTAAAAACAAGACTACCCTTTACT	AGAGGTCCACAGAGCTGATTCC
m-PPAR-γ2	GATGCACTGCCTATGAGCACTT	AGAGGTCCACAGAGCTGATTCC
m-ACSS2	GGGAGTTTTGGGGAAACATT	CCAGCACGTTGTAGCAGATG
h-GAPDH	TTTACATGTTTCCAATATGATTCCAC	TTGTCATACTTCTCATGGTTCACAC
h-β-actin	TGCAGAGGATGATTGCTGAC	GAGGACTCCAGCCACAAAGA
h-TPH2-1	TTCCACATCCAAGCAGGGAC	TGTAAGGGTCAGCTCTAATCAGC
h-TPH2-2	AGTGGCAGGCTTGAGAGATG	GTCGAGTAGCTTTTTGGGCG
h-ACLY	CGGACTTCGGCAGAGGTAG	TGCTCTGAAATTGCCTTGG
h-SLC5A8	ATCTACGGTGTCAACCAATCCC	GCGAGCCCACAAAACACTGAG
h-PPAR-γ	GACAGGAAAGACAACAGACAAATC	GGGGTGATGTGTTTGAACTTG
Primers for vectors construction
Primers	F (5'to3')	R (5'to3')
VN173-ACSS2-pBiFC	ACGCGTCGACATGGGGCTTCCTGAGGAGCGGGTCC(SalI)	GCTCTAGACTGGATGGTCAGGCAGCGGTGGCTGAAG(XbaI)
VC155-PPAR-γ-pBiFC	ACGCGTCGACATGACCATGGTTGACACAGAGATGCC(SalI)	GGGGTACCGTACAAGTCCTTGTAGATCTCCTGCAGG(KpnI)
h-PPAR-γ insoform1-PCMV	ACGCCCCGGGTATGACCATGGTTGACACAGAGATG (SmaI)	CCGCTCGAGCTAGTACAAGTCCTTGTAGATCTCC (XhoI)
h-ACSS2 -insoform1-PCMV	CG GGATCC ATGGGGCTTCCTGAGGAGCG(BamHI)	GC TCTAGA TCACTGGATGGTCAGGCAGCGGTG(XbaI)
h-TPH2 promoter(-620 to +20)-PGL3	GGGGTACCGATA AGATCTAGTG TTCGGGAGCAC(KpnI)	CCGCTCGAGCTGGTGCTGAAGAGCAATGCGAATCC (XhoI)
h-TPH2 promoter(-620 to +220)-PGL3	GGGGTACCGATA AGATCTAGTG TTCGGGAGCAC(KpnI)	CCGCTCGAGCTTCGGGCACTGCTGAATCC (XhoI)
h-TPH2 promoter(-1500 to +20)-PGL3	GGGGTACCAACTTGCTTCTCCTATTAGCTG(KpnI)	CCGCTCGAGCTGGTGCTGAAGAGCAATGCGAATCC (XhoI)
h-TPH2 promoter(-1500 to +220)-PGL3	GGGGTACCAACTTGCTTCTCCTATTAGCTG(KpnI)	CCGCTCGAGCTTCGGGCACTGCTGAATCC (XhoI)
Protein purification(Bacteria)	F (5'to3')	R (5'to3')
h-ACSS2 insoform1-PET28a	CG GGATCC ATGGGGCTTCCTGAGGAGCG(BamHI)	AAGGAAAAAAGCGGCCGC TCACTGGATGGATGGTCAGG(NotI)
h-PPAR-γ insoform1-PGEX	ACGCCCCGGGTATGACCATGGTTGACACAGAGATG (SmaI)	CCGCTCGAG CTAGTACAAGTCCTTGTAGATCTCC (XhoI)
h-PPAR-γ insoform2-PGEX	ACGCCCCGGGTATGGGTGAA ACTCTGGGAG ATTCTCC (SmaI)	CCGCTCGAGCTAGTACAAGTCCTTGTAGATCTCC (XhoI)
m-ACSS2 insoform1-PET28a	GGAATTCATGGGGCTTCCCGAGG AGCGGCGC(EcoRI)	AAGGAAAAAAGCGGCCGCTCACTGGGTG GTCAGGCAGCGGTGAC(NotI)
Chip primer	F (5'to3')	R (5'to3')
Human
CTPH2-1New(-1350 to 150)	AGTCGGGATGAACTAATATTGACTG
CTPH2-2New(-850 to 135)	TGGAATCTTCCTTACTAAATGAG
CTPH2-3New(-350 to 135)	GATCAGCACTGCTGAATGCTTAAACC
CTPH2-4New(-140 to 130)	ACTATGAGCACAGATAACCCCAGG
CTPH2 (898-917,924-938)	GTTGCTGGATTTGATCTAGTTGAC	TTTCTCTCTACTGGAAATCATGGA
CTPH2 (1170-1184)	AGATTCCAGGATTAGTATCTGAGC	TCCTGTGATGCCTCTATGCAG
Mouse
CTPH2 (179-193)	ACGCTAGATGGTGCTTCTCT	GAAAACAGCAAGGGGATGGT
